# Supplementary material for: Serum Metabolomics Reveals Higher Levels of Polyunsaturated Fatty Acids in Lepromatous Leprosy: Potential Markers for Susceptibility and Pathogenesis
Source: PLoS Negl Trop Dis. 2011 Sep 6;5(9):e1303. doi: 10.1371/journal.pntd.0001303 (PMC3167790; doi:10.1371/journal.pntd.0001303)
Supplement: Supplement S1 — Complete table of all features observed in positive and negative mode UPLC-MS. A total of 1668 features in the positive mode and 2489 features in negative mode are listed for the individual (non-pooled) sample set. RT, m/z and integrated peak intensities are shown for each feature. Sample injection duplicates are identified after the sample name (N1, N2 or P1, P2). (XLS) [file pntd.0001303.s001.xls]

## Sheet: All Negative Mode Features
		Sample	L49_N1	L49_N2	L77_N1	L77_N2	L79_N1	L79_N2	L90_N1	L90_N2	L32_N1	L32_N2	L85_N1	L85_N2	L05_N1	L05_N2	L74_N1	L74_N2	L40_N1	L40_N2	L76_N1	L76_N2	L09_N1	L09_N2	L01_N1	L01_N2	L11_N1	L11_N2	L19_N1	L19_N2	L29_N1	L29_N2	L15_N1	L15_N2	L22_N1	L22_N2	L51_N1	L51_N2	L53_N1	L53_N2	L58_N1	L58_N2	L75_N1	L75_N2	L88_N1	L88_N2	L89_N1	L89_N2
		Group	Low-BI	Low-BI	Low-BI	Low-BI	Low-BI	Low-BI	Low-BI	Low-BI	Low-BI	Low-BI	Low-BI	Low-BI	Low-BI	Low-BI	Low-BI	Low-BI	Low-BI	Low-BI	Low-BI	Low-BI	High-BI	High-BI	High-BI	High-BI	High-BI	High-BI	High-BI	High-BI	High-BI	High-BI	High-BI	High-BI	High-BI	High-BI	High-BI	High-BI	High-BI	High-BI	High-BI	High-BI	High-BI	High-BI	High-BI	High-BI	High-BI	High-BI
		BI	0	0	0	0	0	0	0	0	0.17	0.17	0.17	0.17	0.33	0.33	0.33	0.33	0.5	0.5	0.5	0.5	4.7	4.7	4.8	4.8	4.8	4.8	4.8	4.8	4.8	4.8	5	5	5	5	5	5	5	5	5	5	5	5	5	5	5	5
m/z	RT	Significance	Intensity
100.931	3.315	0.0005	0	4.8231	4.8337	4.2206	0	0	0	0	0	0	4.4366	0.9979	0	0	0	0	0	0	0.5252	1.9957	4.9081	0	0	0	0	0	0	0	0	0	0	0	0	0	0	0	0	4.67	0	0	0.7189	0	0	0.461	0	0
100.932	6.3285	0.0001	0	0	0	0	0	0	0	1.0196	0	0	0	0	0	0	0	0	0.58	0	0	0	0	1.7722	0	0	0	0	0	0	0	0	0	0	0	0	0	3.6926	0	0	0	0	0	0	0.5832	0	0	0
100.932	11.4254	0.0003	0	0	0	0	0	0	0	0	0	0	0.8997	0	0	0	0	0	0	0	0	0	4.9377	0	0	0	0	0	0	0.5705	0	0	0	5.4138	0	0	0	0	0	0	0	0	0	0	0	0	0	0
100.932	9.4507	0.0005	0	0	0	0	0	0	0.2756	0	1.1268	0	8.2274	1.6746	1.8949	0	0	0	0	0.7904	0	3.964	0	0	0	5.4853	0	0	0	0	0	0	0	0	0	0	0	0.6865	0	0	0	0	4.3828	0	0	0	0	0
100.933	7.5461	0.0006	0	4.762	8.7014	0	0	11.4959	0	0	0	0	9.5899	0	5.1964	0	0	0	0	0	0	0	0	0	0	0	0	0	0	3.2294	0	0	0	6.0772	0.7016	0	0	0	0	5.1987	0.9606	0	0	0	4.6476	0	0	7.1562
100.933	5.6123	0.0003	0	7.3977	0	0	0	0	0	0	0	0	0	0	0	0	0	3.2767	0	0	0	0	0	0	0	5.5141	0	0	0	0	0	0	0	0	0	9.562	0	3.5084	0	0	0	0	0	0	0	0	0	0
100.933	9.3421	0.0007	0	0	0	0	0	0	0	0	1.9726	0	0	1.108	0	0	0	0	0	0	0	0	0	0	11.3269	3.9693	0	0	0	0	0	0	0	0	0	0	1.1535	0.7057	1.4032	0	0.7699	0	0	0	0	0	0	0
100.933	7.9286	0.0006	0	3.9228	4.3308	5.768	1.3135	0.839	0	9.2213	4.292	2.79	0	0	0	9.74	0	0	1.1402	19.5933	9.2623	0	0	4.5409	0	11.0437	1.0509	0	2.3045	0	0	0	0	0	0	0	2.6295	0	0	0	0	0.9526	0	0	11.9318	2.2748	2.6787	0
100.933	3.7411	0.0002	0	0	6.0495	0	0.6058	0	0.0523	2.2566	0	0	5.4756	0	0	0	0	0.2873	0	0	0	0	0	0	0	0	2.6686	0	0	0	0	2.5188	0	0	0	0	0	0	0	0	0	0	0	0	0	2.539	0	0.8959
100.933	9.0468	0.0006	0	0	0	0	0	0	1.7829	5.7904	0	0	13.9082	2.4315	10.4317	7.9494	0	0	0	0	0	11.4219	0	0	0	0	0	5.8159	0	8.342	0	0	0	14.559	0	1.5248	3.9084	3.6251	6.3288	0	0	0	11.8216	9.8646	0	5.79	0	11.0458
100.933	12.2651	0.001	4.4981	0	0	0	0	0	0	0	0.9636	0	0	0.6467	0	1.9741	9.6672	0.5138	0	17.3547	0	0	0	0	0	6.2489	10.0338	0.3379	0	0	0	0	0	0	0	5.8679	0	0	0	0	7.1214	0	0	0	0	0	0.765	0
100.933	3.2291	0.002	0	9.3731	13.7733	8.2032	6.0714	0	0	9.3926	5.2856	4.9211	0	2.7341	0	0	0	0	6.4842	5.5366	0	0	10.3005	11.9926	0	0	0	0	0	10.6019	0	0	9.637	0	0	0	0	0	0	6.5803	0	4.4445	4.9213	8.8185	0	0	0	0
100.933	6.9327	0.0003	0	0	4.6104	0	0	0	0	0	2.5625	0	12.0704	0	9.787	0	0	0	0	11.7521	0	0	3.8359	0	0	0	1.2945	0	0	9.4428	0	11.2234	0	0	0	0.9257	0	0	0	1.5994	0	0	7.1998	7.2782	0	0	0	0
100.933	9.6444	0.0002	0	0	0	0	0	3.0666	0	0	0	0.4098	0	0	0	3.9891	0	0	0	1.2	0	0	0	0	0	2.9762	0	0	0	0	0	0	0	7.5424	0	0	0	3.3422	0	0	0	0	4.0079	0	0	0	0	0
100.933	6.0603	0.0008	11.3167	3.2775	0	0	0	0	0	0	10.5587	0.9572	0	14.5865	1.7519	6.9627	5.7138	5.719	0	0	0	9.5142	0	0	10.7897	2.9699	0	0	0	0	0	0	0	0	0	0	1.2545	0	0	2.5984	6.7286	0	4.5937	0	0	6.3769	0	11.832
100.933	8.3144	0.0005	0.3573	0	0	0	0	0	0	0	0	0	0	0	4.4251	0	9.6877	0	0.3644	0	0	0	0	0	0	0	0	1.2967	0	0	0	0	0	5.0457	6.2635	0	0	0.2582	0	1.4833	0	0	0	0	0	0	0	0
100.933	10.9576	0.0002	0	0	4.9405	0	0	0	0	0	0	0	0	0	0.4915	0	0	0	7.4187	0	0	0	0	0	0	0	0	1.575	0	0	2.3574	0	0	0	0	3.1236	0	2.2714	0	0	0	0	0	2.1253	5.768	0	0	0
100.934	2.1165	0.0009	0	6.5702	0	0	0	9.2173	0	1.0622	0	2.7756	3.9071	6.3602	4.0282	0	0	0	11.7876	10.5949	0.0953	0	0	0	10.9911	4.1858	0	0	0.2017	4.5983	0	0	0	0	0	3.5569	0.7269	0	0	18.3338	0	0	6.009	0	3.0103	0	0	6.0965
100.934	2.2778	0.0059	16.6527	0	14.9591	20.7778	0	7.1167	0	18.7632	0	3.3375	14.1621	20.1514	0	16.2562	0	3.406	29.5883	12.922	14.9951	2.8191	5.0612	7.1586	1.3722	9.1213	0	6.4105	18.9713	25.5346	12.9693	0	8.4433	15.1106	19.5662	11.6	0	0	0	20.5874	11.431	2.0633	13.8129	12.6834	17.2184	18.9766	14.1797	23.1892
100.934	5.2368	0.001	0	0	0	0	0	0	0	0	1.5678	2.9676	0	0	0	0	8.4728	2.6146	0	0	0	0	0	0	0	8.3902	0	0	0	3.3463	0	0	0	0	0	0	0	6.2388	0	0.9796	0	0	5.8396	0	0	0	0	0
100.934	5.9508	0.0002	5.8792	4.6449	0	2.8392	4.2706	2.4841	0	0	1.7257	0	0	0	9.239	0	0	0	5.6155	5.4552	0	9.543	0	0	0	0	0	8.5835	0	4.1614	1.5888	0	0	0	0	0	2.3622	0	0	2.4987	3.032	0	0	0	5.0965	0	0	4.533
100.934	7.0245	0	0	0	0	0	0	0	0	0	0	0	0.2489	3.1503	0	0	0	0	0	0	0	0	0	0	0	0	0	0	0	2.1935	0	0	0	0	0	0	0	2.7167	0	0	0	0	0	0	0	0	0	0
100.934	8.0306	0.0027	20.4059	16.8436	13.637	17.8408	5.8447	21.0061	0	10.1341	4.3421	5.15	8.2449	15.3083	0	21.7022	0	0	0	9.7648	6.3538	0	0	0	0	8.2438	5.8159	3.6422	19.7987	17.589	0	8.6362	0	0	0	0	0	0	0.7837	20.5594	18.1056	9.7275	2.4945	23.7292	7.4675	0	0.8751	9.9874
100.934	5.5229	0.0005	0	0	0	0	1.1087	0	0	0	0	0	0	11.5291	3.1576	0	0	0	10.5269	8.4348	4.3677	0	0	0	8.7209	5.5141	10.1105	0	7.7114	0	1.0517	0	0	0	6.441	0	0.4303	3.8479	0	7.0005	0	0	0	0	1.2011	0	5.3638	9.8417
100.934	8.6147	0.0014	0	0.8153	0	0	8.4784	8.6717	0	5.8997	5.542	6.1809	3.441	0	4.6697	21.504	2.1684	0	5.4168	6.6351	0	1.1104	1.9531	0	6.46	0	10.6225	15.2619	6.9765	8.3435	4.5579	8.463	18.0768	8.7361	8.9061	13.7192	5.1958	2.2265	0	10.8352	0	0	10.6164	10.4468	0	0	6.3324	0
100.934	4.5395	0.0003	0.1052	6.9108	2.7927	0	0	0	0.1456	0	0	0	0	0	0.0219	0	0	0	0	0	0	0	0	0	0	0	0	0	0	0	0.0629	0.0314	0	0.0909	2.0077	0	0	0	0	0	0	0	0	0	0	0	0	0
100.934	4.7255	0.0003	0	0	0	0	0	0	0	0	0.246	0	0	2.9696	0.1724	0	0	2.4459	5.1622	0	0	0	0	2.5678	0	0.824	0	3.6064	1.9996	2.1008	0.7444	4.9464	3.7077	0	0	0.7456	0	0.3713	0	0	0.425	0	3.4034	0	0	0	2.2191	0
100.934	7.7356	0.0001	0	0	0	0	0	0	0	5.749	0	0	0	3.9735	0	0	0.4426	0	0	0	0	0	0	0	0	0	0	0	0	0	0	0	0	0	0	0	0	0	0	0	0	0	0	0	1.927	0	1.9106	0
100.934	2.8588	0.0014	5.6143	0	0	2.8888	0	15.6854	0	1.2349	0	0	2.9554	0	0	0	0	0.4933	0	0	0	0	0	4.391	0	0	0	0	2.9399	0	0	0	11.7833	0	4.2082	0	0	0	0	0	6.7114	10.8934	0	0	11.3596	0	0	1.6312
100.934	4.0788	0.0032	21.8228	0	14.7893	20.8022	8.4126	22.0437	0	7.9236	0	0	0	0	0	2.0272	5.4314	1.5359	26.5954	6.5683	4.1005	12.7644	0	21.2135	12.226	0	0	3.7552	20.4578	3.5668	0	1.1559	10.2994	5.8386	3.7002	0	0	0	0	14.6959	10.6341	4.0082	0	10.6093	5.1745	17.4259	0	0
100.934	4.8884	0.0042	0	18.82	12.3082	17.1592	0	6.9296	0	0	1.6278	0	8.3389	8.7489	15.1373	15.427	8.372	5.8527	1.2831	7.1972	0	6.5895	2.6411	9.0515	13.2513	12.7393	6.6385	0	35.1363	9.9301	14.0813	5.1156	15.6822	17.6222	15.5471	8.7055	6.2722	0	0	1.4545	16.4738	4.9574	3.9848	0	6.9389	0	2.6605	0
100.934	7.334	0.0016	9.7378	9.4789	23.8593	0	0	6.0104	0	0	1.5007	0	0	1.3366	0	1.9843	3.1831	0	0	0	0	8.9645	7.9727	11.6368	0	0	5.8472	7.1724	0	3.8328	1.9368	0	11.0837	0	0	0	0	0	0	10.368	0	0	0	10.8699	0	0	0	1.9005
100.934	8.9346	0.0001	3.8538	0	0	0	0	0	0	0	0	0	0	0.37	0.3089	0	0	0	2.2623	0	1.5973	0	0	0	0	0	2.9054	0	0	0	0	0	0	1.744	0	4.7573	0	0	0	2.646	0	0	0	1.4925	0	1.3896	0	0
100.934	4.2376	0.0023	5.6536	11.0308	0	7.6694	4.4697	0	0	0	0	1.5206	1.8171	4.5288	0	7.6298	0	0	0	12.0338	13.1489	0	4.3613	0	5.0288	0	0	0	4.6597	5.6792	0	0	7.8273	13.9962	0	0	0	4.1827	0	3.0109	10.7533	5.4076	1.9144	0	0	6.1804	0.8335	8.2683
100.934	7.4448	0.0031	0	2.0897	23.8593	0	0.3046	10.329	0	2.8451	0.1911	5.7573	0	0	0	7.7353	0	0	0	0.799	0	0	2.5547	0	0	0	0	0	27.9083	3.2294	0	0	0	4.8588	0	0	0	0	0	0	0	8.2568	0	0	1.3199	3.7553	0	0
100.934	7.6191	0.0004	9.6142	0	0	0	4.5232	3.4112	0	0	2.2184	0	7.407	2.0552	1.3316	0	0	0	0	0	0	0	0	0	0	0	0	0	0	0	0	0	0	0	6.6778	0	0	2.6992	0	0	0	0	0	0	0	0	3.6316	0
100.934	4.6499	0.0013	9.3868	19.8344	2.7927	0	0	6.7422	0	0	0	6.6235	7.6488	2.4194	0	0	9.8018	6.136	10.021	0	0	0	0	2.5678	0	0	7.5221	0	11.9834	0	0	3.9126	8.5286	1.9632	0	8.0617	0	1.9939	0	0	2.2081	0	0	0	9.3987	0	0	0
100.934	6.8449	0.0007	0.6114	0.4095	1.5186	0	0	6.9413	0	0.59	0	0	0.5978	0	0.5397	0.6415	0	0	6.5135	19.9733	0	1.792	0	0	0	0	4.3324	0	0.7163	0	6.2464	0	0	0	0	0	0	0	0	9.7028	0	0	0	0	14.4269	1.0474	0	0
100.934	3.6319	0.0002	0	0	0	0	5.1584	0	0	0	3.0832	0	0	0.7044	9.5496	3.3738	0	0	0	0	3.2833	0	0	0	0	0	0	0	0	2.1206	0	0	0	1.1459	0	0	0	0	0	0	0	6.1308	0	0	0	0	0	0
100.934	2.423	0.0005	0	0	0	10.95	0	0	0.0316	0	0	1.0798	1.6181	0	0	0	0	0	1.4272	0	0	0	0	4.6246	0	0	0	0	0	0	0	0	0	0	0.8612	0	0	0	0	3.2678	0	0	0	0	0	0	0	0.2127
100.934	2.6883	0.0006	0	0	10.3572	0	0	0	0	12.1201	0	7.0729	6.9386	2.496	1.8299	0	0	1.6023	2.5014	5.2686	0	0	1.5741	10.7262	3.6893	9.4476	0	4.1504	0	11.9843	0	5.3544	0	4.9295	8.3528	0	0	0	0	0	0	0	0	0	6.9516	0	0	6.7618
100.934	8.1311	0.0008	0	0	1.9507	2.3024	0	0	0	4.3789	0	0	0	0	0	0.4644	6.519	0.502	0	0	0	0	0	3.9469	0	0	0	0	1.5305	3.13	9.5993	1.1373	8.5934	0	8.8496	0	1.4574	0	0	7.9063	0	0.7106	0	3.8359	0	0	0	1.7906
100.935	5.0412	0.0005	0	0	0	0	0	0	0	0	0	0	0	0	3.3125	6.8709	0	0	0	0	0	0	0	0	0	0	0	0	0	3.1285	2.9015	0	6.0694	0	0	0	1.162	0	0	0	0	0	0	0	0	0	0	0
100.935	11.8597	0.0003	0	0	0	0	0	0	0	0	1.7981	1.4522	0	0	0	0	0	0	6.8777	0	0	0	0	0	0	0	0	0	0	0	0	0	0	0	0	3.8148	0	0	0	0	0	0	7.7889	0	0	0	0.8311	0
100.935	4.4303	0.001	0	3.0712	0	3.8783	7.5403	0	0	7.2461	0	4.435	0	0	2.3264	0	3.9799	1.9688	2.7825	7.4862	7.8384	0	0	0	6.1506	0	8.3623	0	9.2215	6.0718	8.6999	0	0	8.1704	0	0	0	2.21	0	7.6619	0	0	5.8443	0	3.7792	0	0	0
100.935	3.9424	0.0006	0	0	0	0	0	2.1026	0	0	0	0	2.3539	0	5.8732	5.3011	0	0	0	0	0	4.0841	3.8671	0	0	0	0	0	0	6.3772	0	0	4.2131	5.3376	0	0	3.3174	0	0	0	0	0	0	0	0	0	0	0
100.935	3.0114	0.0003	0	4.044	0	5.0047	0	0	0	0	0	0	0	0	2.3229	0	0	0	0	0	0	0	0	0	0	6.6821	3.6363	0	0	0	0	0	1.1918	0	0	0	0	2.2199	0	10.0032	0	0	4.6549	3.8687	0	3.1926	0	0
100.935	9.9164	0.0003	0	0	0	0	0	0	0	0	5.5073	0	0	0	0	0	0	0	0	0	0	0	0	4.1726	0	0	0	0	0	0	0	0	0	0	0	0	0	0	0	0	0	0	2.8664	2.2427	0	3.5173	0	0
101.032	0.5312	0.0002	0	0.6519	1.2728	1.2945	0	1.763	0	0	2.707	2.6867	0	0	0	1.2801	0	0	1.2413	0	3.2101	3.4116	0	0.8091	0	0	0	2.6955	0	2.1264	1.0041	0.4108	1.5197	0.5519	0	0	1.563	0.885	0	0	0	1.3469	0	0	0.6224	0	1.3137	0.783
101.06	0.6294	0.0006	1.8176	2.5241	2.2826	1.9043	0	0.7738	0	0.8659	1.408	0	1.0795	1.0411	1.9798	1.564	0	0	2.2306	1.8622	0	1.3516	1.9991	2.0174	0	0.8348	0	1.1792	3.0274	3.1723	2.0585	2.7543	1.6307	1.4458	1.3979	1.4713	0.9019	0	1.5135	0	2.4319	2.9237	0	1.5854	0.4253	0.8692	0	0
102.055	0.4443	0.0002	2.1815	2.6349	2.1533	2.4804	0.7003	1.188	0.6876	0.6704	1.9576	2.5766	1.1161	0.884	1.4535	1.074	1.5881	1.7981	2.4119	2.5648	1.2219	1.2261	1.4477	1.7384	0.9489	1.2394	1.4026	1.6232	1.6662	2.225	1.5103	1.9042	1.9594	1.772	1.8263	2.1514	1.2297	1.5171	1.5768	2.0954	1.4691	2.0337	1.928	1.6402	1.8678	1.3939	1.5935	1.6154
102.958	0.5144	0.0001	2.0248	1.9897	1.9897	2.303	1.6437	2.471	1.428	2.5646	2.1574	2.0481	2.4388	2.2467	2.1536	2.3878	1.9844	2.323	2.0784	2.0423	2.1513	2.25	2.0905	0.9828	2.0311	2.3958	2.0806	1.8987	2.1848	2.0407	2.6467	3.1224	2.0338	2.2203	1.9618	2.3163	2.3642	2.2532	2.2527	2.0219	1.9124	2.2953	2.1379	2.3095	1.867	2.1389	0	2.6667
103.057	0.6693	0.0006	0	1.1991	0	1.3294	0	0	1.6375	0	0	0	0	1.1221	0	1.2057	0	0	1.5136	2.1394	0	1.1466	0	1.2573	0	0	0	0	3.0292	0	0	3.4997	3.3563	3.1551	3.3055	3.2604	0.9143	0.5453	0	0	2.1208	1.4805	0	1.8456	1.6534	1.8549	1.3511	1.3087
111.008	0.436	0.0006	0.897	3.5949	3.5243	4.0559	1.9634	2.5761	3.1646	1.7188	0.8775	2.9544	2.4856	2.0959	3.1051	3.833	5.5166	5.9361	2.7338	2.7945	0.823	2.4755	1.6776	2.5322	1.3199	2.3922	3.3073	4.4217	2.5975	3.59	2.3019	2.6143	5.4646	4.403	3.1604	3.2837	2.1662	3.1002	3.9999	4.2267	5.9271	5.6874	1.4776	1.5678	2.3737	2.0793	1.936	2.3809
113.026	0.5258	0.0002	2.5207	2.982	2.6822	3.2411	2.1575	3.0429	2.2256	2.9817	3.3408	4.0657	2.6152	2.771	2.7328	3.4818	2.5169	2.5476	3.0977	3.1573	4.8102	5.2471	3.6881	3.1784	2.5841	2.6938	2.6181	3.5581	3.2575	4.0131	2.574	2.8182	3.4026	3.0332	2.7081	2.6584	3.0724	2.4338	2.5169	3.2327	3.0613	3.0292	2.6783	2.3565	2.5012	3.0992	3.8057	3.0901
115.04	3.2249	0.0003	1.5592	2.0688	2.2526	2.7487	0.8209	1.0323	1.759	1.1566	1.6197	1.6212	0.9857	0.4679	2.2462	2.0695	2.0877	1.413	1.267	1.3973	1.7211	1.9562	3.1815	3.4963	1.1022	1.0008	1.3245	1.6927	2.1198	2.6786	1.9047	2.3294	1.9572	2.177	0.9822	0.9348	0.7008	0.78	1.6407	0.9328	3.4312	1.0446	1.2152	1.26	1.0562	0.5046	0.974	1.0963
116.072	0.5344	0.001	6.0491	6.223	4.35	4.5477	0	4.3716	3.2986	3.2219	4.5014	4.8911	2.8338	2.7561	2.272	3.87	2.7359	2.3483	5.0751	5.1215	5.4351	4.5994	4.2115	3.6708	2.3389	2.5473	3.7766	4.8903	5.9505	7.1177	4.6568	4.5111	6.0408	5.4751	4.2414	3.9406	4.166	4.0875	3.0166	3.7254	5.3678	5.6015	5.9871	4.6158	3.9722	3.0954	3.2911	3.1819
116.928	4.886	0.0004	0	0	0	0	3.9589	0	0	0	0	0	0	0	0	0	0	0	1.4914	3.2304	0	0	0	0.1594	4.9555	0	0	0	0	0	5.6492	0	0	0	5.3825	0	0.3649	0	0	1.3654	0	0	0	0	0	0	0	1.6658
116.929	6.0573	0.0003	0	0	2.6268	0	0	0	0	0	4.141	0	1.9913	0	0	0	1.3566	0	5.6809	0	0	0	5.7228	0	0	0	0	0	0	2.941	4.1613	0	0	1.3268	0	1.9886	0	0	0	0	4.2736	0	4.716	0	0.3004	0	0	0
116.931	7.3451	0.0001	0	0	0	0	0	0	0	0	0	0	0	0	0	0	0	0	0	0	4.4597	0	0	0	7.0241	0	2.1336	1.5381	0	0	0	0	3.7477	1.699	0	0	1.6894	0	0	0	0	0	2.9947	0	3.1018	0	0	0
116.973	0.5134	0.0002	35.7622	36.4448	39.6556	42.4128	38.628	41.0756	36.3702	40.4772	36.8664	40.0251	38.78	39.1011	43.0471	43.41	38.5844	38.3702	40.8971	41.3695	39.4955	36.4405	36.1292	39.7153	39.0472	41.6081	35.5194	41.2068	38.1939	41.8215	37.519	34.5662	38.039	37.9293	38.9368	38.1372	37.8516	41.088	34.5797	41.075	39.4545	38.936	39.9643	38.037	41.5913	38.7505	39.0959	40.1479
119.047	1.7401	0.0004	0.9121	0.6457	0	0	0	0	0	0	0	0	0	0	0	0	0	0	0	0	0	0	0	0	0	0	0	0	0.5538	1.0746	0	0	1.5997	2.5893	0	0	0	0	0	0	0	0	0	0	0.2838	0	0	0
124.009	0.4978	0.0002	2.4855	5.5961	0.6273	2.8331	0.4891	1.4533	3.5382	3.4027	0	0	0.4678	1.8234	2.0159	0.3757	0	0.459	0.6911	3.8484	1.3107	1.4329	0.3727	0	0.9257	1.7335	0.6273	2.4093	1.9352	0.5023	0.4855	3.7462	1.6949	0	3.5128	2.2764	0	1.7624	0.6593	3.1953	0.8932	1.6072	5.8106	1.4658	1.5997	0.4694	1.6254	0.6259
127.004	0.524	0.0003	4.6392	4.569	4.2422	5.0941	4.44	4.8842	4.1875	4.8543	4.0857	4.5392	4.6553	4.7495	4.1889	4.4969	3.7277	4.5143	4.1511	4.2847	4.5006	4.9159	3.5292	3.9203	5.1641	5.6987	3.9546	4.9754	3.345	3.327	4.1231	5.1051	3.9476	4.0723	4.1927	4.1063	4.5921	5.095	3.5813	4.4092	3.5473	4.2943	3.6514	4.1929	3.8865	4.477	4.7305	4.7941
128.034	0.4416	0.0013	7.2173	7.5506	6.377	6.7978	5.6864	5.9129	3.3887	4.9389	8.8588	9.6302	4.4312	4.1056	7.9016	8.3972	5.0171	6.1793	9.0972	9.662	7.0233	6.4248	7.1028	7.8261	6.4688	6.9017	6.1883	7.5757	10.2269	11.1148	8.2193	9.5078	10.8709	10.3557	5.8387	6.0495	6.0424	5.3972	6.0728	8.2626	9.5007	9.4093	5.998	6.0819	9.099	7.4046	5.7865	5.993
128.039	0.5051	0.0003	1.434	1.1351	0.9435	1.0886	0	1.0189	1.8285	1.0688	2.447	1.3732	0.9466	0.5122	2.382	2.5084	1.9767	1.2707	2.2819	1.6878	1.7925	1.6651	1.2487	0.5696	1.966	0	1.2329	1.2778	0.947	2.8489	2.251	2.9745	3.7931	1.4227	1.2868	0.7176	1.7202	0	0.42	2.2357	2.1318	2.0659	1.0294	1.2182	0.6119	1.4581	1.5903	1.0625
129.056	0.7082	0.0004	0	0	0	0	0.0213	0	0	0	0.751	2.8218	0	0	0	0	0	0.0633	0	0	0	0	1.3879	1.5874	0	0	0.0944	0.2954	2.514	2.0478	0	0.3429	0	0	0.3075	0.6653	0.1868	0.0942	0	0	0	0	0	0	0	0.7412	1.6778	1.9331
130.086	0.6297	0.0056	25.6406	27.1694	20.1371	21.0302	13.3678	14.1329	6.7359	13.8914	19.1303	18.4452	9.3275	11.2464	14.7019	14.7071	9.9261	4.1297	20.9295	19.3101	20.6197	17.904	14.8178	14.8553	11.7244	12.6492	5.1707	14.4646	29.0494	28.2344	21.6156	19.1748	31.1353	31.0048	17.8413	18.0494	12.4199	5.1762	13.5153	14.7959	19.8437	18.1586	23.4392	21.6355	17.5143	18.2707	9.544	9.959
130.087	0.5365	0.0013	7.9074	6.8938	7.7036	7.6512	4.5549	5.6951	4.6862	4.1235	4.3674	4.7646	3.3438	3.6905	4.5443	3.7468	3.4542	2.912	6.3429	7.6673	6.0555	5.7293	4.7908	4.8401	4.4995	3.1638	4.0068	5.8695	8.3574	6.6528	7.0437	7.2695	10.6858	10.8334	3.0432	3.5322	3.2374	4.0111	4.2555	5.3974	5.8644	6.1851	7.5398	6.0604	4.6256	3.813	3.464	3.467
132.026	0.4444	0.0002	0.8103	0.8383	0.3388	0.4759	0.5355	0.3491	0	0.8276	0.6911	0.5158	0.7531	0.3889	0.5078	0.4517	0.6846	0.7274	0.6618	0.4889	0.4528	0.2935	0.4236	0.6695	0.3494	0.3178	0.5359	0.5535	1.1733	1.4052	0.6236	0.9857	1.2672	1.42	0.9683	1.1861	0.2011	0.2939	0.5135	0.5107	0.8518	0.5372	1.0749	0.6835	0.8627	0.8743	0.1588	0.1668
132.935	0.444	0.0001	0.4003	0.5419	0.4114	0.5523	0.728	0.4965	0.2973	0.4878	0.1246	0.4491	0.7171	0.6214	0.5863	0.5907	0.2511	0.5359	0.3059	0.3509	0.4003	0.3797	0.3909	0.5605	0.2847	0.6061	0.2076	0.5605	0.211	0.2658	0.2076	0.5025	0.2387	0.3903	0.4114	0.6184	0.5063	0.6756	0.2721	0.4152	0.2743	0.3139	0.2284	0.5479	0.3498	0.3726	0.4673	0.6443
134.898	0.4373	0.0002	2.4046	1.5042	2.7165	1.4615	1.8071	1.7564	0.0744	2.1471	3.4365	2.0017	2.7452	2.0237	1.515	1.3071	0.7574	0.7031	2.3773	1.8215	3.1666	1.1339	2.3298	1.4132	3.069	1.7594	0.2393	1.3805	1.4949	1.3495	1.6264	0.8391	1.3628	1.0592	1.2724	0.7962	1.9739	1.6482	0	2.1938	1.6855	1.1673	2.7618	0.8403	1.8718	1.3147	2.1895	2.1735
140.976	0.4442	0.0002	0.5274	0.5742	0.5045	1.0819	1.0961	1.196	0.5081	1.4055	0.3851	0.6287	1.0198	1.1996	0.7983	0.6329	0.2516	0.6318	0.9365	0.8939	0.6341	0.7896	0	0.8322	0.9711	1.5205	0.4576	0.903	0.1793	0.3615	0.3741	0.978	0.4272	0.4008	0.5462	0.5142	0.8459	1.1592	0.3558	1.0078	0.3376	0.6919	0.4048	0.936	0.4219	0.6603	0.9009	1.0305
141.014	11.2488	0.0004	0	0	0	0	0	0	0	0	0	0	0	0	0	5.3757	0	0.0602	0	0	0	0	0	0	0	0	0	0	0	0.7506	0	0	0	6.0236	0	0	0	0	0	0	0	0	0	0	0	0	0	0
141.015	11.844	0.0005	0	0	9.3765	0	0	0	0	0	0	2.1649	0	0	0	0	0.905	0	0	0	0	0.9762	0	0	0	0	0	0	0	0	0.6319	0	0	0	0	1.2801	0	1.2802	0.3069	0	0	0	0	0	9.3928	0	0	0
141.016	13.6597	0.0001	0	0	0.1978	0	0	0	0	0	0	0	0	0	0	0	0	3.8252	0	0	0	0	0	0	0	0	0	0	0	0	0	0	1.0947	0	0	0.2139	0	0	0	0	0	0	0	0	0.1086	3.7785	5.6832	1.5449
141.016	1.7468	0.0004	2.8308	0	2.7079	2.338	0.8115	1.8256	2.3662	2.2992	3.63	3.5481	1.7826	2.356	3.2554	4.4627	1.848	2.7336	3.5364	2.8629	2.4588	2.7435	3.6983	3.4057	2.5707	2.6192	3.0342	2.863	4.1211	4.21	0	2.5751	3.0186	2.3945	3.387	4.1712	0	2.4356	1.6146	3.1124	2.8893	2.5916	3.0009	2.7532	3.3312	3.5509	3.7875	2.9495
141.017	11.0414	0.0001	0	0	0	0	0	0	0	0	0.9461	0	0	0	0	0	0	0	0	0	0	0	0	0	0	0	0	0	0	0	0	0	0	0	0	0	1.2521	0	0	0	0	0.2605	0	0	0	0	0	2.0033
141.017	11.9265	0.0005	0	1.1749	4.0454	0	0	1.4182	0	10.7461	5.8163	3.5175	0	0	3.2434	0	0	2.6869	0	0	0	0	0	0	0	1.8545	0	0	0	0	0	0	0	0	0	0	0	0	0	0	0	0	2.7595	4.1175	3.9806	0	0	0
141.017	13.8277	0.0003	0.8665	8.1888	0	0	0	0	0	0	0	1.1653	0	0	4.3977	0	0	0	0	0	2.1763	0	9.5248	0	0.3736	0	0	4.8359	0.4846	0	0	0	0	0	0	6.8178	0	0	0	0	0	0	0	0	0	4.0175	0	0.3721
141.017	10.7224	0.0003	0	0	2.3569	0	1.7771	0	0	0	1.7757	0	0	0	0	0	0.8434	2.1139	0	0	0	0	0	0	0	2.4203	0	0	0	0	0	0	0	0	0	0	0	0.373	0	0	2.375	0	0	0	0	0	0	0
141.017	0.5295	0.0036	59.179	67.0085	64.6887	73.6127	68.5963	77.836	60.604	80.806	59.0282	70.7034	72.2678	75.6982	66.5577	68.7709	60.1629	65.327	71.9394	70.5724	69.2352	71.2641	58.4128	67.0948	71.6552	82.6646	56.6809	74.8866	53.365	61.6011	61.5173	65.0755	59.4869	59.4306	60.2655	63.6394	68.8489	76.025	58.8099	68.2125	60.9562	67.6008	68.0398	70.7544	68.9725	61.7986	65.7788	70.1323
141.017	11.6181	0.0009	4.1598	1.1132	0	10.2975	0.5154	0	0	0	0.8624	0.4299	0.5612	0	0	0	0	0	0	0	0	0	0	0	0	0	0.4797	0	0	4.1205	0	0	3.3455	0	0	5.3427	0	0	4.4328	0	0	0	0	0	3.913	0	0	0
141.018	11.4781	0.0008	0	0	0	0	0	0	0	0	0.5162	4.4448	0.3536	0	0	3.2302	0	3.2244	0	0	0	0	0	0	0	0	1.9015	0	0	0	1.028	9.0193	0	0	0	1.2884	0	1.7289	0	0	0	0.602	0	0	0	0	0	0.2778
141.019	10.8547	0.0003	0	0	0	0	0	0	0	0	0	0	3.0655	0	0	0	0.2652	0.9118	0	0.7007	0	0	2.1366	0	0	0	0	0	0	0	0	0	0	6.3689	0	0	0.4174	0	0	0	1.7387	0	0	0	0	0.5457	0	0
141.02	11.315	0.0003	0	0	0	0	1.5533	0	0	0	0	1.0395	0	0	0	0	0	2.321	0	12.2423	0	0	0	0	0	0	0	0	0	0	0	0	0	0	0	0	0	0	0	0	0	4.7015	0	0	0	0	0	0
142.972	0.4453	0.0001	0.5901	0.521	0.3165	0.9444	0.489	1.1427	0.6892	1.4257	0.218	0.5252	0.8009	1.0733	0.6511	0.7055	0.2932	0.7936	0.4732	0.5319	0.2841	0.8419	0.4122	0.4889	0.7696	1.3173	0.3331	0.8823	0.211	0.3509	0.2803	0.6495	0.3844	0.4641	0.2743	0.5873	0.719	1.2172	0.3767	0.8304	0.2842	0.4508	0.4256	1.02	0.6453	0.6172	0.8168	0.8322
143.106	2.0473	0.0003	11.6267	12.292	0.1671	0	1.7109	1.4159	0	0	1.2188	0.9829	0.5325	0.2467	6.1774	2.6623	8.1493	8.6671	1.8467	2.2854	1.202	1.4078	3.0982	3.4465	0.3908	0.2867	1.8223	2.7006	1.6086	2.1878	3.6793	3.904	1.5109	1.6013	2.5909	2.6416	0.835	0.7783	1.5533	1.2959	2.3049	2.9789	2.291	2.6914	0.3649	0.5775	0.8852	0.8857
145.094	0.5471	0.0015	4.7149	3.857	4.2895	1.7125	4.2788	6.0451	4.0301	4.5073	3.2616	0	2.1927	0.509	4.059	0	0	0	3.242	3.597	2.5554	2.2999	0	4.8668	0	4.8031	0	3.1248	4.5796	6.4285	4.0527	3.5049	9.2877	7.3895	2.5289	0	0	3.349	0	0	6.295	6.4072	0	0	4.928	3.9024	3.1868	0
146.045	0.4396	0.0011	9.6371	9.501	10.3059	10.909	4.5828	4.4091	3.8919	4.7445	9.7375	11.1793	5.0191	4.6026	6.7392	7.292	7.7422	7.4949	12.5445	11.4791	5.9732	6.8702	7.2224	7.164	5.729	5.4697	7.5539	8.2527	10.6461	10.6231	7.9188	8.6805	7.8611	8.5807	8.2921	8.6322	5.9752	6.4422	6.8144	8.5423	7.4875	9.051	7.9943	8.7723	8.5996	8.2106	6.4223	6.5091
146.984	0.4924	0.0013	22.4276	22.5335	16.0041	15.1959	13.799	14.0683	14.9416	15.8926	23.3664	23.1447	12.5608	12.8962	14.7281	14.7267	19.6136	17.7822	22.1971	22.9641	18.9072	16.7931	20.3986	20.2072	10.0045	10.7292	14.564	14.4497	19.0905	20.5836	22.744	20.7672	14.2219	15.3587	21.3328	21.3323	10.8842	11.4984	15.5768	16.9309	20.6786	20.8414	23.5902	19.9708	24.1002	22.174	11.7208	10.6422
147.046	0.6689	0.0017	5.7506	5.1113	3.937	4.8586	3.155	3.3882	4.6309	4.3624	4.7776	5.5012	2.713	3.2176	4.4346	3.9874	5.0632	5.6904	6.297	6.59	4.4338	4.8942	4.6797	5.1173	2.7808	3.0257	4.9766	5.0667	9.726	10.454	6.4864	7.3831	10.9313	9.8484	11.4389	11.8424	3.4167	3.2149	5.3055	4.9511	6.6914	6.4275	6.8123	6.1271	6.447	6.2759	5.0654	5.1033
149.007	4.1335	0.0005	0.5736	0.6484	0.1248	0.4889	0.347	0.7283	0	0.3237	0.3905	0.3028	0	0.201	0	0.2101	0.6119	0.8525	0.2802	0.3372	0.9386	1.8424	0.1875	0.1428	4.6719	4.829	0.1046	0.304	0.1151	0.6848	0.3019	0.7333	0.3	0.4867	0.1784	0.3914	0	0.4409	0.0732	0.1055	0.1788	0.3796	0.117	0.5157	0.2603	0.2186	0.702	0.5525
149.007	7.9142	0.0004	0.0736	0	0	0	0	0	0.0208	0	0	0	0	0	0	0	0	0	0	0	1.0581	0.8751	0	0	4.409	4.4271	0	0	0	0	0	0	0	0	0	0	0	0	0	0	0	0	0	0	0	0	0	0.0316
149.01	7.119	0.0003	0.0934	0	0	0	0	0	0	0	0	0	0	0	0	0	0	0	0	0	1.305	0.52	0	0	3.0704	2.6838	0	0	0	0	0	0	0	0	0	0	0	0	0	0	0	0	0	0	0	0	0	0
150.888	0.4685	0.0006	14.6888	14.0227	15.7875	14.1802	12.0654	12.7714	13.034	13.1552	12.4705	12.1152	12.7714	12.5827	16.8741	15.4366	15.5997	14.603	13.4476	13.7673	12.3203	10.4696	15.3075	14.37	12.0627	11.9769	12.5548	14.0664	15.0842	14.8867	13.149	12.6637	14.0026	13.5268	15.774	14.2044	11.9461	13.1605	13.0348	14.2131	13.7332	13.7819	14.0444	12.8116	14.6649	13.3726	12.9106	13.7457
152.885	0.4758	0.0007	13.5428	14.0024	13.8537	13.7841	12.8959	13.6334	12.5475	13.0108	12.8052	11.9938	13.1938	12.6231	15.6332	16.1052	14.5174	14.8163	13.0811	13.6307	11.2734	10.9844	15.0675	14.4923	11.5963	11.8691	12.5259	14.002	14.8475	15.2968	13.4076	11.7911	14.0291	14.87	13.9875	14.7884	11.7518	12.8334	13.7113	14.1886	13.9318	13.1138	13.7599	11.8638	14.4938	14.1664	12.8517	12.573
154.065	0.5339	0.0007	0	2.9271	2.0556	2.3851	1.5024	2.1084	2.0324	3.6035	3.3571	3.9109	1.8514	2.353	2.4603	3.2318	0	2.2591	4.0307	1.4592	3.0956	2.464	1.2483	2.1862	1.6473	1.1745	2.9592	2.9732	4.4987	4.6803	2.8484	2.8705	5.9812	6.0278	1.8657	2.1212	2.3928	2.1554	3.4413	2.1071	2.2355	1.313	3.177	2.3979	3.1735	3.3024	1.5434	0
154.891	0.4663	0.0001	5.2397	5.9398	5.4609	5.3583	5.2696	4.7003	5.1472	4.6119	4.6113	4.7268	5.3884	5.0369	6.1801	4.9986	5.2749	5.2722	5.2377	2.5288	4.3793	2.738	5.7197	5.8678	4.4399	4.4249	4.5799	4.6342	4.5372	5.3067	1.5889	4.7232	4.6855	5.0599	5.0704	5.8245	4.7738	5.2547	4.6864	5.3893	5.481	4.9669	4.822	4.7512	5.6686	4.7211	3.3009	5.2067
158.975	2.6781	0.0003	0	0	0	1.0139	0	0	0	4.9059	0	0	2.8845	0	4.0038	0	0	1.5633	0	0	2.1258	0	0	0	1.8386	0	3.6901	0	0	0	0	0	0	0	0	0	0	0	0	0	0	0	0	0	9.8586	0	7.678	0
158.975	5.6121	0.0002	0	7.627	0	0	0	0	0	0	0	4.0183	0	0	5.0825	0	0	0	0	0	0	0	0	0	0	0.7846	0	0	0	0	0	5.6247	0	0	3.821	5.5888	0	0	0	0	0	0	0	0	1.1689	0	0	0
158.976	6.0568	0.0005	8.8625	7.7699	0	3.9553	0	0	0	0	0	0.2426	7.987	7.0407	0	0	4.4883	2.8099	0	9.1503	0	0	0.4977	0	1.0257	0	0	0	0	0	0	0	0	0	0	0	9.8232	0.3044	0	0	0	0	0.6608	0	0	0	7.078	0
158.976	5.9514	0.0006	0	0	0	0	0	0	0	0	0	0	0	0	5.9159	0	1.3801	0	0	1.2458	4.8077	1.3079	4.0504	0	0	0	4.8563	0	0	3.4691	0	0	7.6123	3.1359	1.454	7.759	0	1.4945	0	0	1.9093	0	0	0	0	1.9909	0.9973	0
158.977	5.2235	0.0002	0	0	0	0	0	0	0	0	0	0	0	0	0	0	0	0	0	0	0	0	0	0	0	0	0	0	0	3.2181	0	0	0	0	0	3.3879	0	2.2247	0	3.3561	0	0	0	1.4933	0	0	0	0
164.072	0.5393	0.0006	0.8913	2.1927	0.9917	2.2559	1.0467	0.6916	0.6336	2.0883	0	0.5625	1.1957	0	1.2591	1.2878	0	0.867	2.7413	1.5231	1.8328	1.2228	1.0462	1.0728	0	0.7695	1.1955	1.017	2.6964	1.7597	2.0681	1.3662	2.7386	2.8188	3.2066	2.2831	0.9666	0	2.2273	2.1914	0.9226	1.9061	1.8064	1.7526	1.914	0.6122	0.93	1.6236
164.072	0.668	0.0065	19.9532	21.1374	16.6628	17.5231	14.4612	14.9763	14.8057	18.8692	17.3889	22.0436	4.557	14.1927	17.417	17.5399	16.5473	18.551	25.5448	24.4186	18.5189	20.8507	18.5549	18.5044	10.1605	12.2559	16.3281	20.431	39.3622	39.5514	26.3827	26.0797	35.6244	34.5864	43.769	41.5623	10.9346	9.853	21.1007	21.2663	24.1381	25.478	25.4879	24.8347	24.9216	23.1949	17.7804	17.8449
165.038	9.6364	0.0014	0	0	0	0	0	0	0	0	0	0.0422	0.0311	0.0311	0	0	0	0	0	0	0.4152	0.4307	0	0.0316	15.6427	14.1752	0	0.0314	0	0.0419	0	0	0	0.0314	0	0	0.0209	0.0319	0	0	0	0	0	0	0	0	0.0316	0.0316
165.039	8.55	0.0028	0	0	0.083	0	0.0316	0	0	0	0	0	0	0	0	0	0	0	0.163	0.0209	4.096	0	0.1938	0	31.7728	27.6352	0	0	0	0	0	0	0	0.1104	0	0	0.0314	0	0	0	0	0	0.1104	0.1438	0	0	0.2455	0
165.04	7.9151	0.0036	1.2445	0.4934	0	0	0.0523	0.136	0.0311	0	0.063	0	0.0727	0.063	0	0	0	0	0	0	9.7044	8.9382	0	0.0727	38.0348	37.8918	0	0	0	0	0	0	0	0	0	0	0	0.0316	0	0.0525	0	0	0.0738	0	0	0	0.6155	0.6838
165.04	8.6073	0.0015	0.2992	0.3035	0.083	0.0314	0	0	0	0	0.0311	0	0	0	0	0	0	0	0.163	0	4.096	3.8808	0	0.082	0	27.6352	0	0	0.0422	0	0	0	0.0208	0.1104	0	0	0	0	0	0.0419	0	0.083	0	0.1438	0	0	0	0.3306
165.04	6.2141	0.0003	0.1107	0.0419	0	0	0	0	0	0	0.0208	0	0.0844	0.0419	0.0316	0	0	0	0	0	1.0543	0.658	0.0209	0	3.7126	3.0284	0	0	0	0	0	0.0419	0	0	0.0209	0	0	0	0	0	0	0	0.0523	0	0.0543	0	0	0.0527
165.041	5.2124	0.0009	0	0.3923	0	0.1896	0.1139	0.2491	0.0316	0.11	0	0.0213	0	0	0.0422	0	0	0.1651	0	0	2.3165	2.4342	0	0.1087	9.6849	9.4823	0	0	0.1104	0.3331	0	0.0532	0	0.1359	0	0.053	0	0.0554	0.1104	0.0976	0	0.1144	0	0.142	0.1107	0	0.3594	0
165.041	9.1411	0.0013	0	0	0	0	0.0314	0.1252	0	0.0209	0	0	0	0	0	0	0	0	0	0	1.2786	0.9884	0	0	12.1719	14.9509	0	0.0314	0.1932	0	0.0843	0	0	0	0	0.0209	0	0	0	0	0.0554	0	0	0.0422	0.1087	0	0	0
165.041	4.1347	0.0021	3.2979	3.8466	0	2.4554	3.1239	3.6914	1.0674	1.8973	1.6062	2.769	1.9213	2.1489	2.0104	3.0932	3.1668	5.5596	2.4819	2.6126	8.3213	8.0743	1.9364	2.5615	20.9233	23.2894	1.6221	2.514	2.5157	3.3128	2.2882	3.6271	2.4413	2.7327	2.3864	4.0598	2.3195	2.6914	1.5325	2.5981	2.3895	2.871	2.0274	2.7884	2.3158	1.8946	3.7539	3.5293
165.041	10.0637	0.001	0	0	0.0316	0	0	0.0319	0	0.0415	0	0	0	0	0	0	0	0.0623	0	0	0.3218	0.1783	0	0	10.8967	10.6539	0	0	0	0.0209	0	0	0	0	0	0	0.0311	0	0	0.0422	0	0	0	0.0419	0	0	0.0422	0
165.041	7.1133	0.0022	0.8868	0.7317	0	0	0	0	0	0	0	0	0	0.0523	0.0419	0.0844	0	0	0.0208	0	9.0526	8.1298	0	0	23.2172	23.6425	0	0	0.0311	0.0631	0	0	0	0	0	0	0	0	0	0.0314	0	0	0	0.0316	0	0.0422	0.6174	0.142
167.02	0.4594	0.0013	14.4789	12.5317	12.1804	8.4392	10.4254	9.1286	16.8302	12.3156	27.5644	17.8886	11.085	10.4049	11.9794	10.5516	26.2071	17.0724	24.1471	21.9883	15.4216	10.5504	11.2288	8.8635	8.9242	7.6037	25.831	16.7272	13.7253	10.2873	17.7057	12.4817	9.4836	8.1693	18.5056	14.7975	17.5202	14.5883	23.002	18.338	18.097	14.34	19.1951	12.3031	12.332	11.0852	16.8525	16.3588
167.11	3.0249	0.0012	0.2592	0.5185	0.4891	1.3297	0	1.0103	0	0.8543	0.0519	0.7797	0.8734	0	0.1557	1.0851	0	0.6659	0.5797	1.0193	0.0579	0.9912	1.1772	1.7704	1.0664	0.9169	0	1.8305	3.5927	5.8321	1.2492	2.3289	4.6614	6.2847	1.5268	2.0964	0.5868	0.9095	0	2.3413	1.9396	2.4569	0	0.9354	0.7813	0.5696	0	1.9666
169.123	2.237	0.0011	2.6547	0	0.1266	0	3.0197	3.3924	1.1286	0.2378	0.8397	1.0603	0.8566	1.2148	3.837	4.1408	1.7476	1.8397	2.1303	1.8049	0.3068	0	0	2.5422	0	0.4912	2.308	1.9543	1.7559	1.3987	7.9328	6.7217	3.3776	4.5485	2.6614	2.7882	0	1.204	4.9451	4.4628	2.7606	2.2582	0.1999	0	1.2116	0.9093	0.2186	0.4184
171.029	0.5163	0.0006	12.1133	13.4418	9.14	9.2214	8.6311	9.6364	10.3328	11.5269	12.3333	14.4516	8.72	10.0511	8.1293	8.3437	10.0497	10.5237	12.8245	13.417	11.1075	10.829	9.7598	10.4646	7.2526	7.9201	7.5603	9.0192	7.8523	9.4078	11.7265	11.6723	7.1917	7.2122	10.6365	10.8733	6.4437	7.8184	8.056	9.4941	9.4414	10.5956	13.6864	13.5584	11.8197	11.4663	6.157	6.5603
171.108	2.8491	0.0004	0	0	0	0	0	0	0	0	0	0	0	0	0	0	0	0	0	0	0	0	0	0	0	0	0	0	2.5705	0	0	0	2.8641	0	0	0	0	0	0	0	0	0	0	0	0	0	0	0
171.137	2.4866	0.0038	48.9919	51.1937	0	0	9.0808	8.2854	0	0	4.7824	4.3085	0	0	40.8573	36.5718	46.7082	46.1197	7.5944	8.8743	5.7275	6.3889	12.701	12.5356	0	7.2397	10.6514	9.3519	7.7436	8.8596	15.7403	15.0047	10.4427	12.1493	6.1557	8.0251	4.9411	5.4215	10.0618	11.6349	14.9785	10.7832	6.099	7.086	0	0	0	0
172.99	0.7565	0.0008	0	7.8035	2.9592	0	2.4	3.0636	1.3843	0.7992	21.5871	26.3089	0.2684	0.913	2.3146	2.7376	1.8118	2.0422	5.4198	4.27	1.1641	3.4642	2.8957	3.7676	0	3.1946	4.9968	7.5497	6.9256	7.0139	0.6047	2.5586	8.1162	8.7237	2.2567	1.2988	0.6186	0	0.6576	0.8109	4.4331	5.3888	0.9169	0.2595	3.1776	3.2264	0	2.4137
173.103	0.5853	0.0016	9.3224	2.7133	0	0	0	7.0904	5.5636	6.6414	0	0	0	6.6152	0	5.8424	3.0945	4.3756	0	3.9108	7.4419	7.8014	6.0531	7.3771	2.5395	4.142	4.7426	6.755	6.4395	10.0771	8.6768	9.0143	13.2444	6.2155	3.9378	3.4208	3.5066	2.8562	2.4774	0	11.3068	6.5461	4.4576	4.93	7.8666	7.3669	4.8622	5.578
174.935	0.5005	0.0001	8.415	8.3236	9.6676	8.6932	7.6892	8.23	8.0062	8.0217	7.8616	7.3373	7.9334	7.6046	9.9302	9.4314	8.8965	8.367	8.7644	8.3021	7.9178	6.8489	8.7449	8.056	7.6827	8.2119	7.3106	8.6406	8.0697	8.2806	8.4298	6.5873	7.415	7.201	8.2002	8.1018	8.7058	8.6254	8.8215	8.2379	7.8366	7.8281	8.3862	7.8292	8.295	7.9962	8.0803	7.9766
175.146	2.9284	0.0006	0.1246	0.2637	0.1151	0	0.1038	0	0	0.1356	0.1661	0.4076	0.0949	0.4195	0.2519	0.343	0.0727	0	0.4152	0.2367	0.1263	0	0.6113	0.3997	0.3254	0.1739	0.2235	0.0942	1.9756	2.4484	0.4364	0	2.9201	2.8078	0.4513	0.2018	0.2076	0.4322	0	0	0.8646	0	0.1772	0.0628	0.2736	0.2517	0.9315	1.0196
176.025	0.5365	0.0006	2.4954	1.4625	1.0132	1.112	0.4954	1.7438	0.9928	0.5364	0.7534	1.0848	1.4695	0.4338	0.932	0	0	0	0	0.4359	1.2716	0.2765	1.0962	1.279	0.5157	0.2977	2.092	2.4292	2.0068	3.5814	2.5062	0.8852	3.4789	2.0024	1.8701	1.7361	0	0.4699	0	0.5623	1.9886	1.4705	1.1603	0.8581	2.5833	1.2571	0.817	0
176.911	0.4618	0.0003	0.7907	1.4315	1.0847	0	0	0	0	0.2998	0.7922	0.6255	0	0	1.2859	1.2113	0.8476	0.2332	1.0904	0.6444	0.5733	0.7433	1.248	1.2932	0.6316	0	0.559	0.5746	1.2648	0.8094	1.2789	0.5711	0.9757	1.164	1.0161	0.8721	1.2888	0.6565	1.7757	0.7613	1.1154	0.9015	6.7739	1.0272	0.9211	0	1.2788	0.9981
178.05	0.7017	0.0003	0.2906	0.0732	0.1157	0	0	0	0.3132	0.2933	0.1051	0	0.1093	0.2803	1.1587	0.9114	0.5688	0.6626	1.9761	1.2959	0.7559	0.5705	1.3238	1.3951	0.3343	0.2105	0	0	2.3089	1.9667	0.2414	0.2704	0	0.2102	0	0	1.0192	1.0196	3.2129	2.8554	0.5679	0.8889	0.7801	0.4943	0.4746	0.5091	0.1981	0.1784
179.055	8.7037	0.0007	0	0	0	0	0	0	0	0	0	0	0	0	0	0	0	0	0	0	0	0	0	0	6.8768	6.7837	0	0	0	0	0	0	0	0	0	0	0	0	0	0	0	0	0	0	0	0	0	0
179.058	0.5161	0.0016	9.1983	9.0774	11.7649	11.9049	7.7504	7.6544	6.81	8.5944	12.5573	12.7485	7.7582	7.9323	10.427	11.2334	8.9269	8.5104	10.7646	10.0958	24.6954	24.514	13.1261	13.4633	6.8017	6.8667	11.2083	11.3404	13.973	14.6857	7.7949	7.5324	12.1461	12.2532	12.3657	11.5499	8.2791	8.5452	9.7072	11.0374	12.0287	11.752	8.9056	9.6526	9.0592	9.8321	10.3322	9.9782
179.104	3.0363	0.0011	1.9669	2.7338	0	0.3474	0	0	1.9264	1.2416	1.064	1.5852	1.3597	0.5577	0	0.662	1.2446	0.2693	0.8676	1.1919	0.759	0	2.0514	1.3979	0.5054	0.4376	1.0497	0.8381	4.1365	3.8359	2.6774	2.417	4.6006	5.3183	1.4867	0	0.7407	0.2302	0	2.1116	0.5688	2.6682	0	0	2.4129	1.3301	1.2703	1.2263
182.025	0.4453	0.0001	1.0827	1.5182	0.6033	1.241	0.4716	1.2274	0.3171	0.751	0.3332	1.7757	0.6389	1.1473	0.8668	0.9466	0.2942	1.9027	1.1774	1.576	0.3576	1.2529	0.5505	1.0037	0	1.2895	0.3536	1.6354	0.2729	0.6559	0.7924	1.6435	0.4491	0.8956	0.9468	1.3121	1.0896	1.8977	0.3767	1.3368	0.526	1.2217	0.3532	1.7586	0.7991	0.7361	1.5579	1.4018
183.138	2.432	0.0009	0.6306	0.3463	0	0	1.2147	0.7362	0.3903	0.81	0.1156	0.0633	1.0162	1.1125	1.1891	0	1.3847	0	3.0803	3.3195	0.5192	0	0.0628	0	1.3108	1.1543	3.1439	2.9425	1.5266	1.3737	2.7518	0	6.0412	5.2648	2.1005	0	0.6197	0.5928	3.543	3.1305	1.0186	0.3997	1.1546	0.2484	4.026	3.638	1.1857	1.4868
187.007	1.2443	0.0021	4.0754	6.8083	20.3414	9.9342	13.956	21.433	4.3895	15.9168	8.6857	10.1411	0	14.1304	10.0307	0	11.9072	48.2008	5.7583	0	0.6511	0	43.4056	44.7713	4.6087	6.3101	5.8973	9.4762	15.1312	28.0761	27.1386	29.4551	12.7653	12.3289	36.0537	37.9618	1.5142	9.0962	8.7917	7.9563	74.7026	75.8717	74.8644	32.6614	22.1495	23.4478	22.225	22.2777
187.099	0.631	0.0007	0.4048	0.6343	0.4547	0.8795	0.4888	0.585	0.1243	0.4812	0	0	0.2595	0.1111	0.1149	0	0.0732	0.3629	0	0	0.2776	0	0	0.2491	0	0	0.5517	0.2998	1.3709	1.7876	0.5652	0	4.0732	3.73	0	0	0	0.0415	0	0	1.6218	0.9814	0.0314	0.0741	0.7024	0.1988	0.229	0.0818
188.046	0.626	0.001	0	3.5182	2.2451	8.2324	1.2776	1.7555	0	1.3354	2.0969	3.3191	0	0.8037	2.4751	2.0179	0.6792	0	8.5887	2.8635	3.386	2.3216	2.0662	2.914	1.072	0.9054	1.5796	3.1042	4.3222	4.4915	3.2826	2.4865	4.2937	4.6635	3.4521	6.6799	1.494	0	2.3193	3.005	3.2068	0	2.8996	3.233	2.6712	2.4827	1.4756	0.9401
188.047	0.5152	0.0019	9.0131	10.7916	7.3134	2.144	4.1997	5.0667	3.4244	4.2369	6.4501	6.7395	3.037	3.2148	6.1314	5.8561	4.4751	4.3002	4.9611	7.8684	7.7588	6.7198	5.3224	5.6618	3.6291	4.0133	5.1924	6.9064	10.7227	12.0377	8.6148	7.656	12.2137	12.6597	6.9541	6.6799	5.1164	4.5478	5.6112	5.8155	8.1362	6.9972	8.0814	8.3584	7.4227	7.1902	0.8383	3.5182
188.988	0.7106	0.0004	6.4091	6.2021	0.5559	1.3468	0.6409	0.3737	0.6394	0.6513	0.8099	0.9942	0.6186	0.6454	1.697	1.9411	2.8045	2.6726	2.043	1.9166	2.8834	2.9821	2.5042	2.3844	2.6387	2.2074	0.4941	0.2233	2.3506	2.4543	0.1999	0.5505	1.4349	1.1151	2.0584	1.8214	0.3743	0	5.3878	4.8458	1.7838	2.4105	0.9088	1.1144	3.1207	2.244	1.0183	0.9968
189.165	3.0242	0.0012	0.8477	1.3304	0.601	0.8936	0	0.8258	0.1359	0	0.0934	0.4354	0.5324	0.7207	0.4889	0.7436	0.2092	0.6635	0.8361	1.3316	0.4674	0.1688	1.0378	0.4094	0.8689	1.0216	0	1.1761	6.2861	6.9073	0.9916	0	0	4.0837	0.8809	1.0319	1.2867	0	1.5819	1.0795	2.9071	3.637	0.4013	0.3051	0	1.8296	0.2544	1.0646
190.884	0.498	0.0003	2.13	1.5199	2.1796	1.8255	1.61	1.9246	1.7686	1.9203	1.7393	2.1943	1.6643	1.5979	2.6754	3.0356	2.8071	2.2311	2.3543	2.341	1.5324	1.3608	2.1916	2.4876	1.6029	1.2192	2.2509	1.6923	2.7599	2.6192	2.3495	1.9885	2.6992	2.444	2.871	1.1932	1.5996	1.7978	1.963	2.0278	2.6201	2.4378	1.7905	1.3364	2.896	3.2304	2.7635	2.0968
191.021	0.4387	0.0007	3.3684	5.0854	1.48	4.7911	2.8594	4.2022	3.5502	2.2147	1.9096	2.491	1.0794	0.6764	4.706	4.4505	6.0534	6.4673	3.2846	3.1491	0.8875	0.97	2.0949	2.5967	2.0111	3.1317	0	3.7249	3.7194	4.2884	0.9659	3.5403	5.5099	5.6111	3.3118	3.5666	3.0167	3.2367	4.7668	4.9839	7.3375	5.8393	1.8749	2.2232	2.6833	0	2.6237	1.186
191.114	2.0521	0.0009	6.448	0	0.638	0	0	0	0	2.5592	0	0	0	0.6881	0	0.411	0	0	0	0	0	0	0	0.5382	0	0	0	0	0	0	12.8558	7.0973	3.7661	8.1686	0.6773	0.3774	0	0	0	0	5.0733	5.3619	0	0	0.8977	0	4.9418	0
191.18	4.1122	0.002	6.8364	7.2619	2.7169	2.8119	1.4876	0.8389	0.6071	0.0932	1.1676	3.6716	2.6903	2.9962	2.7801	3.0558	0	4.4863	5.693	7.1853	0.668	2.1654	3.4995	4.2696	5.0535	5.8737	6.141	6.5223	8.107	9.9362	5.1723	5.661	7.8785	8.3994	6.0067	6.8249	5.9442	5.9217	5.5857	6.7256	7.0395	8.0072	1.3538	0	8.1258	7.8104	5.966	5.932
192.88	0.4993	0.0003	1.8233	2.1473	2.2972	2.048	1.79	2.0412	1.4711	1.55	1.7709	2.0795	1.5705	1.5559	2.4954	2.8391	2.8909	2.4327	2.3583	2.15	1.3316	1.4135	2.3063	2.8374	1.6109	1.9371	1.9636	1.7034	3.0224	2.9868	2.9411	2.0172	2.4702	2.4262	2.186	2.5356	2.2907	2.0389	2.2161	2.6657	2.3666	2.6891	1.6646	1.452	2.6652	2.2484	2.8797	2.4491
193.01	0.5161	0.0003	1.716	1.8849	2.0572	1.5674	1.2911	1.5552	1.89	1.7096	0	2.6035	1.4713	1.0533	1.3749	0.8742	1.2709	1.3435	2.8451	2.7007	2.163	1.4364	2.4122	2.9842	1.3193	1.4039	0.9129	1.1226	2.189	2.617	3.0257	2.3163	1.7076	2.0408	2.9888	1.7759	1.1174	1.7384	1.3197	2.0576	2.1232	1.8367	2.6901	2.4161	3.3019	3.6178	1.8651	1.2805
193.121	2.9207	0.0011	1.0084	1.4491	0.6518	0	0.2704	0	0.0841	0	0.3948	0	0.5044	0.6099	0.672	0.9439	0.2833	0	0.9134	0.7781	0.0422	0	0.6564	0.3984	0.5779	0.6534	0.7835	0	3.7614	3.6454	1.0191	0	4.458	4.446	0.7848	0	0.5627	0.7394	1.4797	1.1608	2.5489	2.4315	0.1199	0	0.7258	0.2495	0.7942	0.9251
193.978	0.4439	0.0002	0.4636	0.8719	0.4427	0.9455	0.9248	1.5323	0.7424	1.4573	0.301	0.5435	0.9451	1.2744	0.6911	0.7063	0.2202	0.932	0.4108	0.7766	0.4932	0.99	0.4752	0.5922	0.904	1.6906	0.4367	1.2559	0.2736	0.4572	0.4152	0.8589	0.4468	0.5061	0.3059	0.5972	0.93	1.2262	0.45	0.9446	0.3267	0.7132	0.4878	1.0533	0.6341	0.7773	0.9234	1.0601
194.923	0.4345	0.0001	1.4657	1.0664	0.8089	1.2017	0.7176	0.7368	0.6716	0.6817	1.2053	1.1575	0.9074	0.7323	1.2098	1.5372	0.6624	1.2411	0.6004	1.017	0.9989	1.0649	1.3582	1.6823	0	0.9663	0.4663	0.9202	0.7323	0.6937	0.9734	0.6619	0.4557	0.3042	1.5205	1.5651	0.9313	1.3046	0.8424	0.8261	1.1837	1.1903	0.7779	1.3727	0.6638	0.706	1.1347	1.0463
195.102	1.4061	0.0018	18.9862	54.1544	34.1085	32.8354	2.8312	4.3308	0	0	1.7153	5.5821	0	0	10.6968	12.215	12.0798	7.6766	27.9278	28.1637	1.7104	7.3787	2.3512	3.1438	35.9019	30.659	7.8591	24.0479	6.123	10.5119	5.4493	5.4024	18.6015	19.6875	13.9569	21.996	0	0	0	0	18.5895	21.1831	0.6249	1.465	4.172	4.3629	0.5833	0
195.145	2.8549	0.0008	0.0934	0.3253	0.1868	0	0.584	0.0844	0.8269	0.1884	0.0523	0	0.2943	0	0.4489	0	0.1046	0	0.3345	0.347	0.0623	0	0.3386	0	0.105	0	0.3973	0	2.7686	3.1297	0.9451	0	3.7172	4.0268	0.8426	0	0.2112	0.0732	0.6078	1.1158	1.0986	0	0.1899	0	0.2803	0	0.6641	0.2234
195.977	0.444	0.0002	0.4215	1.052	0.5169	1.3805	0.987	1.7741	0.9332	1.916	0.5194	0.8583	1.3616	1.6014	0.9747	1.1592	0.3872	0.9854	0.6945	1.042	0.682	1.5905	0.6757	1.1117	1.2636	2.1904	0.5193	1.3909	0.3481	0.4351	0.4359	0.8057	0.4878	0.6118	0.4528	0.8905	1.384	1.6012	0.7534	1.2767	0.5163	0.45	0.6332	1.4424	0.7806	1.1497	1.4433	1.3305
196.063	0.5304	0.0004	1.0249	1.2567	0.5579	1.2343	2.5452	2.5617	0.9968	0.8908	1.1744	1.2066	1.0157	0.9686	1.0576	0.9282	2.7922	3.0181	1.8197	0	2.1266	1.7485	0.5469	1.3349	0.6287	0.7923	1.7045	2.2837	0.5285	0.7212	1.9439	1.967	2.6981	2.6124	0	1.2116	1.512	1.7904	1.3511	1.9315	1.9878	1.9612	1.0257	1.2611	1.1073	1.078	1.0453	0.645
196.114	2.2268	0.0004	0.0727	0	2.2784	2.5742	0.1474	0.0422	0	0	0	0.0316	0	0	0	0	0	0	0.1376	0	0	0	5.6007	5.3534	0.0319	0.0319	0.0526	0.0744	0	0	0	0	0	0	0	0	0	0	0	0	0.0422	0	0	0	0.11	0.1384	0	0
197.152	2.7058	0.0071	6.0129	3.5608	0.5041	0	14.2882	14.2482	6.2677	5.7832	2.0408	0.6806	11.0431	11.3791	13.437	14.104	12.5384	14.6548	8.7868	8.9508	1.7738	0.3192	6.3772	8.3266	13.8665	13.4699	11.8521	3.2855	7.1511	10.1647	37.9588	34.3079	23.637	19.8682	6.0691	6.2397	4.7934	1.9228	33.0495	32.7026	7.6704	7.0816	0	0	4.2642	4.5275	0	1.2628
197.808	0.4355	0	0.5454	0.3592	0.3881	0.1164	0.4775	0.5446	0.2224	0.3682	0.8424	0.2803	0.6024	0.3586	0.6754	0.4852	1.0429	0.1807	0.3282	0.5597	0.4084	0.0942	0.389	0.3322	0.679	0.3381	0.6026	0.4359	0.4313	0.5423	0.5741	0.1055	0.3841	0.1988	0.1892	0.1046	0.6289	0.4597	0.1453	0.3529	0.622	0.4734	0.4671	0.1674	0.4757	0.2754	0.6974	0.4878
198.078	0.529	0.0009	7.1734	8.0691	6.3296	5.8127	4.696	5.2292	4.1278	4.5538	4.9213	6.3257	3.6542	3.8691	4.729	4.8823	3.2168	3.0978	6.7009	6.2184	6.227	5.0271	4.3033	4.7938	2.6926	2.7269	3.8592	5.1556	6.3365	7.8747	5.9943	5.7309	6.622	6.6583	4.6887	5.3806	4.6954	5.3516	4.0239	4.4912	6.3892	6.2598	7.378	6.7786	4.0571	4.4108	4.5792	3.8722
198.933	0.4482	0.0001	1.8357	1.2302	0.7076	1.519	1.5592	1.0063	0	1.1477	0	0.8815	1.1451	1.6336	0.9259	1.0738	0.6623	1.1344	0.6203	0.9698	0.9722	1.0722	0.593	0.8324	0.8248	1.8003	0.7427	1.1646	0	0.8385	0.7269	0.9457	0.7518	0.632	0.5365	0.7452	1.3755	0	0.7848	0.82	1.1691	0.7657	0.6954	1.3049	0.5604	0.7141	1.0705	1.0208
198.977	0.5102	0.0007	18.1353	18.9846	20.1463	20.4683	18.2904	20.6768	17.8697	20.1506	16.4718	19.4204	19.1299	19.7611	18.4622	19.9489	19.2248	19.5729	19.6006	19.6949	15.9113	17.1997	17.4814	17.9921	18.0055	20.2886	15.1069	18.9393	15.527	17.1692	17.8139	17.3698	16.4685	16.7963	17.6178	17.0069	19.4543	20.3229	17.6674	18.7022	16.3688	17.5157	19.177	17.9401	17.4158	17.8563	18.6654	19.735
199.008	1.7414	0.0016	4.4179	4.3466	3.6359	3.6765	0.1154	0.1046	1.0976	0.5367	2.292	2.6395	0.2521	0.1899	1.1786	1.1462	0.3723	0	0.8901	1.6034	0.1063	0.1688	1.4024	1.0159	1.7515	1.3134	0.5891	0.5895	2.7786	4.024	0.2624	0.3883	9.7189	8.9335	0.1485	0.2619	0.1043	0.1566	1.375	0.4785	0.4947	0.3145	0.7905	0.6623	1.67	2.1787	0.3165	0.0519
199.166	3.2474	0.0007	10.4548	15.1885	0	0	0	0	0	0	0	0	0	0	0	6.8742	0	0	0	0	0	0	0	0	0.6772	0	0	0	0	0.1169	2.0385	0	0.8279	0.5993	0	0	1.3122	0	3.4916	0.5938	0	0	0	0	0	0	0	0
199.168	3.073	0.055	644.697	674.721	11.7285	11.5311	107.654	111.127	33.9509	33.4905	26.7844	29.7306	62.768	63.7395	426.935	435.012	566.349	577.968	94.4351	102.388	47.3386	42.7769	126.432	126.605	94.337	90.6478	154.952	153.915	94.8387	88.2273	179.059	183.301	209.663	213.541	51.9675	52.2441	66.7451	62.146	215.032	218.348	173.596	164.756	35.4614	32.0048	33.2757	35.9363	17.4993	19.1221
200.935	0.4465	0.0002	0	0	1.1046	1.2083	1.6568	1.5788	0	1.8865	0	0	2.5572	1.6597	1.3801	1.5886	0	1.3622	0.9138	1.1723	0	1.3657	0	0.8743	1.3121	2.6802	0	2.2317	0.4512	0.878	0.9035	1.0075	1.636	1.0314	0	0.9677	1.4711	1.6387	0	1.3189	0	1.175	0	0	0.9544	1.6662	2.1346	1.3353
201.031	1.8187	0.0002	3.8544	0	0	0	0	0	1.9814	0	0	0	0	0	0	0	0.1382	0	0	0	0	0	0	0	2.2633	0	0	0	0	0	0	0	0	0	0	0	0	0	0	0	0	0	0	2.4928	0	7.046	0	0.7506
201.034	0.4894	0.0014	11.7051	10.713	5.0693	3.8388	5.0905	3.9368	5.152	7.4425	10.795	0	4.4923	5.0632	0	0	7.029	7.7879	7.0284	4.2474	7.5102	1.7961	7.5715	6.7118	1.8009	3.5192	2.5207	0	3.6305	8.2504	0	5.0066	4.6387	0	8.5271	11.2257	3.0883	1.7051	0	2.9237	4.102	5.3229	14.8279	11.6567	0	4.0115	1.8272	2.7328
201.122	0.6519	0.0018	0.7588	0.4841	0	1.0086	0.2903	0.6689	0	0.6541	0	0	0	0	0.3643	0	0	0	0	0	0	0	0	0	0	0.3432	0	0	4.3664	4.6408	0.1622	0.8745	11.0013	10.6243	0	0	0	0	0	0	1.7637	1.6904	0	0.0638	0	0.4799	0.2933	0.1868
202.958	0.4446	0.0001	2.8097	2.309	2.7728	1.8435	2.2082	3.1268	0.327	2.836	1.4309	0.6468	2.8532	2.3218	3.0998	2.7841	1.3823	2.9332	1.1549	2.1465	1.4992	2.1337	1.7125	1.9494	2.357	1.7857	0.9689	1.9902	1.5246	2.0581	2.0151	1.6388	0.8765	1.8055	2.0937	1.1379	2.9741	2.15	0.586	3.0163	3.4563	2.1973	1.7532	1.5586	1.2376	1.7226	2.9318	2.3986
203.047	0.5285	0.001	0	3.0537	5.4855	0	0	0	1.4819	0	0	0	0	0	0	0	0	0	2.4612	1.6264	0	0	0	0	0	0	1.1887	0	0	1.3127	0	0	6.4419	4.2145	0	0	0	0	0	0	5.055	3.0499	0	0	5.1888	2.0206	0	0
203.081	0.7074	0.0126	39.5126	36.6899	53.4844	49.2673	22.4823	22.8833	18.5171	21.6697	31.1746	29.2972	21.6451	20.4268	32.4894	33.4263	19.5978	18.1454	49.4521	45.7373	29.9115	27.783	25.2144	28.0971	19.7835	15.0629	26.6897	24.1339	71.5452	70.0583	27.8443	26.0402	44.4029	31.8554	36.335	30.63	18.1555	16.8288	29.9266	28.4898	43.132	39.4242	24.5694	25.6019	31.325	28.9138	34.3859	32.7036
203.181	3.8075	0.0005	1.6178	2.3588	0.3392	0.8976	0.5615	0.5196	0	0	0.0554	0.4381	0.2735	0.2174	0.3609	0.5246	0.465	0	0.8633	1.4346	0.2214	0.1886	2.6688	3.7534	1.0022	1.384	3.0429	4.3464	1.9788	2.3304	0.5846	1.5309	3.2199	2.9653	4.0122	6.3667	0.8284	1.1846	0	0.6111	1.3441	1.168	0.1666	0.3095	1.5836	1.5384	0.845	1.3356
203.893	0.4539	0.0002	0.7877	0.8081	0.4336	1.0046	0.9402	1.189	1.0772	1.2852	0.4908	0.8132	1.2943	1.1748	0.8776	0.8092	0.63	0.634	0.733	0.9288	0.7745	1.1435	0.4878	0.7306	1.0304	1.4749	0.5954	0.9661	0.5125	0.5303	0.5709	0.7262	0.6773	0.4511	0.525	0.6738	0.9757	1.4328	0.6383	0.7577	0.5977	0.8389	0.8932	0.9954	0.6475	0.6732	0.9407	0.8041
204.001	0.4539	0.0001	1.0953	0.8914	1.3032	1.154	0.8075	0.4883	0.4545	0.6503	0.7789	1.3127	0.5855	0.44	1.2064	0.882	1.0657	0.9451	1.8274	1.4938	0.7087	0.6303	1.0164	0.659	0.7638	0.6459	0.9552	1.0744	1.2787	1.1063	0.9249	0.9065	0.9523	0.9142	1.0084	0.9668	1.0182	0.5349	0.8186	0.9375	0.9266	0.9463	0.9278	0.8097	0.9557	1.1837	0.997	0.8471
204.948	0.4885	0.0001	4.1459	2.8748	2.827	2.8873	2.7559	3.4969	4.0065	3.9965	4.3167	3.7015	2.2295	1.3216	3.0791	2.2353	3.5086	0	3.8473	4.2365	3.0023	2.6976	2.7998	3.559	3.2106	1.3048	3.2314	3.6381	2.702	2.0616	3.2835	3.9738	3.4315	1.2596	4.6701	3.295	2.4414	2.0598	2.7028	3.5441	3.6516	4.5101	4.3123	4.1791	2.5808	4.2624	0	2.3058
205.122	2.9393	0.0005	0	1.2661	0.1994	0	0.1661	0	0.1258	0	0.1154	0	0.068	0	0.1779	0.4701	0.4122	0	0.6739	0.5841	0.0527	0	0.3311	0.4181	0	0.2749	0	0	2.1481	0	0.8316	0	2.7011	2.3337	0.2715	0	0.4613	0.3501	1.0208	0	1.8349	0	0.388	0	1.1894	0	0	0
205.161	4.0094	0.001	2.3286	1.8943	1.5233	1.2375	1.8028	2.0932	5.2067	5.4484	4.8436	3.9831	5.7702	5.459	6.5122	5.3395	1.7995	2.4623	2.2187	0	2.0606	2.108	3.6212	3.8227	3.3803	2.818	4.212	3.474	7.2486	7.9963	5.1964	5.5863	5.7879	4.786	5.3068	5.4261	1.8237	1.8892	0	1.8484	1.8959	1.6144	2.2405	1.6156	5.5197	6.7472	5.938	6.5071
205.199	4.2706	0.0015	2.3315	2.151	1.4829	0	0.7261	0	0	0.3932	2.315	0	0	0	1.9711	1.8331	0	0	1.2904	2.2485	1.1349	0	2.6716	0	2.1075	0.6353	2.9678	0	4.1378	4.0834	2.5187	0.1105	4.8792	5.0161	4.6861	4.953	3.0027	0	4.8196	3.3035	4.001	2.8639	1.7744	0	3.342	3.3541	4.7297	5.1744
205.888	0.4507	0.0002	0.8301	1.0739	0.816	0.9832	1.4522	1.6035	1.1094	1.524	0.8352	1.1586	1.274	1.4167	1.1004	1.1771	0.9868	0.7192	1.0796	0.9719	0.881	1.1214	0.7535	1.1483	1.2096	1.7914	0.7927	1.1841	0.5771	0.6991	0.8719	0.8519	0.6883	0.8938	0.7027	0.9789	1.2608	1.3472	0.8689	1.3286	0.7352	1.0596	0.8725	0.932	0.7969	1.0041	1.3	1.1799
207.14	2.6516	0.0009	0.5854	0.5901	0	0	0.1475	0	0	0	0.0208	0	0	0.295	0.2415	0	0.0422	0.0623	0.296	0	0.0638	0	0	2.5761	0.3731	0	0	0	1.6599	2.999	0.1775	1.5116	4.6978	5.2094	1.4716	2.196	0	0.0523	0	0.0519	1.0466	0.8883	0	0.0638	0.2627	0.1471	0.1868	0.1788
207.899	0.4458	0.0001	0.5687	0.6797	0.5819	0.7305	0.9406	0.7007	0.5709	1.0433	0.4916	0.5355	0.74	0.9134	0.8025	0.8734	0.4515	0.9449	0.2721	0.7051	0.4665	0.7654	0.7204	0.6993	0.6466	1.0187	0.3967	0.7376	0.5137	0.2871	0.4048	0.6738	0.3958	0.5782	0.4104	0.578	0.816	0.8251	0.5232	0.7577	0.5786	0.6391	0.5294	0.4822	0.5408	0.6194	0.9107	0.8348
208.846	0.4693	0.0007	31.9311	29.2733	31.9867	29.9456	27.4341	26.1155	27.0305	27.45	25.7448	24.5437	26.221	26.301	33.9632	33.0253	31.3924	29.7068	27.3812	27.435	25.6788	23.6462	30.9389	29.7796	25.3084	23.7884	27.2885	27.7694	27.1571	29.3894	27.8081	24.2222	28.4307	27.4217	29.129	29.0057	26.4631	26.6854	28.0834	30.1977	27.8049	27.5409	28.8205	25.9751	27.5224	26.422	25.9808	25.4296
209.008	0.5276	0.0004	2.5913	3.2099	2.0581	2.5835	2.3211	2.6154	1.9727	3.458	2.6032	2.4882	2.5293	3.2568	2.0818	2.5644	1.7251	2.0308	1.8916	2.2029	2.6251	1.7995	1.9633	2.1907	2.5566	3.4884	1.9616	2.823	0	1.99	2.9912	3.4302	1.54	1.5746	2.6728	2.2537	3.0134	3.013	2.0414	1.9743	2.4537	2.0214	2.3344	2.9925	2.7002	2.0807	2.6792	2.4503
209.08	1.1634	0.0035	0	0	2.9354	2.7585	2.5073	2.5133	0	0	0	0	0.0419	0	40.6512	41.093	0	0	0.0841	0.1235	0	0	0	0	21.7825	14.6152	0	0	0.1465	1.043	14.8426	13.8514	0	0.083	0	0	0	0.0419	0	0.0211	0	0.0736	0	0	2.3881	2.5223	0	0
210.845	0.4674	0.0006	38.9003	38.7953	38.4897	39.5918	34.992	32.9215	34.8027	36.1856	32.7713	30.0926	34.5622	34.3643	43.906	44.5028	40.1885	37.0863	34.0435	34.4613	32.5491	29.1897	37.7323	37.8711	32.0362	31.1013	34.144	36.647	34.338	35.4633	33.815	31.7609	35.4001	35.6991	38.3474	36.63	33.7605	34.438	36.2936	37.9082	35.3676	34.8966	36.9404	34.3958	35.4442	33.2161	33.8365	33.314
212.005	0.7466	0.0003	0.7223	4.5928	0.3308	0.2773	0.2497	0	0.8324	0	0.9392	0	0.8251	0.5453	0.2668	0	0	0	0	7.412	0	0	0	0	0	0	0.2631	0	0	0	0	0.1262	0.5435	1.1529	0	0.5095	0.6063	0.6138	0	0	7.2939	1.8295	0	1.1138	2.0386	0.8586	0.6422	0
212.091	0.6281	0.0014	5.636	6.0305	3.6522	5.5165	2.69	2.9905	2.6233	0	4.3521	4.7058	1.8464	2.2265	3.6435	4.1417	2.6337	0	6.1576	5.143	4.8776	4.6342	4.2398	4.1304	2.2202	3.1619	3.5716	3.8011	7.3631	7.4046	5.57	4.8624	6.5577	7.2986	4.5827	6.8468	2.6327	0	3.8689	4.2616	5.989	4.6884	5.7007	5.562	4.4552	4.8846	2.8645	2.6041
212.093	0.5302	0.0026	16.4203	18.426	12.5152	13.3409	8.6849	9.7064	8.1316	9.5385	11.697	13.09	6.8701	6.9465	9.7836	10.7986	7.7468	7.707	15.0983	13.9041	12.813	12.9158	9.6772	9.5947	6.7508	8.7631	9.632	10.9509	16.8497	18.3411	14.0598	13.6093	18.9138	19.5423	10.8926	12.8924	9.0553	9.6322	9.3927	10.843	14.092	12.5685	14.7181	14.3941	11.1162	10.9565	7.3436	6.8848
212.106	1.8462	0.0003	0	0	0.4834	0.6187	0.0527	0	0	0	0	0	0	0	0.0209	0	0	0	0	0	0	0	7.7624	8.105	0	0	0	0	0	0	0	0	0	0	0	0	0	0	0	0	0	0	0	0	0	0	0	0
213.024	1.8777	0.0004	2.0392	2.0085	0.4286	0.692	0.0633	0.0837	0	0	0.3332	0.3364	0.4489	0.3993	1.9424	1.8008	0.1582	0	3.2132	3.3555	1.0952	1.4369	0.6113	0.1105	0.9835	1.3637	0.5708	0.6265	1.4976	1.1947	0.4014	0.211	1.3268	1.2678	0.083	0.0419	0	0	0.8759	0.599	0.6227	0.3259	0	0.6111	2.1205	2.3008	1.3424	0.6587
213.185	3.4323	0.0003	0	2.6836	0	1.1461	1.1695	2.2405	0	0.4576	0	0	0	1.2003	0	2.5774	0	2.2546	0	3.7334	0	1.251	0	1.892	0	2.63	0	2.027	0	2.6591	0	1.2276	0	5.3961	0	2.2938	0	1.8079	0.0476	2.5437	0	2.5516	0.9441	1.5522	2.2684	0	1.4201	0.885
215.033	0.4696	0.0065	23.7394	23.6215	31.1691	32.769	22.8865	22.9188	6.9554	23.7666	30.8223	31.2973	22.2245	22.6444	32.8557	31.0752	5.4145	6.4182	25.9786	26.5446	60.4414	62.3357	37.4464	37.5881	18.9285	20.7488	28.7968	31.02	38.2415	39.4263	21.1252	19.7366	33.2001	35.106	31.0088	29.9802	8.2532	18.1337	28.3925	29.4962	31.1977	31.5954	23.7337	24.4258	24.1757	24.5458	30.3813	31.1611
216.905	0.4451	0.0001	0.748	0.7007	0	0.6905	0	0	0	0	0	0	0	0	0	0.6118	0	0	0	0	0	0.3165	0	0.5813	0	0	0	0	0	0	0	0	0	0	1.0964	1.0997	0	0	0	0	0.5802	0.5343	0	0	0	0	0	0.5521
217.004	11.0374	0.0003	0	0	0	0	0	0	0.8648	0	0	0	0	0	0	0	0	0	0	0	0	0	0	8.1202	0	0	0	0	0	0	0	0	0	0	0	0	0	0	0	0	0	0	0	0	0	0	0.7542	2.2705
217.004	10.5105	0.0002	0	2.0888	5.429	0	0	0	0	0	1.0083	0	0	0	0.3523	0	0	5.9091	0	0.51	1.8181	0	0	0	0	0	3.8525	0	1.6828	0	0	1.0204	3.1632	0	0.3066	0	0	1.0904	3.9876	0	0.6184	0	2.1827	4.6825	0	0	0	5.6335
217.005	10.3479	0.0005	0	0	0	2.3418	0	0	0	0	0	0	0	0	0	0	0	0	0	0	0	0	0	0	0	13.0753	0	0	0	0	0	0	3.8886	0	0	0	0	0	0	0	0	0	0	5.5205	0	0	0	0
217.005	11.8894	0.0005	0	0	6.9947	0.6614	0	0	6.8392	10.4329	0	0.8445	0	0	7.8845	0	0	0	0	0	0	0	0	0	0	15.3376	0	0	0	0	0	0	2.3249	0.9637	0	0	0.6037	0	0.5173	0	0	8.9812	0	8.9104	0	0	0	5.62
217.006	11.2494	0.001	1.8457	0	0	0	1.8612	0	0	0	2.5076	0	0	0	0	0	0	4.0737	0	0	0	17.2658	0	12.8994	0	0	0.9979	1.9791	0	7.4335	0	0	0	16.7489	0	0	0	0	0	10.6327	0	0	0	0	0	0	0	0
217.006	11.459	0.001	0	0	4.9295	0	0	0	1.108	0	0	0	0	0	0	1.5297	0	0	0	0	0	0	0	0	0	0	0	0.2781	0	0	1.0005	14.7029	18.5223	0	0	0	0	0	0	0	0.8563	1.0677	0	0	0	0	18.4045	0.7131
217.006	2.1295	0.0009	0.4624	0	0	7.4127	0	0.3974	1.9524	5.6817	0	3.5717	0	0	1.4242	0	0	0	0	0	0	0	0	8.6765	0	0	0	0	6.4332	0	0	0	0	0	0	4.3078	0	0	0	3.1333	0	2.2279	0	0	2.3676	0	0	0
217.007	13.6485	0.0001	0	0	0	0	0	0	0	0	0	0	0	0	0	4.4386	0.601	0	0.6782	0	0	0	0	0	0	0	2.5817	0	0	0.3184	0	0	0	0	0	0	0	0	0	0	0	0	0	0	0	4.8875	0	0
217.007	10.7641	0.0002	0	0	0	0	0.9828	0	0	0	6.9896	0	0	0	0	0	0	0	0	0	0	0	0	1.7427	0	1.3769	0	0	0	0	14.8876	0	0	0	3.1873	0	0	0	0	0	0	0	0	0	0	0	0	3.0726
217.007	10.1171	0.0008	0	0	0	15.4325	5.5396	0.3076	0	11.7789	0	0	5.9733	0	0	0	0	6.3694	0	3.4754	7.0648	0	0	0	3.4827	3.6206	0	11.1989	0	0.9459	3.2307	0	0	0	0	0.3761	1.244	6.9397	2.7595	1.0142	11.1216	0	0	9.4856	0	0	0	18.3192
217.007	1.9167	0.0027	7.5464	16.4108	7.6528	5.3861	0	17.1574	0	11.1314	3.9865	2.2309	3.5793	0	4.5804	0.8657	0	0	19.9423	8.5037	16.338	9.5861	0	2.5103	0	10.3364	0	0	5.1664	5.0287	0	0	0	0	0	0	2.4006	3.6394	0	1.0187	6.7784	3.6707	9.6989	6.7022	22.2896	5.5918	6.2621	17.15
217.007	11.6133	0.0005	0	10.4108	0	15.3601	0.1151	0	0	8.5269	0	0	0	0	7.661	0	0.7386	7.8093	0	4.4967	0	0	0	0	0	0	4.2802	1.0377	0	0	0	0.6561	7.9967	0	0	0	0.7843	0	0	1.2813	2.5025	0	0	0	0	2.0296	0	0
217.007	2.0471	0.0009	10.2092	0	0	1.2384	7.2326	7.2432	0	7.9826	0	0	0	5.1507	0	8.6168	0	0	0	11.5786	0	2.342	0	0.7585	1.7404	0	0	4.4913	5.0516	0.9546	4.7767	11.4162	0	0	3.6412	1.0911	0	0	0	3.1333	11.8254	5.4479	0	3.3897	2.8356	1.7448	0	0
217.007	10.8752	0.0004	0	0	0	0	0	0	5.9588	6.2771	0	7.2478	0.8415	0	0	0	0	0	0	0	0	0	0	4.1328	0	0	3.2356	9.1153	0	0	1.167	0	0	0	0	7.5323	0	2.7416	0	0	0	0	0	0	7.5599	0	0	9.9346
217.007	13.8449	0.0001	0	0	0	0	0	0	0	5.7465	0	0	0	0	0	0	0	0	0	0	0	0	8.2398	0	1.3346	0	0	4.8958	0	0	0	0	0	0	0.7197	0	0	0	0	0	0	0	1.3205	0	0	0	0	0
217.008	2.641	0.0011	0	0	0	0	0	0	2.8734	0	0.3817	0	0	0	0.6517	0	0	0	0	0.5298	0	0.5458	0	0	0	0	0	3.1926	4.6945	8.6437	2.9112	5.536	7.1441	2.3058	0	0	0	0.4902	0	0	0	0	5.1819	0	0	0	0	0
217.008	2.7415	0	0	0	0	1.0303	0	0	0	0	0.6817	2.0197	0	0	0	16.3228	0	0	6.872	0	0	0	0.7056	0	0	0	0	0.5238	0	0	0.5771	0	0	0	0	0	0	0	0	0	0	0	0	0	0	0	4.1956	0
217.008	3.7425	0.0008	0	0	0	0.866	0	0	0	1.2795	0	0	0	0	0	0	1.2629	0	0.6964	0	0	0	0	0	0	0	0	0	8.8627	0	0	0	0	0	0	1.4352	0	0	5.8554	0	0	1.3349	0	0	1.3925	0	0	0
217.008	4.1347	0.0001	0	0.8031	0	0	0.3602	0.9073	0	4.7	0.3243	0.7666	0	0	0	0	0	0	0	0	2.0899	0	0	0	0	0	0	0	0	0	0	0	0	0	0	0	0	1.6296	6.3019	0	0	0	0	0	0	0	0	0.1785
217.008	2.3344	0.0003	0	0	0	0	4.5374	0	0	0	0	0	0	0	0	0	0	0	0	0	0	0	1.0188	0.9322	0	0	0	0	0	0	0	0	7.5531	0	0	0	0	0	0	0	0	0	0	0	0	0	0	0
217.008	2.244	0.0006	0	1.249	0	5.5638	0	0	0	0	0	0	0	0	0	0	2.0669	0	0	0	0	0	0	0	0	6.9876	2.3731	6.4061	0	0	0	4.4438	0	0	0	0.6414	0	0	0	0.5759	0	0	0	0	0	0	0	5.7303
217.008	3.0513	0.0004	0	0	0	0	0	0	0	0	0	0	0	0	0	0	0	0	0	0	0	0	0	0	5.4652	0.6204	0	0	0	3.0451	0	0	0	0	0	0	0	0	2.1185	5.7653	0	0	1.5347	0	0	0	0	0
217.009	2.4493	0.0005	0	0	0	0	0	0	0.3928	0	3.2383	3.0492	0	0	0	0	5.4009	0	0	0	0	0	0	0	0	0	0	1.0365	0.3468	0	0	3.7291	0	0	0	0	0.24	2.6419	0	0	0	0	0	0	0	0	8.3827	0
217.009	4.7393	0.0003	0	0	0	0	0	0	0	0	5.7898	0	0	0	0	0	0.6938	0	0	0	0	0	0	0	0	0	0	5.3368	0	0	0	0	0	0	0	3.9754	2.6029	0	0	0	0	2.7687	5.2576	0	0	0	3.857	0
217.009	5.0578	0.0005	0	0	0	0.4474	0	0	0	3.457	0	0	0	0.4105	0	3.5371	0	0	0	0	0	0	0	0	0	0	1.7889	0	3.9172	0	0	0	0	0	0	0	0	0	0.9574	0	0	0	0.5928	0.683	0	0	0	6.8116
217.009	10.6875	0.0008	0	0	0	0.536	1.7534	0	7.8891	0	0	0	0	0	0	0	0	8.702	0	6.0987	0	0	0	6.2139	0	0.4688	0	0	0	0	0	0	0	0	3.2334	5.5092	0.3008	0	0	15.584	0	0	0	0	0	0	0	0
217.009	2.5336	0.0002	0	0	0	0	0	0	0	0	3.1218	0	0	0.0097	0	0	0	0	0	1.7841	0	0.8115	0	0	0	0	3.517	1.7662	0.4851	0	0	0	5.1838	0	0	0	7.1685	0	4.2605	0	0	0	0	0	0	0	0	0
217.009	3.2728	0.0002	0	0	0	0	0	0	1.4523	0	0	0	0	2.4249	0	3.7756	0	1.259	0	6.5065	0	0	0	0	0	0	0	0	0	0	0.3763	0	0	0	0	0	0	0	0	0	0	0	0	0	2.8465	0	0	7.7672
217.01	3.8521	0.0001	0	0	0	0	0	0	0	0	0	0	0	0.4534	0	0	3.2183	0	0	0	3.8352	0	0	0	0	0	0	0	0	0	0	0	0	0	0	1.0163	0	0	0	0	0	0	0	0	0.7778	0	0.9704	0
217.01	4.8318	0.0002	0.1374	0	0	0	0	0	0	5.7168	0	0	0	0.5725	0	0	0	0	0	0	0	0	0.9646	0	1.0418	0	0	0	0	0	0	6.6395	0.9536	0	0	0	0	0	0	0	0	0	0.0897	0	4.2977	0	0	0
217.011	2.8934	0.0002	0	0	0	0	0	0	0	16.9895	2.1563	0	4.9335	0	0	0	0.8586	0	0	0	0	0	0	0	0	0	3.3016	4.2544	1.4831	3.0451	0	0	4.5133	0	0	0	3.8185	0	0	1.2635	5.9231	0	0	4.3026	0	0	0	0
217.011	4.42	0.0006	4.9251	0	0	0	0	0	0	0.5838	2.2553	0	0	1.5329	3.1076	0	0	2.9422	0	0	0	1.7825	0	0.5088	0	0	0	0	2.1448	8.5045	0	0	2.5892	0	0	0	0	0.3824	0	0	0	0	0	0	0	0	0	0
217.011	10.2279	0.0003	0	0	6.4661	0.7963	0	0	0	0	6.7398	0	0	0	0	0	0	0	0	6.4084	0	0	0	0	0	0	0	0	0	0	2.7923	0	0	0	0.4876	10.0269	0.1888	0	0.5268	1.3931	0	0	0	0	0	0	0	0
217.011	4.2521	0.0002	0	0	0	0	0	0	0	0	0	0	0	0	0	0	0	0	0	0	0	0	0	0	5.5379	0	0	0	0	0	0	0	0	0	0	0.4985	0	0	0	0	0	0	1.3992	0	0	0	0	0
217.011	3.5979	0.0004	0	0	0	0	0	0	0	0.876	0	0	0	1.5676	3.6887	4.4176	0	0.7636	0	0	0	6.5663	0	0	0	0	0	0	0.4431	0.5484	5.2119	0	1.1154	5.7366	0	0	0	1.8258	0	0.8431	0	0	0	0	0	8.6255	0	0
217.012	7.2776	0.0004	0	0	0	0	0	0	0.6343	0	0	0	0	0	0.3282	0	0	0	0	0	0	0	0	0	0	0	0	0	4.9313	0	0	0	0	0	0	0	0	0	0	0	0	0	4.835	0	0	0	0	0
217.012	4.5415	0.001	8.1566	0	0	0	0	0	0	0	2.7062	2.8698	0.2559	0	0	0	0	0	0	0	0	0	2.1268	0	0	0	1.1555	0	3.9321	0	0	0	0	10.3226	0	0	1.5309	0	0	0	0	0	0	1.1511	0	0	4.0134	0.57
217.014	3.4336	0.0003	0	0	0	1.5626	0	0	0.8504	0.529	0	0	0	0	0	0.5229	0	0	0	5.5477	0	0	4.2986	1.1183	0	1.1161	0	0	0	0	0	0	0	0	0	4.001	0	0	0	0	0	0	0	0	0	0	0	6.7252
219.139	2.9224	0.0019	0	1.168	1.1035	0	0.3131	0	0.726	0	0.6643	0	0.8325	0	0.7796	0.4237	0.4725	0	1.4738	0	0.1997	0	1.8578	0	1.0888	0	1.4811	0	5.7078	6.6138	1.7678	0	8.3025	7.3126	1.29	0	1.3311	1.2067	2.7723	2.2661	3.5206	0	0.5621	0	1.2589	1.5742	1.9205	2.6427
221.049	9.8035	0.0002	0	0	0	0.0552	0	0	0	0	0	0	0	0	0	0.1385	0	0	0	0	0.0316	0	0	0	2.4402	2.0404	0	0	0	0	0	0	0	0	0	0	0	0	0	0	0	0	0	0	0	0	0	0
221.086	0.6832	0.001	0.0519	0	0	0	0.0844	0.3225	0	0.2515	0	0	0.0727	0.1038	0.5749	0.2531	0	0.2528	0	0.0737	0	0.0633	0.0523	0.0316	0	0	0.4401	0.3268	1.5874	2.0791	0	0	7.6638	7.0666	0.0841	0.0314	0.1559	0.1367	0.0415	0.0314	0.6835	0.2418	0	0.5041	0.1203	0.3322	0.3446	0.2189
221.156	3.1544	0.0009	0.2733	0	0.083	0.0638	0.3682	0	0.3609	0.7243	0	0	0.9656	0.6994	0.2862	0.1262	0.1581	0	0.1151	0.2115	0	0	0.682	0.3587	0.2016	0	0	0.3467	3.4987	3.588	0.8233	1.1573	3.4217	3.3977	0.6971	0.6354	1.1124	0	0	1.7168	2.0705	0	0.5227	0	0.1679	0.2321	1.0859	1.3473
222.03	0.6658	0.0023	4.9468	3.398	2.7505	1.9451	1.7734	1.797	1.5572	3.6424	2.7358	2.6636	2.604	1.5449	3.2365	4.619	3.1758	1.5159	5.8273	5.3035	3.3619	4.6237	4.7543	5.1571	0	0	0	4.631	10.0613	11.1387	5.9809	6.8597	8.7668	6.7813	10.8107	10.6542	0	0	2.6153	5.1585	5.5867	6.4134	6.3355	4.2387	6.6488	5.4197	3.0943	3.8716
223.02	0.5271	0.0021	28.601	30.2079	28.1486	33.1681	30.5676	34.6409	28.7171	35.8448	26.6929	32.8914	33.9837	35.4742	28.8367	32.1743	27.9488	31.9572	31.0813	30.886	30.3166	29.9201	25.1896	29.4506	33.0463	36.9432	25.1518	32.4214	23.8149	27.5768	27.8869	31.0896	25.7667	26.8615	28.9792	30.7094	32.481	35.4481	24.2683	31.4656	27.5288	31.6465	31.2393	32.012	28.351	28.3223	31.1064	29.0632
223.025	10.0639	0.0011	0	0	0	0	0	0	0	0	0	0	0	0	0	0	0	0	0	0	0.4256	0	0	0.0633	11.5008	11.2253	0	0	0	0	0	0	0	0	0	0	0	0	0	0	0	0	0	0	0	0	0.1266	0
223.026	5.2125	0.0042	0	2.4952	0	0	1.3443	1.5238	0	0.0422	0.3598	0	0.6478	0	0.6233	1.1099	0.8265	0	0	0.1661	11.8859	12.7697	0.083	0.2983	42.5304	47.0661	0.0419	0.4478	0.2208	0.5206	0.4957	0	0.3705	0.6295	0	0.0636	0.4165	0	0.1266	0.3122	0	0.2997	0.7175	0	0.1107	0	1.7277	2.0068
223.027	9.1421	0.006	0.4474	0.4064	0.2138	0	0	0.0738	0	0	0	0	0	0	0	0	0	0	0	0	4.4836	5.3001	0.1656	0	53.1771	69.0119	0	0	0	0	0	0	0	0	0	0	0	0	0	0	0.0828	0	0	0	0	0	0.138	0
223.027	2.5019	0.0224	182.667	202.743	193.94	225.815	184.355	198.15	243.134	297.574	186.123	208.838	147.227	161.957	221.392	224.574	163.239	212.499	205.946	222.918	150.194	170.257	169.476	185.537	148.334	180.193	140.605	156.981	287.079	327.056	188.964	204.766	174.945	181.377	224.709	224.728	182.861	199.98	164.406	179.28	181.409	195.503	148.043	200.932	237.751	247.227	184.555	192.824
223.028	7.913	0.002	0.336	0.1785	0	0	0	0	0	0	0	0	0.1038	0	0	0	0	0	0	0	4.6971	4.625	0.0841	0.0415	20.4365	22.4244	0	0	0	0	0	0	0	0	0	0.0422	0	0	0	0	0	0.0419	0	0	0.0422	0	0.2748	0.4544
223.028	6.2141	0.0041	2.5348	2.3533	0	0.0209	0.3046	0.5197	0	0.0209	0	0	0.2198	0.2899	0	0.0519	0.0415	0	0	0	16.0403	11.852	0	0.2759	49.2706	41.3987	0.0844	0	0.0633	0.2102	0	0.0825	0.0628	0	0.0527	0	0.2759	0.1661	0.2181	0.0628	0.0311	0	0.105	0.0422	0	0.0839	1.0636	1.2743
223.029	9.6401	0.0021	0.1055	0.1061	0	0	0	0	0.0415	0	0	0	0	0	0	0	0	0	0	0	0.53	0.473	0	0	23.2034	21.584	0.0628	0	0	0	0	0	0	0	0	0	0.0422	0	0	0	0	0	0	0	0	0	0	0
223.029	2.6723	0.0011	0	0	0	6.7757	0	0	4.3964	4.3422	0	0	2.5	2.7349	3.8693	7.2507	0	0	5.8708	5.155	2.6087	1.5592	0	4.6966	5.1177	3.7295	1.7188	2.6436	8.154	4.557	0	6.4252	4.7025	1.9997	5.5762	3.5357	0	0	1.6762	0	4.6299	2.2668	1.7485	3.3195	7.4171	6.0387	2.8006	0
223.029	7.1134	0.0019	0.4301	0.9128	0	0	0	0.1142	0.0213	0.0316	0	0.0211	0	0	0	0	0	0	0	0	7.477	6.1992	0	0.0319	20.6758	19.5043	0	0	0	0	0	0	0	0	0	0	0	0.0415	0	0	0.0316	0	0	0	0	0	0.4307	0.4408
223.03	8.5589	0.0062	1.0013	0.9073	0	0	0	0	0	0	0	0	0	0	0	0.3311	0	0	0	0	11.9035	10.2698	0	0	68.2971	62.8855	0.0415	0	0	0	0	0	0	0	0	0	0	0	0	0	0	0	0	0	0	0	0.7516	0.3772
223.134	2.423	0.0003	0	0	0	0	0	0	0	0	0	0	0	0	0	0	0	0	0	0	0	0	0	0	0	0	0	0	0	0	0	0	0	0	0	0	0	0	0	0	0	0	0	0	6.2653	5.5225	0	0
223.134	2.1018	0.0009	14.5675	12.9947	11.2748	11.4081	0	0	0.5024	0	2.2702	0	3.477	0	7.9292	7.303	1.7767	0	10.8589	12.6653	1.0889	0	0	0	6.8004	0	3.9097	15.5211	0	0	6.482	0	0	17.11	0	0	0.5307	0	0	0	0	0	0	0	0	5.2512	0	0
223.169	2.9638	0.0019	0.9594	0.1793	0.2446	0.0527	2.3532	0	1.7597	0	0.6803	0	1.0732	2.4643	1.315	2.19	1.7215	0	3.4237	3.2525	0.2484	0.1578	0.3877	1.2993	0	0	3.2858	0	2.3652	0	14.159	12.5931	5.9952	4.6319	0	0	0	0	14.3614	9.5773	4.1051	3.095	0.7478	0	1.7647	2.8195	0	0
223.174	2.88	0.0006	0	0	0	0	0	0	0	0	0	0	2.4722	0	0	0	1.7331	0.0419	0	0	0	0	0.2055	0	0.1924	0	1.4448	2.2645	0	0.3835	1.7315	1.2396	0	0	0	0	0	0	5.2909	4.5578	0.2281	0	0	0	0	0.1319	0	0
224.057	1.7594	0.0054	33.5026	34.5878	41.8566	41.6166	2.8141	2.673	3.3078	4.718	7.8235	8.4726	1.8045	2.6218	3.2912	3.183	0.5474	2.1004	15.5942	15.1663	3.8874	4.2669	6.4903	7.2672	17.0153	18.4135	4.2651	3.9349	15.8111	15.5482	6.4309	6.1578	3.7632	3.5422	6.1697	7.1409	2.4787	2.5135	4.3129	5.6862	9.4085	9.484	10.8039	13.534	5.8117	5.9607	7.4654	7.3777
225.064	0.7085	0.0022	6.1089	5.1963	7.6185	6.9416	3.3823	3.7019	2.3926	3.0244	5.6218	6.6045	2.7437	0	5.4028	5.9597	3.6264	3.6727	6.5068	7.7088	4.3175	3.7697	4.3087	4.3623	2.2902	0.9689	4.6449	3.9845	13.3501	11.471	4.5301	4.8869	6.3437	7.4297	6.7671	4.9832	2.8329	2.2797	3.9619	3.9889	7.8035	7.0798	5.4519	4.0896	4.5741	4.9662	5.7805	5.674
225.183	3.4221	0.0019	0	0	0	0	5.7109	5.0605	0	4.7904	0	0.9922	0	0	0	0	0	0.2596	0	3.5056	0	0.5054	0	0.3373	0	0	0	8.6098	0	5.6238	0	29.3699	0	7.2093	0.3901	3.0625	0.168	0	0	0	0	7.8514	0	0	0.6616	1.6467	0	0
225.184	3.2883	0.0214	9.9418	10.0239	0	0	46.5061	44.9144	8.7092	15.5359	10.4929	0	33.219	34.6361	30.9966	31.6538	47.1989	50.0775	25.0164	28.1927	8.8322	8.1547	18.573	18.5838	37.9771	42.4003	24.1704	41.3581	40.0024	43.5069	74.7733	84.3505	64.5012	65.0831	14.5683	15.148	25.145	26.7116	104.058	116.583	31.5815	26.8721	4.8564	0	13.6419	12.5489	6.8847	8.4803
225.988	0.4514	0.0005	4.0743	3.4695	4.2445	3.7365	1.3268	1.3039	1.4665	1.4358	4.6226	3.8178	1.4646	1.7822	2.2632	2.1416	3.0484	3.07	5.4982	4.4138	1.9207	1.4122	2.1855	2.4502	1.729	1.7821	3.1106	2.6823	3.682	4.2415	3.2208	2.0273	3.0379	3.1959	3.0395	3.1093	2.3338	1.3346	3.0249	3.3132	3.2681	2.883	3.032	2.5104	3.6532	2.9641	1.6283	1.7425
226.017	1.6975	0.0009	0	0	2.1094	2.4364	2.3302	2.5985	0	0.0519	0	0	0.0837	0.1151	0.4094	0.8295	0	0	0	0.4262	0	0	0	0	0	0	0	0	6.6337	8.8048	3.15	1.2001	0	0	6.8017	8.4399	0	4.5072	0	0.0316	1.524	1.1863	0	5.0782	0.2284	0	0.1898	0.0938
226.932	0.4982	0.0004	1.9718	1.3176	1.5428	0.2616	1.3641	1.0153	1.705	1.1881	3.0002	2.4071	0.8135	1.1656	1.2903	0.9631	1.6854	1.351	2.3616	2.2976	1.0832	1.1271	2.5689	2.2458	0.6687	0.6201	1.0646	1.543	2.7608	3.1162	3.3016	2.2327	2.0045	1.483	2.4702	2.6177	1.1854	1.1692	1.9704	1.579	2.1645	2.562	1.9782	1.4649	3.6144	3.1666	0.7523	1.3197
227.1	0.5354	0.0007	4.106	3.611	4.0144	4.0614	3.453	3.9236	2.5558	3.4645	2.5686	3.9018	2.1473	2.0731	1.8218	2.1686	1.8539	1.7844	3.0365	3.0386	3.991	2.6579	2.322	2.5315	2.5478	0.9873	2.2819	3.1618	3.2864	3.9869	2.6631	2.6668	5.6761	6.8152	0.8734	0	2.9415	3.6798	0.6092	2.1086	4.314	3.6943	2.6541	2.3774	3.152	2.1199	2.5688	3.2091
227.199	3.7975	0.0788	253.706	361.776	52.8418	63.6176	195.393	225.311	89.7097	104.574	75.0438	125.992	118.162	141.49	309.399	357.813	337.537	406.427	155.622	151.712	70.7937	96.8358	134.772	167.35	163.227	218.988	172.222	218.089	189.598	256.144	291.03	363.189	283.641	330.284	74.8381	108.439	96.6576	148.789	461.023	323.076	229.565	258.438	46.0607	69.4277	97.157	111.523	68.0783	65.7145
228.964	0.5074	0.0001	1.7746	1.1389	0.9374	0.4128	1.4095	1.4392	0.4955	1.6404	1.3615	2.3762	1.2066	0.6559	1.8018	1.374	0.7961	1.0457	0.3059	1.7238	0.8794	1.0841	0.9113	0.6875	0.1697	0.5651	0	0.211	2.0089	1.7677	0.6488	2.3207	1.037	0.403	0.3349	0	0.2679	1.249	1.6673	1.2724	1.2076	0.7403	0.9625	1.6576	2.6629	1.1554	1.143	0.5818
229.197	4.1108	0.0019	7.0438	8.2517	3.2817	2.8801	3.2498	3.6805	0	0.1813	3.057	3.5357	2.7503	3.3051	3.1478	3.9007	3.3946	5.0852	6.6236	7.4031	0	2.4742	3.6276	3.7034	5.2347	5.8386	6.4308	7.3363	9.2378	10.7546	5.4619	6.3855	8.9399	8.6135	6.6696	7.6457	6.7869	7.2535	6.0978	6.3315	8.0263	8.8149	2.1024	0	8.194	7.7735	6.877	6.5083
231.075	0.541	0.0009	0.8364	0	3.037	0	0	0.6413	0.399	0.7975	0	0	0.5763	0.2323	0.2596	0.1857	1.8786	0	0	0	1.87	1.1441	0.5198	0.5545	0	0.1631	0.2339	0.1595	4.5267	4.2436	0	0	4.0537	1.6623	0	0.551	0.5014	0	0.4309	1.6764	0	1.1378	0	0.1057	0.3456	0.2903	0.8382	0.2114
231.115	0.6369	0.0003	0.2785	0.3301	0.1151	0	0.3054	0.5007	0.0519	0	0.1502	0.1236	0.0415	0	0.0727	0.1262	0	0	0.0523	0	0.1943	0.4958	0	0.1349	0	0	0	0.3311	0.4048	1.2144	0	0.1899	2.7651	1.7159	0	0.0422	0	0.1519	0.0828	0	0	0.4719	0	0	0.0628	0	0	0.0934
232.894	0.4966	0.0004	12.6213	14.2345	14.5468	13.8452	11.9109	11.7676	13.3855	12.7276	10.0168	10.2798	12.2626	12.8347	15.4692	14.3125	12.6498	11.156	11.1523	11.1371	12.1093	9.8537	11.8873	12.1751	12.8798	11.4892	12.2507	10.4569	11.1155	10.5149	10.4509	9.8123	10.386	10.4601	11.625	11.7255	12.135	11.751	12.0145	12.112	11.2491	10.5986	13.0088	11.0025	10.8362	10.8315	11.2135	10.653
233.153	2.8757	0.0012	0	0	0	0	0	0	0	0	0.5492	0.1533	0.7259	1.64	0.7945	0	0.7364	0	0	0	0	0	0.8424	0	0	0	1.6759	1.5136	5.8829	5.3493	1.7959	1.8819	5.505	5.3359	1.7243	0	1.3792	0	2.5519	0	0	0	0	0	0	0	0	0
233.154	3.1152	0.0007	3.4869	0	2.4835	2.7776	3.7246	3.968	8.0847	8.4534	0.8367	0.754	1.6267	1.8262	1.8265	2.0401	4.3718	5.3778	4.7305	5.0996	3.2371	3.0467	1.0829	1.1651	4.6319	4.3251	1.4278	0	0	0	0	0	0	0	0	0	3.2412	3.697	3.7016	3.7446	4.9174	5.1233	3.5618	3.2854	11.0842	11.5305	14.8832	14.9349
234.888	0.4882	0.0012	15.9132	15.6177	16.162	16.0072	14.4011	13.7614	15.4718	14.7703	13.6198	12.0619	14.9627	14.2551	17.2674	16.9344	15.7531	14.563	12.9723	14.2987	14.0703	11.8604	14.1965	3.8603	13.8323	13.6588	13.2593	13.7006	6.482	13.0753	13.3328	3.3992	11.3269	12.9753	15.4419	15.1813	13.6325	12.8006	14.7816	14.6515	4.0834	11.8185	15.9875	13.7981	2.3787	12.6219	13.2772	13.3088
236.888	0.4968	0.0006	3.8352	6.3908	6.0039	6.0969	5.5521	5.247	5.8075	5.4158	3.2434	3.1234	5.7194	5.6269	3.9683	7.3251	5.9598	4.7822	5.0341	5.0502	4.8043	4.9074	3.5218	4.2943	5.8027	5.2853	3.1613	4.5423	2.4638	4.9109	3.8759	4.977	3.0994	3.3496	7.2228	3.3831	5.7244	5.4943	3.1219	3.9359	3.4576	3.0714	6.2019	4.9594	3.0085	4.9436	5.0713	3.938
237.026	1.9328	0.0004	1.2939	1.9255	0.0942	0.1679	0.2013	0.0942	0.0527	0.0633	0.0415	0.0837	0.146	0.136	0	0.1146	0	0.1165	1.1083	1.0669	0.1681	0.0419	0.2552	0.5219	0.3051	0.519	0.1246	0.4517	2.1869	1.5853	0.0744	0.0732	0.4238	0.1063	0	0	0.0523	0	1.1485	1.0414	0.0737	0	0.1055	0.458	1.9452	2.1295	0	0
237.149	2.625	0.0004	0.5534	0.4619	0.216	1.2606	0.8646	1.4682	0	0.1107	0	0.2022	0.8538	0.9706	2.1928	2.4954	0.5093	1.142	3.3422	3.4084	0.1384	0.7016	0.6809	1.2157	0.9234	1.3315	1.7802	3.303	1.0441	2.2827	0	3.7168	2.1287	1.8331	2.0423	2.5884	0.25	0	0.5559	0.6814	1.1892	1.6372	0.1793	0.2104	2.4316	2.9007	0.6497	0.2756
238.072	1.7697	0.0013	1.7671	2.5802	7.8091	7.853	0.7799	1.1695	3.2014	3.4051	1.4996	2.1803	1.8402	2.1654	3.4197	3.7131	1.3728	1.4196	5.5575	4.964	2.1462	1.7688	2.1264	1.9001	6.3205	5.7956	3.1717	2.6204	8.8954	9.3604	1.4615	1.5968	2.5435	2.5048	7.0016	7.347	1.2752	0.4774	3.5177	5.7181	3.0905	3.0347	4.6557	5.3237	4.2735	3.8982	4.5062	4.306
238.975	0.5155	0.0001	6.4912	6.2797	6.9001	6.4032	7.2038	6.81	6.7543	7.1349	6.8973	7.6294	7.5392	6.9419	7.7259	7.2255	7.2194	6.2366	7.6302	7.9025	6.7668	5.8005	6.8082	6.5329	7.397	7.085	6.2736	6.771	6.9731	7.9273	6.3589	7.1542	6.5321	7.5407	7.039	7.7154	6.8941	7.2019	7.3452	7.0139	7.3069	7.2575	8.571	7.2173	7.7039	7.8678	7.767	7.5749
239.057	5.2125	0.0016	0	1.4203	0	0	0.6008	0.8292	0.116	0	0	0.4425	0.355	0.5795	0	0	0	0	0.2724	0	4.7251	4.9555	0	0.5889	16.4058	17.6122	0.1986	0.3797	0	0	0	0	0	0	0.1728	0.2514	0	0	0	0	0	0.4146	0.362	0.2208	0	0	0.6437	0.4002
239.058	10.0637	0.0007	0	0	0	0	0	0	0	0	0	0	0	0	0	0	0	0	0	0.1674	0	0	0	0.168	7.9449	6.6207	0	0	0	0	0	0	0	0	0	0	0	0	0	0	0	0	0	0	0	0	0	0
239.059	9.1425	0.0038	0	0	0	0	0	0	0	0	0	0	0	0	0	0	0	0	0	0	2.9953	4.3264	0	0	32.0835	44.2022	0	0	0	0	0	0	0	0	0	0	0.1151	0	0	0	0	0	0	0	0	0	0.7232	0
239.059	9.629	0.0013	0	0	0	0	0	0	0	0	0	0	0	0	0	0	0	0	0	0	0	0	0	0	12.4219	14.1376	0	0	0	0	0	0	0	0	0	0	0	0	0	0	0	0	0	0	0	0	0	0
239.059	6.2142	0.0019	0.7747	0.9192	0	0	0	0	0	0	0	0	0.4285	0.3035	0	0	0	0	0	0	6.7325	6.7228	0	0	22.8662	18.851	0.0628	0	0	0	0	0	0	0	0	0	0	0.1868	0	0	0	0	0	0	0	0	0.4092	0.966
239.06	2.5006	0.0037	34.0304	39.2168	34.3142	41.5592	33.6268	37.5803	42.7388	53.8342	33.0119	39.2711	28.3431	30.1174	42.1574	42.9997	30.3187	42.0358	38.8489	40.4675	27.6808	31.8495	30.491	33.2331	27.4754	34.1962	25.1163	29.2227	51.5064	61.2472	33.2227	37.7494	31.5916	33.5973	41.6569	41.541	33.0637	36.2236	29.0435	34.2238	33.8599	36.9749	27.4081	37.3305	42.4372	44.7945	33.5376	35.4314
239.06	7.1117	0.001	0	0	0	0	0	0	0	0	0	0	0	0	0	0	0	0	0	0	4.3532	3.6971	0	0	11.0054	10.9062	0	0	0	0	0	0	0	0	0	0	0	0	0	0	0	0	0	0	0	0	0	0.1988
239.06	7.9129	0.0013	0	0	0	0	0	0	0	0	0	0	0	0	0.2305	0	0	0	0	0	3.596	4.0254	0	0	13.6475	13.2628	0	0	0	0	0	0	0	0	0	0	0	0	0	0	0	0	0	0	0	0	0	0
239.062	8.5696	0.0043	0.9304	0	0	0	0	0	0	0	0	0	0	0	0	0	0	0	0	0	7.492	6.4691	0	0	48.7517	41.622	0	0	0	0	0	0	0	0	0	0	0	0	0	0	0	0	0	0	0	0	0	0
239.085	1.8155	0.0002	0	0	1.2623	1.4742	0	0	0	0	0	0	7.2281	7.2089	0	0	0	0	0	0	0	0	0	0	0	0	0	0	0	0	0	0	0	0	3.2947	0	0	0	0	0	0	2.1807	0	0	0	0	0	0
239.092	1.4082	0.002	22.0073	53.9027	39.4556	36.9203	4.9506	16.4698	0	0	0	7.6043	0	1.1562	10.2345	13.8917	7.1562	8.571	30.4156	31.4654	3.573	8.4962	0	0	43.1396	27.3272	22.8271	43.9225	18.6705	13.0786	7.6215	3.0854	22.0814	0	27.0342	25.0758	0	0	0	0.922	22.4088	25.5005	0	1.5662	14.1641	12.1653	0	0
240.101	2.2271	0.0037	0	0	21.0443	20.9534	0.0314	0	0	0	0	0.1084	0	0	0	0	0	0	0	0	0	0.0311	56.4412	51.2657	0	0	0	0	0.0633	0	0	0	0	0	0	0	0	0	0	0	0	0	0	0	0	0	0	0
240.976	0.505	0.0004	0	0	0.8387	2.7484	2.2079	2.1182	0	1.7518	0	2.1696	1.9449	2.4321	0	0	0	0.8957	0	2.1998	0.5915	1.4461	0	0	2.2353	0	2.1708	2.5123	0	1.7226	0.6539	2.4927	0	0	0	0	2.2876	2.7525	1.8203	2.643	0	2.335	0	1.7136	0.8725	2.1442	0	2.729
241.102	2.0302	0.0006	1.3522	0	0	0	0.5131	0.9671	0.4313	0.4507	0.8839	1.0641	1.2945	1.1743	1.8895	1.8678	0.0628	0.8292	4.1149	4.243	1.3759	0.7951	0	0	0.1111	0.1779	0	1.1726	2.1399	2.8296	1.7499	2.6576	2.8165	2.0276	0.6724	1.3577	0.9864	0.4439	3.4415	3.3306	0.6756	1.9786	0	1.072	3.1333	2.6381	2.3613	1.9094
241.116	0.6841	0.0015	0.5613	0.6648	0.1458	0.4614	0.4973	0.3445	0	0.7342	0	0	0	0.0519	0.2928	0.0532	0.8736	0.3362	0	0	0.3989	0	0.1888	0	0	0	0	0.3676	0.8258	1.1619	0	0	13.6985	12.2069	0.0942	0	0	0.0419	0.0519	0.0578	0	0.5432	0	0	0	0	0	0
241.181	2.6621	0.0007	0	0	0	0	0	0	3.0642	1.7058	0.53	0	0.7889	0	0	0	0	0	0	0	0	0	0	0	1.8774	1.4651	0	0	1.87	0	7.9406	7.621	0	0	0	0	0	0	2.7654	0	0	0	0	0	0	0	0	0
241.199	2.818	0.0005	0.688	0.8606	0.2891	0.5972	0	0	0	0	0	0	0	0	0	0	0	0.8131	0.9711	0	0	0	0.71	0.5102	0	0	0	1.5678	2.9098	3.6961	0	0	0	0	1.4124	0	0.7154	0.5819	0	0	1.3381	1.8561	0.2399	0.4895	0.8746	0	1.3951	1.2282
241.216	4.2301	0.0069	16.6264	16.3839	10.7054	13.1125	18.7948	24.1725	0	18.4853	0	5.1582	17.185	20.9471	40.643	44.6418	10.682	0	28.182	26.4874	11.9825	8.2155	27.7332	33.1683	17.6296	19.7021	0	18.0636	29.0479	36.5577	26.9381	32.1507	33.8736	37.2204	15.6907	0	17.6738	12.6253	0	35.2017	22.9997	27.8049	14.7737	0	19.6114	22.9212	0	14.9529
241.218	4.1227	0.0014	1.8018	1.4554	1.3779	1.1226	1.3229	0	0	3.0863	16.827	2.666	0.6155	0.5848	6.3331	11.598	1.4896	2.0487	4.8463	4.4216	0.9631	4.0443	27.7332	2.5118	5.0187	2.1795	1.9473	4.4318	4.098	1.1563	1.3559	3.3786	5.9689	2.7306	3.6938	0.938	3.4638	0	34.243	5.6063	1.8109	5.9146	0.638	0.7247	4.6455	4.17	0.744	3.0756
242.081	0.4439	0.0011	5.0478	1.9311	4.8223	4.3404	1.2815	1.2887	0	1.3798	0	0	2.5381	3.3243	1.0518	1.6525	1.8151	1.8644	2.0549	4.6218	1.25	3.9668	3.8251	2.3343	1.67	1.471	0	3.7527	5.9629	7.4588	0	3.5688	3.9805	4.1376	1.0622	0	2.2065	2.0522	1.2174	1.5096	4.8736	1.8381	1.0644	4.6334	1.6356	1.4258	1.7173	1.5019
242.175	1.9081	0.0002	2.8181	3.7088	1.3953	2.0323	2.4035	2.8006	2.3676	1.0268	0	0	0	0.2602	0.0523	0.1874	1.0646	1.919	1.0895	2.2578	1.3203	1.3663	0.0947	0.6072	1.3922	1.2463	0.5557	0.3565	2.2647	1.3758	0.8039	0.8556	0.7937	0	0.4929	0	0.4108	0.5027	1.634	1.4425	3.7624	4.7577	0	0	0.9772	0.8911	0.438	0.4477
243.068	0.5282	0.0004	0	1.0892	0.4987	3.0498	0.623	1.132	0	0	1.7466	1.7983	0	0	0	0.6405	0	0	2.3848	1.7442	0.3633	1.1145	1.4522	0.9565	1.3391	0.7074	0	0	2.6909	3.3375	2.6192	1.1281	0	0	1.5738	0	0	0	1.7722	0.5884	1.895	0	0	1.4393	1.5483	1.8882	0	0
243.158	1.7518	0.0003	0	0	0	0	0	0	0	0	0	0	0	0	0	0	0	0	0	0	0	0	0	0	0	0	0.1473	0	0	0	0	0	3.1106	1.6076	2.2428	0	0	0	0	0	0	0	0	0	0	0	0	0
243.169	1.6741	0.0048	5.0645	5.7606	1.7873	0	5.4478	0	0	0	0	3.3997	0	1.6411	8.8146	8.9402	4.5276	4.2786	0	0	2.509	0	4.5389	2.0063	1.2722	0	10.7469	0	20.5596	23.2894	2.1526	4.5189	21.3547	17.2278	14.4807	6.5458	2.0317	0	0.301	0	6.3332	7.2277	0	4.9009	0	3.0232	3.0188	1.4111
245.009	1.7618	0.0003	0	0	0.9433	0.6446	0	0	0	0.0422	0	0	0	0	0	0	0	0	0	0.0841	0	0	0	0	2.9657	3.9959	0	0	0	0	0	0	0	0	0	0	0	0	0	0	0	0	0	0	0	0	0	0
245.053	1.8675	0.001	0.1793	0	1.2796	1.0847	1.6085	1.306	0.2087	0.1453	7.3083	7.1469	2.666	2.6254	5.4662	5.214	0.0628	0.2418	0.1684	0.3157	0.8007	0.2954	0.5586	0.2845	1.7062	2.3646	0.4322	0.5119	8.9991	8.5146	1.0332	0.8021	3.1379	2.5007	1.9113	1.816	0.222	0.4574	1.6132	1.0596	2.7299	2.0921	0.189	0.2538	0.6067	0.7473	0.819	1.2005
245.153	2.9072	0.0007	0.4256	0.8289	0.6208	0.5505	0	0.5353	0	0.1273	0.1565	0.083	0.1582	0.4577	0.8936	0.8198	0.4008	0.1262	0.8408	1.0604	0.0946	0.324	0	0.4827	0.3665	0.484	0.4671	0.777	3.0503	3.5954	0	0	0	3.3351	0.6985	0.9612	0.8687	0.6122	0.4576	1.0861	2.2394	2.0667	0.1765	0.099	0.8911	0.783	0.8316	1.0404
246.07	1.7253	0.0004	0.8838	0.3394	2.7786	2.6221	0.1087	0.1142	0.5996	0.1988	0	0	0	0	1.3253	0.5302	0.4002	0.1972	1.4365	1.7594	0.6339	0.9641	0.2073	0	0.8416	1.265	0.2073	0.9901	2.5402	3.0815	0.1893	0.5296	0.537	0	1.8917	1.9277	0.354	0	0	1.0644	0.6098	0.8508	1.4884	0	1.1381	0.4837	0.6014	0
246.077	0.6671	0.003	6.3292	6.495	3.8527	6.5262	3.3894	2.8793	0	4.3535	3.9822	7.9949	0	2.8016	3.6729	6.7399	0	6.5934	8.2437	8.5924	6.5244	7.1199	6.7705	6.8555	2.3997	4.4617	3.5423	7.3224	13.7181	14.4159	9.5827	9.0688	13.658	11.995	15.1986	15.6691	0	0	6.8099	5.5387	9.7279	9.0419	9.0565	9.6	9.2088	7.9923	2.1116	6.4782
246.079	0.5392	0.0006	1.8068	0	0	1.6387	0	0	0	0	0	1.3236	0	0	0	1.5407	0	0	2.3765	2.2765	1.4127	1.8988	1.28	1.37	0	1.6653	0	1.9051	2.7435	2.6711	2.1051	0.661	0	2.9946	2.5908	3.3035	0	0	1.6818	0	0	2.349	0	1.3498	1.8253	2.0184	1.5193	1.6862
246.988	0.5262	0.0005	8.9466	9.8445	9.4913	9.853	11.2188	11.7617	10.5135	11.1919	13.311	13.3017	11.547	10.8181	10.4763	11.5231	12.8355	11.7083	12.6448	13.5347	9.7196	8.9728	11.6759	12.1576	11.5342	12.8421	9.9418	10.906	12.4874	13.6854	15.4397	12.2804	11.4523	12.2066	11.928	11.2447	12.7228	12.758	12.1032	11.9839	12.9827	12.6555	12.1895	10.9769	15.0569	14.3031	16.1661	15.4999
247.114	0.702	0.0002	0	0.4219	2.5607	2.0273	0	0.3737	0	0	0	0	0.0734	0	0	0	0	0	0.1376	0	1.6155	1.0067	0	0	0	0	0	0	0	0	0	0	0	0.4419	0	0	0.1564	0	0	0	0.4516	0.5327	0	0	0	0	0	0
248.845	0.4922	0.0008	3.9487	3.4938	4.0604	3.5235	3.8201	2.9723	2.7931	2.916	3.7525	3.5016	2.8138	2.8695	5.4038	5.2219	4.4724	4.5409	4.121	4.1371	3.0111	2.8055	5.0144	4.7881	3.0965	2.777	4.1517	4.0129	6.19	6.2584	5.2623	4.2924	5.8478	5.2572	4.9369	4.4245	3.3964	3.8451	4.2924	4.6446	4.7353	4.99	3.4808	3.2507	5.5012	5.5401	4.9853	5.0404
248.973	0.4445	0	0.3998	0.2446	0	0.5034	0	0.5703	0	0.4256	0	0	0.3529	0.4008	0.2623	0.2848	0	0	0.242	0.3509	0	0.3692	0	0.2185	0.3884	0.6699	0	0	0.1688	0	0	0	0	0.2321	0	0	0.2743	0	0	0.3529	0	0.3164	0	0.2743	0.4129	0	0	0.3944
249.185	3.2707	0.0019	2.3573	2.7508	0.2527	0	1.8678	1.7212	0	0.362	1.4998	0	1.4759	1.3213	1.4429	1.4214	3.5949	3.2462	2.5574	3.4725	0.7562	0	1.0526	0	1.8584	3.404	0	3.5468	6.5771	7.9289	4.9041	5.1233	7.6889	8.1392	1.7572	0	1.5938	0.6122	8.7918	7.7202	4.8238	3.7305	0.3828	0	2.9766	3.377	0	1.5443
249.19	4.1159	0.0009	2.2922	3.6133	1.0485	1.2699	0	0.3415	0.2821	0.1562	0.2818	0.5719	0.8744	1.291	1.4249	1.2731	0.9666	0	2.9283	2.8952	1.0186	1.0943	0.7524	1.2426	1.9326	1.7338	2.6998	2.7986	3.9715	4.8159	0	2.7603	2.7674	3.3415	1.5225	3.6465	2.591	3.1747	2.4849	2.7932	3.044	3.132	0.5074	0	3.2281	3.0736	2.5364	2.4483
250.839	0.4928	0.0011	4.415	4.4257	5.1116	5.1422	4.2338	3.955	4.1034	3.9781	4.8807	5.0337	4.1757	3.7357	6.5476	6.3361	6.8312	6.5094	5.9895	5.0596	4.0351	3.8457	7.9925	7.318	4.4644	3.6687	5.5234	4.7559	8.9634	8.7263	6.7663	5.868	7.0661	7.2	6.198	6.3792	5.3289	4.8627	5.8549	5.4854	6.8445	6.5124	5.0422	4.1689	6.9705	6.9042	6.5297	6.494
250.972	0.5133	0.0007	3.4866	3.0256	1.8936	3.1199	2.7303	1.5961	2.6473	2.0013	4.7008	3.9295	1.6163	1.7751	2.9019	2.6481	3.7821	1.9243	4.2794	4.6645	2.2592	2.7539	4.5637	4.328	2.2519	1.873	2.4789	2.3588	2.9685	5.032	4.9213	0	3.4673	2.7473	4.8955	3.4276	1.9055	0	0	2.8405	4.6184	4.0513	4.0453	4.2546	5.7539	5.7326	2.9278	3.2357
251.103	0.6841	0.0019	0.0623	0	0.3146	0	0.0738	0.1038	0	0.0523	0	0	0.0623	0.0311	0.0829	0.0837	0	0.0523	0	0.1057	0.0633	0.0527	0	0	0.0729	0.0841	0.0894	0.2215	0.8683	1.3411	0	0	16.3873	15.3598	0.1376	0	0.0419	0	0	0	0.3372	0.1899	0.2598	0.0532	0.3272	0.3218	0.2721	0.0776
251.137	1.9551	0.0003	0	0	3.1854	4.4299	0	0	0	0	0	0	0	0	0	0	0	0	0	0	0.0934	0	0	0	0	0	0	0	0	0	0	0	0	0	0	0	0	0	0	0	0	0	0	0	0	0	0	0
251.2	3.7177	0.0012	0	0	0	0	0	1.3352	0	0	0	0	0	0	0	0	0.4545	0	0	2.0893	0	0	0	1.5835	1.3145	0	0	0.3223	4.6207	5.4012	0.7691	2.6153	4.2383	4.0544	0	0	0	1.7279	0	5.1106	2.3734	0	0	0	0	0	0	1.677
251.203	3.5651	0.0042	2.4841	0	1.3988	0	1.9084	5.686	0	0	3.2353	2.7618	2.3706	0	0	4.7349	1.8523	0	5.2343	7.4648	1.1358	0.4768	4.7244	6.3576	7.3439	5.3371	7.4026	7.4101	16.2972	15.1641	11.2726	10.5358	18.4291	17.5615	0	0	0	0	15.8224	16.3805	8.5622	0	1.1617	0	3.6722	3.4802	0	0
251.964	4.0763	0.0001	0	0.116	0	0.0314	0	0	0	0.0415	0	0.1266	0.1266	0	0	0	0	0.6646	0	0.2098	0	0	0	0	0	0.903	0	0	0	0.0837	0	0.3453	0	0	0.083	0.1679	0	0.3114	0	0	0	0.116	0	0	0	0.0949	0	0
252.259	4.0509	0.0002	0.1682	0.0527	0	0	2.1025	0.3747	0.0519	0.1582	0	0	0.2699	0.3903	0.3558	0.0837	0	0.5598	0.5696	0.1151	0	0	0	0	0.2511	1.2248	0	0	0	0.7245	0	0	1.3526	0	0.666	0	0	0	0	1.6139	0.1557	0.2302	0	0	0.1477	0.2954	0.1688	0
252.355	4.038	0.0006	0.1793	0.1998	0.1256	0	1.2178	0.737	0.0727	0	0.1371	0	0.5294	0.9258	0.3633	0.1151	3.6109	0	0.5802	0	0	0	0.5262	0	3.8761	1.1625	0.6413	0	0.8904	0	1.6044	0	4.5433	1.0021	0.1246	0	0.2004	0	0	6.7199	0.9327	0	0	0	0.1779	0	0	0.0957
252.496	4.0567	0.0004	0.0633	0.1688	0.0841	0	0	1.3494	0	0.3376	0	0	0.2699	0.429	0.8949	0.4909	0.743	0	1.0708	0.8101	0	0	0	0.443	0	0.5501	0	1.2587	1.5377	3.271	0	0	0.8966	0	0.4256	0.4536	0.4641	0	0	4.4159	0	0.211	0	0	0.2302	0.714	0	0.7934
252.842	0.4927	0.0005	2.5748	1.7934	2.5148	2.2843	2.4045	1.8503	2.0358	1.8554	2.5537	2.5956	1.8537	2.0854	3.5043	3.4509	3.2041	3.3148	2.4951	2.6251	1.911	1.9441	3.0224	3.1444	1.9087	1.7867	2.2509	2.5287	4.0473	3.837	3.6711	3.0796	3.8082	3.4193	3.8794	2.6597	1.9897	1.8343	2.8159	3.3083	3.6845	2.7001	2.6882	1.8417	1.432	3.968	3.5012	3.1073
253.017	0.524	0.0001	3.1489	4.1173	2.1636	2.0594	2.2316	2.3062	1.9354	1.8788	3.5949	3.635	3.0114	2.1736	2.1253	2.5674	2.9111	0	3.5662	2.2215	1.5664	2.6278	1.5257	2.3466	1.4589	2.1095	2.1446	2.3065	2.3573	2.0105	2.8891	2.4472	2.4104	1.9644	1.3905	2.8455	1.1452	1.7854	2.035	1.7863	2.9302	2.8847	1.0663	3.657	2.3141	2.8544	2.2884	1.4842
253.074	9.8033	0.0006	0	0	0	0	0.055	0	0	0	0	0	0	0	0	0	0	0	0	0	0	0.0422	0	0	6.7292	5.5216	0	0	0	0	0	0	0	0	0.0314	0	0	0	0	0	0	0	0	0	0	0	0	0
253.086	2.0432	0.0017	10.2882	12.5949	6.1509	6.9928	0	0	0	0.3755	0	0	2.5611	3.0606	1.4798	0	0	0	1.651	0	0.2632	0	1.7917	2.2272	0.5707	0	0	1.1349	3.5007	3.1415	4.2525	0	1.9658	2.2258	1.2026	1.2912	0	0	3.5888	2.4656	0	0	0	0	1.3776	0.5522	1.4114	1.5911
253.215	4.0474	0.3421	168.272	160.105	97.9206	89.1999	895.355	710.544	227.632	233.306	233.995	270.447	623.216	720.565	310.784	355.495	1146.9	1029.12	537.567	591.558	201.988	188.48	618.857	573.633	1094.84	993.347	801.085	715.748	995.735	955.789	1392.99	1283.91	1241.28	1166.13	426.695	388.656	459.618	409.604	1354.94	1670.13	616.846	599.168	107.657	108.513	412.849	400.338	327.877	307.022
253.217	4.1361	0.0096	17.947	20.9272	4.0328	9.1098	0	19.2297	0	0	2.0232	0	17.1474	16.6473	20.885	27.3997	0	0	0	0	19.7354	0	47.1173	40.3903	0	28.6275	0.6433	0	48.5792	0	0	0	32.5914	44.0557	0	0	8.9931	0	47.6679	49.3597	42.1252	43.6917	9.3586	0	0	0	24.4892	0
253.218	4.2329	0.0002	0	0	0	1.5095	0	11.7396	0	7.0203	0	0	0	0	0	5.4008	0	0	0	7.594	0	3.917	0	0	0	0	0	0	2.2602	0	0	0	0.2903	0	0	0	0	0	0	0	0	6.4564	0	0	2.3262	7.3166	0	0
253.22	4.3669	0.001	0	0	0	0	0	0	0	0	0	0	0	0	0	0	0	0	2.1071	0	0	1.8829	0	0	0	0	0	0	6.9756	0	0	0	0	6.9956	0	1.5199	0	0	0	0	0	0	0	0	3.6234	0	0	0
253.279	4.6694	0.0001	0	0.6435	0	0.1055	0	0	0	0.1972	0	0	0	0	0	0.2658	0	1.8827	0.3342	0	0	0.1055	0.0623	0.1779	1.0539	0	0.0311	0.3587	0.6616	0	0.1661	0	0.8103	0	0	0	0	0.4081	0	0	0	0.6124	0.2131	0	0.4325	0.1779	0	0.1465
253.392	4.6456	0.0002	0.3296	0	0.4091	0.0314	0	0	0	0.2899	0.116	0	1.1981	0.5527	0.6209	1.4504	0	0	1.4237	0.293	0	0	0.3658	0	0.5033	1.4022	0	0	1.1824	0.958	0.7743	0	0	0.7528	0.202	0	0.4211	0	0	0.821	0.6329	0.5803	0	0	0.3903	0.5578	0	0.1665
253.514	4.6599	0.0006	0.7975	1.3742	0	0.3778	0.4963	0.5677	0.3425	1.0276	0	0	0	1.439	0	2.0103	0.2028	1.2348	0.9968	0.949	0	0.116	0	0.8819	0.5213	1.8753	0	0.831	0.3035	2.6405	0	2.2756	3.9587	3.0364	0.2954	0	0.4235	0	0	3.6296	0	1.3286	0	0	1.0458	0.5063	0	0
253.577	4.6325	0.0002	1.0493	0	0.934	0	1.4481	0	1.3624	0.4982	0.389	0	0	0.3403	1.0504	0.2215	0.3349	0	0.89	1.4061	0	0	0	0	2.9822	0.4671	0	0	1.6088	0	0	0	2.5	0	0	0	0	0	0	0	2.2386	0.2825	0	0	0	0.7344	0.0949	0
253.654	4.6516	0.0003	1.5737	0	0.5023	0	0.9348	1.0549	0	1.1106	0	0.8096	2.0696	0.9357	0	1.8486	0	0	1.7728	0.4048	0.5035	0.1808	0.9705	0	0	1.7293	0	0	0	2.7855	0	0	1.2814	1.3035	0.3615	0	0.538	0.6311	0	1.8547	0	1.5904	0	0	1.3312	0.538	0.7173	0.3767
253.779	4.6327	0.0003	0	0	0.8298	0	0.429	0	0.7992	0	0.293	0	1.301	1.1414	2.2938	0.7813	0.7879	0	1.1197	0.9914	0.5274	0	0.9705	0	4.0566	0.5831	0.443	0	1.8103	0	5.5228	0	0.5696	1.0154	1.057	0	0.1808	0	0	1.2658	2.3011	0.3662	0.3273	0	0	0.8544	0	0.136
253.858	4.6432	0.0002	0	0	0.5885	0	1.9678	0	0	0	0.2215	0	3.1038	1.9477	1.3499	0	0	0	0	0.8128	0.3244	0	4.0292	0.1793	4.5056	0	0	1.159	0	0.7173	2.3228	0	1.7745	0.8544	0.8544	0	0.3934	0	0	1.4013	0	0.8999	0.3538	0	0.7531	0.3244	0.356	0.2954
253.927	4.6496	0.0005	0.4641	0.4081	0.3165	0	0	0.3662	2.0262	0.7266	2.26	0	0.3903	1.897	0.5591	0.8544	0	0	0.9389	0.3722	0	0	0	0	0	2.9718	0.6643	1.5236	0.429	1.6326	0	0	2.1056	2.4196	1.5558	0	0.5392	0.3797	0.2426	6.2145	2.2037	0.7116	0	0	0.9472	1.1359	0	0
254.032	4.645	0.0008	2.6722	0	0.6207	0	1.1181	3.6151	0	0.6954	0	0.8109	1.9934	2.1878	1.6421	1.4979	1.1888	3.0622	2.9852	2.5673	2.0949	0	0.6224	0.3558	2.3666	0	5.0046	0	6.3548	1.9726	5.5527	0.6013	1.595	4.4904	0.3775	0.327	1.1435	0	0.684	0.8407	4.3853	2.9582	0	0	0.6013	1.8534	0	0.5651
254.135	4.7094	0.0003	0	0	0	0	0	0	0	0	0	0.9617	0	0	0	0	0	0.9522	0	0	0	0	0	0	0	0	0	0	0	0	0	4.2798	0	0	0	0.3453	0	0	0	0	0	0	0	0	0	0	0	0
254.15	4.6461	0.0012	2.652	0	0.4958	0	0.4114	0.4747	0	0.9964	3.2633	0	0.6592	1.1005	3.8089	6.6195	0	0	2.6318	2.1498	0	0	2.9771	1.4888	6.276	4.5892	0	0	1.1652	4.6129	2.7484	1.1944	2.4043	7.894	0.7892	0	1.5051	1.2601	6.6254	5.6682	5.1016	3.076	0	0	1.646	0.7384	0.5398	0
254.269	4.6427	0.0012	1.902	0.9067	0.586	0	0	2.2079	1.7542	0	2.0716	0	2.1752	1.6587	3.4267	5.6984	12.6491	0	5.9101	5.5409	1.0883	0	0	1.9337	5.5427	0	0	0	1.8586	7.93	0	0	10.2118	4.7508	1.5992	0	1.4768	0	0.4747	0	0	6.2867	0.7091	0	4.4927	4.0552	0.4852	1.4306
254.385	4.6472	0.0017	3.4078	4.9848	1.6573	1.3217	5.0707	3.4385	0.4152	1.4947	3.3672	2.4277	3.6275	3.2307	3.0758	2.7149	14.5118	0	3.5509	5.5394	0.6118	1.0129	2.4908	3.6516	12.5145	2.8255	0	0	7.8985	3.3021	9.0887	0	7.2878	3.7298	3.9398	4.3857	1.6069	3.1025	0	16.4986	13.5546	11.2773	1.3603	0	1.6446	3.7849	1.7721	1.4923
254.479	4.6509	0.0019	8.1637	6.7147	0	1.1356	0.7953	3.2036	0	1.3493	0	0	5.6693	2.7311	2.1334	4.2289	0	0	8.8886	5.7807	3.3857	1.7656	0.9965	3.2362	5.8083	0	1.1443	2.8318	4.3736	4.4239	4.3609	0	17.5688	1.2131	5.0977	0	0.4641	6.3393	11.711	3.3469	0	1.5715	0	0	4.0566	0	1.9247	1.9275
254.561	4.6515	0.0009	2.5749	0	0.6802	3.0486	3.367	7.035	0.4982	1.1418	0	0	9.0749	0	12.3494	7.7617	0	0	3.4348	5.3117	1.9882	0	0	0.7262	2.0683	3.1681	0	2.4155	0	4.5124	0	0	0	8.7993	0.8861	0	3.2561	1.1076	0	7.8321	5.2218	8.0316	0	0	1.6946	0	1.0337	1.3291
254.618	1.8917	0.0017	1.4712	0.8879	2.143	1.8295	1.6858	2.2746	2.7143	2.971	4.2257	3.9006	2.2927	2.5762	3.4063	3.6565	3.6368	4.5579	8.7967	8.5508	3.3128	3.1755	6.5136	6.7433	2.5834	2.4708	2.0261	2.5424	9.1488	9.1501	8.3762	7.6999	8.5182	8.3427	21.2827	20.5622	4.9214	0.5709	6.3233	6.0311	3.2483	3.0408	4.5798	3.9054	4.6464	4.6885	8.2601	7.5823
255.108	0.5509	0.0008	4.1445	3.9381	3.0332	4.3483	3.0213	3.7257	1.8585	3.1138	0	0	3.084	1.1201	1.6381	0	2.7258	2.5656	1.7928	0.8997	1.1369	3.2753	2.0002	2.6903	0	0	0	3.0118	0	4.861	3.5781	2.0391	7.7917	6.5274	2.4017	0.4811	0	0	1.5068	0.7603	3.938	4.4162	1.9949	2.0215	2.7329	2.6247	0	0
255.114	1.7393	0.0006	2.3916	2.4579	5.3972	7.6624	3.0751	0	0	0	0	0	0	0	5.264	0	0	0	14.6736	18.7412	0	0	0	0	0	0	1.9565	0	0	0	0	0	0	0	0	0	0	2.7793	0	0	0	0	0	0	9.0465	0	0	0
255.163	1.8688	0.0002	0	1.3943	0.3767	0.6739	0.6307	0.61	0	0	0	0.6329	0	0	1.2376	0	0	0	1.0338	0.8936	2.2341	0.4105	2.5112	1.0827	0	0	0	4.0694	1.7977	0	1.7624	0	0	1.7717	1.3181	0	0	0.2491	2.0895	1.4484	0	0	0	0	0	0	4.5903	0
255.214	2.5701	0.0005	0	0	0	0	0	0	0	0	0	0	0	1.2781	0	0	0	0	0	0	0	0	3.2379	0	0	0	0	0	0	2.5803	0	0	0	6.5595	2.2855	2.0616	0	0	0	0.2738	0	0	0	0	0	0	0	0
255.215	2.8653	0.0009	0	6.1486	0	7.6278	2.4514	0	0	0	0	0	0	0	0	0	0	0	0	0	0	0	14.2361	0	0	0	0	0	0	3.526	0	0	0	3.9564	4.516	4.7244	0	0	0	1.3565	0	0	0	0	0	0	0	0
255.218	2.6843	0.0025	0	0	0	1.6091	0	0	0	0	0	0	0	0	0	0	0.6862	0	0	0	0	0	7.2792	0	5.7597	0	0	0	0	11.478	0	0	19.5488	16.796	7.76	7.874	0	0	0	0.9859	0	0	0	0	0	0	0	0
255.218	4.6492	0.2246	1641.85	1566.78	1171.86	1120.28	1597.36	1612.16	1400.03	1465.62	1473.96	1329.35	1560.51	1549.8	1918.85	1743	1729.7	1694.24	1644.28	1758.47	1407.96	1242.52	1652.84	1419.78	1964.82	1744.58	1494.95	1689.81	1939.63	1601.56	2107.68	1802.57	1889.66	2082.27	1287.47	1284.26	1280.73	1250.78	1936.99	1913.55	1880.28	1978.24	1256.05	1021.65	1462.59	1393.68	1092.13	1079.52
255.231	5.1182	0.0002	0	0	3.0834	0	0	0	0.8086	3.0019	4.7172	2.4023	0	0	0	4.3703	3.1567	3.2581	0	2.2859	0	0	0	2.2641	0	0	2.3249	0	2.4456	2.3507	0	0	3.1439	0.5485	1.1063	0	2.8928	0	0	0	0	1.2172	0	0	0	0	0	0
255.232	5.2171	0.0008	5.1817	0	12.1734	9.7398	0	7.7612	12.1907	9.8301	19.1703	22.8147	14.3395	0	17.9856	10.8259	6.0288	5.6879	0	0	0	0	19.9883	16.1217	5.7455	0	20.7575	17.9158	19.8495	14.0567	0	11.9677	7.061	10.716	12.1166	0	10.6986	0	11.5125	4.6616	0	3.9184	0	11.3365	0	0	0	5.5849
255.233	4.8042	0.0091	7.4258	31.6896	25.0146	2.036	0	25.1072	0	0.6123	0	0	3.2193	7.1686	0.7453	4.1187	7.2315	0	27.9621	29.5507	0	2.991	12.8959	7.3173	9.3668	1.6252	0.6155	14.3048	44.2725	1.621	16.0373	13.6232	56.0116	14.7936	9.7027	0.4062	1.3309	2.9333	11.6482	8.6229	11.1862	51.4954	0	5.5397	3.043	29.9489	4.1741	17.9869
255.233	7.9426	0.0002	2.1106	0	4.3505	0	0	0	5.0121	6.4705	0	0	3.1866	0	0	0	0	0.4265	0	6.2543	0	0	0.3336	0	0	0	0	0	0	1.1828	0	0	0	0	0	0	0	0	4.8564	0	0	0	0	0	2.1323	0	0	0
255.234	4.9311	0.0003	0	0	0	0	0	0	0	0	1.2018	7.3587	0	0	5.4453	4.4064	0	2.9898	0	0	0	0	4.3991	0	3.1464	0	4.1027	0	1.3188	2.9293	0	0	0	0	0	0	0	0	0	0	4.2812	0	0	0	0	3.6836	0	0
255.621	2.024	0.0004	1.8278	0.7461	2.99	3.2927	8.0168	8.3719	2.7205	3.6602	0.4479	0	1.657	1.7138	3.5184	4.2414	4.1084	7.1256	10.1372	8.6545	2.1201	1.4787	7.9661	8.4617	2.8756	2.4747	2.6607	3.7618	5.9691	6.8141	7.8433	9.0605	0	1.8438	47.9929	47.0693	8.8454	7.845	10.8083	11.6735	6.6851	6.4476	8.5837	10.4072	9.0315	5.7208	8.1399	8.2237
256.097	1.8455	0.0043	0	0	6.8028	7.6701	0	0	0	0	0	0	0	0	0	0	0	0	0	0	0	0	94.9662	99.1165	0	0	0	0	0	0	0	0	0	0	0	0	0	0	0	0	0	0	0	0	0	0	0	0
256.104	1.9267	0.0003	0	0	0	0	0	0	0	0	0	0	0	0	0	0	0	0	0	0	0	0	10.5158	8.1395	0	0	0	0	0	0	0	0	0	0	0	0	0	0	0	0	0	0	0	0	0	0	0	0
256.933	0.5009	0.0009	17.9733	17.0548	19.2734	18.7632	18.0697	19.3332	18.9132	18.812	15.6919	14.0084	18.4704	18.4079	19.3176	19.4416	17.8848	16.9211	17.9057	16.4071	15.4113	15.3457	17.5873	17.0986	18.1178	18.6445	16.0955	17.2497	13.1547	15.9264	16.1587	13.8752	15.4187	14.8695	14.4811	16.2386	16.4548	18.4779	17.5829	17.5838	16.0972	15.4272	19.3902	16.7662	14.4759	14.4803	15.4455	16.365
257.175	1.9474	0.002	5.9868	6.4424	2.0849	2.3938	0.6121	0	1.1281	1.1324	1.0127	0.9052	1.8279	2.2169	7.5033	7.6717	8.0425	0	3.8537	0	3.0801	2.1588	8.3985	8.4402	0	1.0704	4.0891	4.9432	6.99	7.4092	9.7378	8.1651	10.1921	9.0411	15.9045	10.8022	3.8224	0.5025	6.6421	5.2121	3.9713	5.6588	3.5112	2.7453	4.3678	3.8999	5.5235	4.236
257.226	3.2226	0.0007	14.3153	14.8585	16.0921	20.1432	8.2894	9.1851	12.3195	12.1009	13.8546	13.5166	9.2323	10.0421	19.6417	16.545	9.9556	10.1924	9.9474	10.4874	13.0034	13.4795	24.4575	24.2737	8.0093	7.5367	9.4882	13.2633	0	21.4243	17.0729	17.1507	0	0	8.7369	9.6091	7.0781	6.6215	12.5585	14.6709	21.1	21.0965	11.0042	12.7682	10.2033	10.5506	9.0615	0
257.227	3.8016	0.0069	27.4289	36.6699	6.8814	9.5469	9.4275	11.7398	1.0915	0.8884	4.1722	8.1405	6.2777	7.1263	9.4205	10.8073	7.6655	10.2083	19.2456	17.6683	5.2665	6.6696	43.569	50.0421	18.9852	23.3271	48.153	72.5663	31.1739	39.0811	15.6002	19.0426	46.3914	49.8625	59.2966	88.2722	14.7674	22.6373	15.7272	11.5669	21.3337	20.4139	4.1043	8.4676	22.7328	25.5019	17.5555	19.3748
257.227	2.9203	0.0029	0	0	0	0	0	0	0	0	0	0	0	1.2206	0	0	0	0	0	0	0	0	0	0	1.3337	0	2.0013	0	0	9.9267	0	0	14.955	24.0539	2.8187	0	0	0	5.0192	3.0423	4.606	0	0	0	0	0	4.7737	2.8809
257.228	3.0407	0.0027	0	0	0	0	0	0	0	0	0	3.9626	0	0	0	0	0	0.805	0	0	0	0	0	0	0	0	0	0	0	17.1625	0	0	26.1314	0	0	0	0	0	9.3368	0	0	0	0	0	0	0	7.7718	0
258.158	0.6294	0.0005	0.0841	0	0.197	0	0.4045	0	0	0.3045	0.0815	0.0316	0	0	0	0.0211	0.1661	0	0	0	0.2441	0	0.083	0.0311	0	0	0	0.2329	1.9186	1.1688	0	0.0828	2.2626	2.1736	0	0.0527	0	0	0	0	0.5084	0.4758	0.0523	0.0828	0.2759	0.1914	0.1625	0.0545
258.901	0.486	0.0007	0	0	0	0	0	4.2421	0	0	0	0	0	7.0416	0	0	0	0	0	0	0	0	0	0	0	0.4678	0	0	3.9019	2.73	0	0	0	5.4396	0	0	0	0	0	0	1.6198	0	0	0	0	10.4107	0	0
259.173	2.5684	0.0004	0.459	0	0.3744	0	0.2401	0.233	0.1107	0	0.1637	0	0	0.4456	0	0	0	0.0813	0	0	0.1943	0	1.1745	0.54	0.2486	0	2.3207	0	1.6169	0	0	0	3.3331	2.3747	0.6986	0.7462	0.11	0.0732	0.1631	0	0.7498	0	0	0	0	0	0	0.1938
259.243	4.2747	0.0084	23.4906	18.9333	14.83	13.8192	8.2111	7.3932	15.1388	12.4124	18.8868	14.8329	17.5575	15.8833	15.5981	15.7053	15.1496	15.0919	21.1355	21.568	12.3335	8.8578	25.3551	20.4898	18.9849	18.3246	29.2119	23.0387	35.6917	34.4938	20.1977	17.6378	44.6869	42.6098	44.7747	42.8578	26.3007	25.0487	36.8307	28.7085	32.2253	28.3252	15.5938	12.834	29.7501	28.5664	43.9768	45.0155
260.913	0.4813	0.0002	0.715	0.8719	1.2052	0.3244	0	0.3165	1.6111	0	0	0	1.1928	1.5619	0.6928	1.3758	1.3802	0.6871	0	0	0.5284	0	1.1708	0.6971	2.1673	1.4916	1.33	0	1.014	0	0.5294	0	0	0	0.9468	0.8711	0	0	1.4271	0.2527	0	0.9973	1.5686	0.3315	0	0.2743	0	0.4314
261.042	0.7076	0.002	3.2696	3.9726	4.957	4.9316	1.9457	1.1757	1.2887	2.058	2.985	3.4212	1.2445	1.2791	4.4943	5.1107	2.2555	2.1167	4.6997	4.9529	2.1027	2.7691	3.4058	3.341	1.1404	1.0935	2.8581	2.4716	11.3645	10.7712	4.0794	3.3273	5.9095	4.9927	5.899	3.7553	1.9163	1.0082	2.6275	2.6287	4.7217	4.8088	3.0873	2.5868	1.9761	2.6081	2.9777	2.9771
261.077	1.4058	0.0011	5.5447	16.6905	9.9179	10.5835	0	0.6803	0	0.0815	0.4348	0	0	0	3.8539	3.8612	0	0	7.6623	7.3583	0	0	0	0	9.6591	0	2.7772	11.4684	1.8334	3.4322	0	0	2.0352	7.0271	8.5328	7.6678	0	0	0	0	7.188	0	0	0	0	0	0	0
262.621	1.8457	0.0004	0	0	1.4296	1.7637	0	0.0419	0.2934	0.1142	1.0316	0.3862	0.0623	0.0316	0.2473	0	0.1683	0	1.072	1.379	0.0633	0.1376	0.4051	1.1752	0.0415	0.1792	0	0	1.8446	1.4924	0.2783	1.0213	0.7075	0.2949	2.1686	2.626	0.5272	0.4799	0.9101	1.2706	1.4861	0	0.9636	0.8462	0.0628	0.3253	1.9471	1.2666
262.906	0.4872	0.0004	3.9999	3.4027	2.8039	2.7619	2.5258	2.8144	2.4391	2.5722	3.6262	3.2912	2.3045	1.6718	2.6695	2.8716	3.0587	2.5193	3.5276	4.7174	2.6699	2.699	3.4471	3.7333	1.7481	1.8344	2.6536	2.6293	3.5798	4.4138	4.0402	3.4283	2.0977	2.6757	4.3024	4.357	2.6866	1.6684	3.5424	3.0966	3.5091	2.881	4.3284	3.7602	4.3092	5.1472	3.9255	2.4553
263.015	0.5217	0.0002	8.5939	8.942	9.3691	10.165	10.4953	11.9649	9.2742	11.123	9.3344	11.6255	11.1421	11.0567	10.1225	10.0373	8.8818	11.095	11.4945	11.5499	10.047	9.8574	10.002	9.8681	10.9909	13.3176	8.9794	10.1306	9.8212	10.6308	10.9509	10.4378	10.8557	10.2435	10.043	10.2016	11.2857	12.1533	9.2514	11.4508	9.6311	10.561	9.9965	9.9545	11.426	11.6413	12.6568	12.0645
263.098	0.7049	0.0003	0.2803	0.9477	2.423	2.1651	1.836	1.6012	1.4632	1.9648	1.0828	0.777	0.3475	0.7266	0.6595	0.6003	5.1881	4.4605	0.8381	1.0003	0.4424	0.528	4.6331	4.8978	0	0	0.2839	0.6004	2.1497	2.3121	1.9335	1.5812	1.0319	0	5.9341	4.1637	3.9146	3.677	0	1.1457	4.4517	5.2873	6.1743	5.8991	2.3659	2.5651	1.1813	0.6191
263.139	1.2284	0.0031	3.042	0	6.3657	0	0	0.2909	0	0	0	0	0.0415	0	0	0.2484	1.1716	0	0	0	0.3663	0.0781	1.8265	1.5403	0.5392	0.0837	0.9217	0.9949	5.8278	6.1272	1.3435	1.4253	18.7783	17.1097	0	0	0	0	0	0	5.1734	4.9349	0	0	2.7933	2.9806	0.3416	1.565
263.617	1.9352	0.0005	0.6055	0.4727	4.2698	4.5138	1.3187	1.7355	0	2.3541	0	6.1704	0.4277	0.5938	2.1062	2.9154	1.8527	1.8128	20.9426	22.0702	2.2123	1.8464	8.9732	9.0805	0.4262	0.1868	0	1.7578	3.9419	3.88	10.1057	9.4825	0	0.9469	25.5415	25.3799	2.6335	2.685	5.3381	4.4467	4.0937	5.2437	10.7168	9.7124	2.7212	4.2527	1.0827	1.738
263.622	1.8323	0.0002	0	0	0.7104	0.812	0	0	0	0	1.5599	6.6219	0	0	0	0	0	0.9378	7.1444	7.668	0	0	1.9135	0	0	0	0	0	0	0	3.9678	3.6283	0	0	4.4635	3.0449	0	0	0	0	0	1.4834	2.288	0	0	1.0827	0	0
263.851	0.4538	0.0001	0.4303	0.4785	0.2871	0.5169	0.6383	0.5629	0.5592	0.6918	0.3767	0.2765	0.5765	0.7021	0.4572	0.5354	0.3987	0.1944	0.6495	0.2673	0.4336	0.6597	0.5088	0.4913	0.7443	0.8908	0.2624	0.6857	0.4186	0.2748	0.3841	0.4536	0.3759	0.3988	0.3039	0.3165	0.4785	0.588	0.2093	0.6857	0.3355	0.4203	0.5297	0.6913	0.3537	0.4383	0.6967	0.3558
264.901	0.4885	0.0002	3.6544	3.3949	2.464	2.1733	2.4134	1.9354	2.3545	2.7247	3.27	3.3461	2.2132	1.8535	2.7127	2.7073	2.9001	2.4276	3.3074	2.8368	2.1414	2.6997	3.1851	3.0776	1.8939	1.7063	2.2592	2.178	3.1673	3.5246	3.9802	3.3637	2.2882	1.6057	3.8572	3.4601	1.8611	1.6951	2.4244	3.0876	3.4228	3.4603	3.6816	3.0086	3.9325	4.1461	1.8914	1.7909
265.113	2.2274	0.0004	0	0	6.2905	4.0251	0	0	0	0	0	0	0	0	0	0	0	0	0	0	0	0	0	0	0	0	0	0	0	0	0	0	0	0	0	0	0	0	0	0	0	0	0	0	0	0	0	0
265.148	3.0142	0.0064	5.6769	4.4348	6.2412	4.8521	5.7398	4.6661	10.7079	4.0646	5.9958	3.626	10.5531	8.7079	8.6059	7.4071	7.1902	6.0303	9.0163	8.0212	12.8963	9.8702	8.047	5.9473	7.3343	3.4077	15.1127	11.0747	44.8101	34.7346	8.5564	5.8989	14.0516	15.1905	3.3521	1.9113	3.6645	2.8343	8.4699	5.0712	15.679	12.2855	11.8029	5.4058	17.3524	21.5407	9.7024	8.092
266.002	0.4441	0.0001	0.664	0.5104	0.3582	0.4457	0.387	0.1894	0	0.2707	0.5813	0.6916	0.2803	0.2321	0.3369	0.3692	0.514	0.5568	0.8742	0.7537	0.0415	0.1686	0.5588	0.9153	0.0942	0.2658	0.3529	0.6964	0.7159	0.5727	0.4463	0.4709	0.5501	0.6943	0.0942	0.8595	0.211	0.3121	0.4391	0.4152	0.5063	0.4408	0.3114	0.3476	0.3903	0.4994	0.2973	0.4474
266.807	0.4558	0.0004	33.6714	31.6883	31.4354	32.8162	29.3685	30.2255	27.8263	29.7389	28.1189	26.9632	29.0462	28.8242	36.415	34.5276	32.2541	32.978	28.0125	30.6907	27.555	27.4674	34.0623	32.5522	27.965	26.187	30.0751	30.8217	27.9579	30.9426	28.749	27.3901	30.2298	30.6659	31.2012	30.5084	28.497	28.0479	29.7576	31.5261	29.3619	29.6731	31.0111	29.4911	30.019	28.815	28.2025	28.8201
266.959	0.5195	0.0003	2.2	1.664	1.8316	2.0403	0	2.0001	0	2.0166	2.1618	0	3.3378	1.2196	1.867	2.4774	2.1424	3.1519	1.5963	1.4072	1.8898	2.1807	1.7539	2.3049	2.8839	2.7214	1.0394	2.2847	0.9732	0.7276	2.5229	2.5671	0.6071	1.3431	1.5909	1.7165	1.6107	0	1.809	1.9758	1.4593	1.959	0	2.1292	1.7678	1.3749	1.7172	2.3709
267.084	0.5152	0.0003	0.4057	0.1605	0	0.1465	0	0.1063	0	0	0	0	0.2117	0.3192	0	0	0	0.2321	0.1055	0	0	0.5316	0	0	1.1809	0.7396	0	0.4764	4.1017	0.9288	0	0.8949	0	0	2.2965	1.7416	0	0	0.4713	0	2.7189	1.2482	0	0	0	0	0	0.1688
267.123	2.1069	0.0042	37.9811	34.5686	27.3435	31.5159	11.8167	10.2689	3.587	3.5753	4.8462	4.802	8.0455	7.9352	17.1831	18.3727	9.3147	10.3824	26.9871	28.3384	8.1375	7.1781	9.6731	10.9053	16.07	12.2997	33.3306	38.0156	16.5163	19.1457	10.7838	10.8077	26.9289	32.1248	6.6624	5.4939	2.8554	0.4067	2.5935	1.1408	17.8096	17.9067	6.4649	7.416	14.4127	11.8983	2.9892	3.5199
267.16	3.0726	0.0005	6.1589	7.2307	0	0	0.5337	1.057	0	0.1792	0	0	1.1591	0.6103	5.2025	4.4884	5.4385	5.8441	0.8971	1.0523	0	0	0.9859	1.0326	0.9612	0.8461	0	0	0	0	0	0	3.1951	2.4429	0.443	0	0.5931	0	2.8303	2.2861	2.1376	1.706	0	0	0	0	0	0
267.232	4.4752	0.0122	10.4757	10.2294	6.2288	5.5182	35.8133	36.0588	14.511	17.3063	18.4307	14.1179	21.2568	23.7808	24.0036	24.2964	22.3967	26.1524	32.3112	33.8162	11.3001	11.3457	42.1589	40.4543	26.6757	29.9603	29.8801	32.9797	49.1627	49.1531	47.3838	50.9974	51.0572	52.3159	14.352	15.5322	25.7596	22.5316	71.3862	69.9205	30.9937	31.569	7.7227	9.0691	22.7272	21.3762	16.9977	18.1761
267.233	4.6241	0.0003	0	0	0.0889	0	0	0	0	0.5376	0	0	0.2446	0	4.1513	3.2327	0	0	1.306	1.1715	0.8081	0.4533	0	1.7898	0	0	0	1.5173	0.7683	4.8884	0	2.7634	0	0.2016	0	0.2773	0	0	0	0	0.4691	0	0	0	0.6062	0.3476	0	0.6162
268.803	0.456	0.0008	51.1818	49.3845	50.757	50.6241	46.148	45.7877	46.9294	48.3321	44.8947	42.5552	46.9355	45.6796	56.4162	57.2619	51.253	50.1961	45.2723	47.2433	46.5383	41.873	51.0857	51.3341	42.5457	43.0561	47.018	48.1422	45.2057	48.5171	42.3373	41.8966	49.3324	48.3991	48.5538	48.8706	44.0526	45.4128	47.3535	50.0949	46.7212	46.1909	49.4106	45.5314	46.8158	45.0097	44.712	44.7445
269.087	1.9334	0.0004	0	1.4686	2.583	2.6201	0	0	0	0	0	0	0	0.2923	0	0	0	0	0	0	0	0	0.612	0	0	0	0	0	1.7731	0	0.4003	0	0	0	0	0	0	0	0	0	0	0	0	0	0	0	0	0.6236
269.097	0.5187	0.0006	1.1111	2.6086	0.7895	0	0.8754	0.6781	0	0	0	1.3304	0.5506	0	0	1.7499	0.4896	0	1.4681	0	5.1842	0.8985	0	0	0.4904	0.8103	0	0	1.5251	4.0774	3.3744	0	2.7675	1.9316	2.7728	3.3422	0.3679	0	1.0603	2.5311	0	1.6673	3.0483	0	0	0	0.7727	0.337
269.246	5.0929	0.011	26.904	26.4491	16.8764	19.4956	43.9177	46.0502	26.8193	34.4061	21.8184	25.8114	32.8366	33.8128	29.2322	65.6925	21.7246	25.2356	54.36	53.1202	24.8375	22.5871	31.5745	40.4456	41.4596	42.312	31.9713	52.5298	67.2219	50.1117	55.2336	56.5192	57.147	53.1115	18.5401	20.6484	19.6188	21.9672	58.058	57.4026	52.6331	53.66	21.6641	23.3093	37.925	32.9302	25.3335	24.3505
269.249	4.9486	0.0023	1.4883	0.2229	1.9203	0	1.9232	0	0	3.6887	2.6219	0	1.7185	2.6977	8.2784	21.7497	5.5197	0	13.1889	13.595	4.4008	0	2.4366	5.7681	10.0926	0	2.9024	0	7.8684	5.4288	8.8063	0	4.0041	7.7396	4.4987	0	2.7158	0	6.7459	11.7934	7.2898	7.4457	0.6921	0.0276	9.0229	6.6479	3.3391	3.2015
270.075	0.7003	0.0019	0	0	3.6329	3.6464	0	0	0	0	0.0209	0	0	0	0	0	0	0	0	0	0	0	41.3906	44.0605	0	0	0	0	0	0	0	0	0	0	0	0	0	0	0	0	0	0	0	0	0	0	0	0
271.204	2.1025	0.0032	4.1607	3.0443	5.2195	6.4219	5.1389	3.1249	1.2986	6.3565	1.3083	1.903	0	4.8899	5.6186	6.4916	0	0	2.3265	2.8938	3.7293	3.1801	7.6503	9.9548	0	0	3.7007	7.4201	11.9709	11.7681	6.3874	7.3873	12.1954	14.2262	8.9069	7.1189	1.5603	1.1008	8.3457	7.3952	8.4813	8.7162	2.5298	4.7656	2.8947	2.5217	5.1872	5.4266
271.209	2.2357	0.0005	0	0	0	0	0	0	1.1682	2.6631	0	0	0	2.9482	0	2.1746	0	0	0	0	1.183	0	0	0	0	0	0	0	0	3.6235	0	0	2.1429	4.9132	0	3.5737	0	0	0	0	0	0	0	1.3455	0	0	0	1.2059
271.225	3.7063	0.0068	9.5892	0	26.3075	25.5879	13.9074	0	0	0	12.6913	2.0467	15.761	13.0219	20.6992	23.9869	4.56	1.1955	11.3771	22.0126	16.0499	8.0711	9.169	22.2616	10.7475	0	9.1344	13.3073	27.8514	26.6024	0	6.7739	29.7513	29.3435	0	9.2711	7.9726	1.0926	22.7201	18.0612	16.4699	20.1717	3.7522	7.0548	18.0164	16.5534	0.681	1.0469
271.226	2.695	0.001	0	3.8607	4.681	6.0896	2.1521	0	3.5525	0	1.8413	0	2.9407	4.6162	6.7994	1.888	3.23	3.5153	2.8554	0	0	0	8.0339	8.9539	7.0974	5.9149	3.1693	0	0	6.514	8.5845	9.3887	0	0	0	2.3507	0	0	8.5469	0	3.5694	0	0	0	1.5142	0	0	0
271.228	3.1458	0.0009	3.838	4.811	2.2271	0.7958	1.4213	1.7835	0	0.4699	2.6916	0	1.2776	0.7375	1.7916	1.8078	0.9818	1.3216	0.6918	1.2062	2.4883	2.377	8.1916	9.9354	1.527	0	1.0111	0	3.9989	4.1936	0	2.6945	0	0	0	0	1.4814	0	1.5947	0	5.7342	4.9704	0.8313	0.2354	1.3513	0	1.1261	0.7679
271.231	3.8292	0.0005	0	0	0	0	0	3.1334	0	0	0	0	0	0	0	6.0858	0	0	4.157	4.3026	0	0	0	0	0	0	0	0	0	0	0	0	4.4808	0.7591	0	0	0	0.4041	8.1409	0	0	0	2.4844	0	0	3.9958	0	2.7559
272.802	0.4592	0.0002	11.4305	10.6101	9.688	11.2772	10.0357	10.8853	10.3683	10.5805	9.8758	9.6214	10.1506	9.4899	12.3867	12.0944	11.8602	9.654	9.572	10.2928	9.2537	9.2119	10.9994	11.1765	8.4975	9.9249	9.891	10.2056	9.5035	10.5845	9.6491	8.8576	10.6752	10.0596	9.8746	10.1134	9.6796	5.8079	9.8874	10.2104	8.451	10.1824	10.7815	9.6994	10.435	9.9394	10.1168	9.9439
272.882	0.5021	0.0005	3.4903	3.682	6.3613	4.46	4.0231	4.7659	3.371	2.8999	4.3141	2.565	3.2907	3.3609	4.3508	5.7559	4.8855	4.4477	3.1729	4.2981	2.9231	2.839	4.8014	3.3851	3.8535	3.6148	3.6527	4.3811	6.2785	5.9661	5.7029	3.786	5.6803	2.4787	5.4047	4.1548	4.6771	4.3311	4.8097	4.6615	4.983	4.2861	4.7988	1.5113	5.9761	5.9908	4.7594	4.327
274.888	0.4982	0.0006	3.7142	3.1477	4.2568	3.6309	3.5922	3.2153	3.776	3.3256	4.0608	3.867	3.2728	3.6235	5.7689	4.5304	4.534	5.0441	4.2132	4.0098	3.4003	2.7008	5.0021	4.6726	3.4182	3.6987	4.7484	3.3632	4.9823	5.9684	5.0625	4.1726	5.2278	5.8305	4.0482	4.7057	4.2693	4.023	5.4024	4.9705	5.8615	5.4154	4.4571	2.8026	3.8169	5.2775	6.0235	4.6826
275.018	0.5194	0.0005	4.9645	5.0448	4.1869	3.4421	3.8405	4.2973	4.171	5.6915	7.8449	7.1813	3.7756	3.8441	3.7421	4.0776	5.1887	5.1536	7.3004	6.6283	4.5559	4.6674	5.6286	4.3263	3.3696	1.4064	3.3663	3.357	5.9147	5.8422	7.0523	5.5151	4.5373	4.0084	5.5662	4.3173	2.2064	3.7367	3.9668	3.8653	5.959	6.0809	6.878	5.7974	7.546	8.164	4.4079	3.7976
275.085	0.4405	0.0005	1.0899	0.6467	0.6062	0.2711	2.0594	1.7592	0.9912	0.1371	0.4775	0	1.0836	1.0015	3.1665	3.4293	1.7944	2.3642	1.4766	1.6435	1.9665	2.541	2.0684	1.722	1.555	2.0619	1.9524	2.6958	3.593	3.7914	2.4827	2.5833	1.2369	2.0727	0.522	0.5816	1.908	2.0743	2.2007	2.4711	3.8145	3.6406	1.0478	1.6134	2.7362	2.6552	2.3322	1.9341
275.2	2.5579	0.001	0.3352	0	0.3242	0	0	0.0633	0	0.083	0.084	0	0.6785	0.6903	0.801	1.1782	0.9088	0.1359	0.4748	0	0.5441	0.2776	0.5111	0	0	0.1842	0.6204	0.2769	4.0773	5.5667	0	0.9685	3.6539	3.1893	0.8035	0.3099	0.1158	0	1.164	0.9694	1.9159	1.2107	0.2185	0	0.337	0.2426	0	0.574
275.202	3.454	0.001	1.0514	0	0.2416	0	1.8998	0	0.2938	0.1359	0.6204	0	0	0.694	0.1527	1.351	1.0614	0	2.2662	2.4277	0.0844	0.0687	3.2906	0	2.9165	0	4.5805	0	4.107	4.6649	3.2342	0	7.3814	2.3359	1.1369	0	0.2721	0	1.3694	3.4512	2.7068	0	0	0.0213	1.1873	0	1.2381	0.0904
276.879	0.5005	0.0002	0.9019	1.2015	1.7675	0.8371	1.3668	1.7135	1.2835	1.5211	1.3302	0.6035	1.2335	0.7195	1.784	2.1835	1.8239	1.2985	1.5385	1.3656	1.1536	1.1165	0.9558	1.5726	1.4101	0.6803	1.0095	1.3759	1.5865	2.1892	1.5803	1.7659	1.9211	1.8124	1.6159	1.0034	1.4606	1.2556	1.7726	2.0663	1.543	1.7153	1.3027	1.007	1.6815	1.8797	1.8842	1.5098
277.037	0.5329	0.0002	0.6273	1.7071	0.6527	0.9023	0	1.575	1.3205	0.9656	0.731	2.4322	0	2.2935	0.9822	1.3906	1.2187	0.8453	2.1351	2.7518	1.2645	1.2759	0.8585	1.5337	2.0222	2.4484	0.7851	1.9258	1.7126	0.8906	1.1008	1.9088	0	1.6592	1.6769	0.9283	0.7998	1.2709	1.4455	1.1484	1.4379	1.6502	0.5817	1.306	0.7609	1.1001	1.8266	1.6489
277.155	1.7992	0.0074	14.205	20.4705	18.542	23.0498	10.3408	10.0592	10.6595	14.0997	16.2098	12.1057	7.8817	9.4312	9.9882	12.671	12.4872	13.3654	1.159	2.4345	10.9861	10.9898	16.4757	12.3162	4.5144	6.0316	13.7084	17.1281	41.0442	44.7664	14.4587	14.3392	27.2988	22.3337	11.8479	11.1584	2.9627	2.3491	1.6396	1.061	19.5568	24.331	16.3578	13.2157	18.5822	14.682	9.4625	9.7932
277.211	4.0114	0.0029	0	0	0	0	0	0	0.3435	6.7032	0	0	0	0	0	3.2955	0	12.9852	0	0	0	0	0	3.0377	0.0635	0	0	20.4393	0	0	0	28.2361	0	0	0	0	0	0	0	4.0887	0	0	0	4.44	0	0	0.2069	2.6235
277.216	3.9291	0.0139	12.7473	11.5823	0	5.1156	0	15.0783	0	13.1266	40.0439	19.5174	12.2683	11.5959	20.8477	23.3068	10.0979	0	14.0954	15.0441	10.7207	10.4439	60.8504	32.7255	13.9373	14.7235	12.603	19.2406	60.367	73.3767	0	41.9653	41.0221	39.643	13.3111	14.7781	22.7936	25.9404	0	36.815	40.1968	41.8235	5.6629	4.44	11.6811	12.4117	73.6637	73.7619
277.216	3.8197	0.0366	41.6703	43.1339	6.4672	14.4798	56.9438	69.2231	21.9923	52.2077	16.7621	17.9746	44.8001	42.1691	114.153	146.811	64.5682	78.1996	85.1328	84.056	29.9289	35.6046	60.8504	62.8489	68.0409	67.3534	43.272	77.4464	115.812	139.379	111.381	114.899	164.065	157.524	40.2307	33.8543	24.9911	21.2785	126.64	166.429	107.606	117.131	18.8251	14.5636	69.1261	65.2094	24.7536	22.806
277.217	2.8589	0.005	1.9361	1.7887	2.3894	2.2735	0	2.2497	7.0618	6.4607	1.6095	0	4.7149	5.0575	5.0256	5.6667	2.3132	0	2.9374	3.3538	1.7615	0	3.5352	3.4738	0	0.7907	3.4534	3.9852	17.8653	19.4233	6.7069	7.8907	22.5005	23.2411	7.2122	7.4473	2.5907	2.0839	11.3933	9.496	6.5949	7.0695	3.4397	3.8675	4.0947	3.6615	4.2866	5.025
278.003	4.3376	0.0004	0	0.9089	0	0	0	0	0	0.5678	0	0.6872	0.1582	0.3558	0	1.0359	0	0	1.6149	0.3226	0	0.2836	0	0.8905	0	1.2159	0	0	0	2.0397	0	0.9835	2.2128	1.6188	0.6435	0	0.1701	0.723	0	2.5725	0.45	0	0	0	0.354	0.3403	0.4152	1.413
278.08	4.3195	0.0002	0	0	0	0	0.2743	0	0	0	0.436	0	0.948	0	2.965	0.2407	0	0	0.6954	1.6263	0	0	0.136	0	0.2743	0	0	0	0	0	3.7766	0	0	1.8682	0.6124	0	0.2197	0	0	0	2.9784	0.9588	0.2727	0.0415	0	0.3692	0	0.3349
278.191	4.3293	0.0005	1.1474	1.1407	0.116	0.1465	1.4895	0	0	1.6566	0.21	0	0	0.2743	1.3291	1.6546	0	0	1.0219	0	0.1688	1.5556	0	0.1046	0	0.1674	0	0	0	3.4065	2.0034	0.638	2.4789	1.4142	0.7246	0	0.7491	0	0	5.2202	1.8537	0.8885	0.8924	0	0.8306	0.77	0.5398	1.5157
278.342	4.3206	0.0007	1.0899	0.3481	0	0	2.2987	0.8511	0.4641	0.7325	1.7246	0.0844	1.9845	0	1.1511	3.5553	1.2165	3.9804	0.9841	4.2541	1.5618	0.2743	0.45	1.5469	3.2871	0	0	1.9099	0	2.2568	2.3311	0	5.2251	5.1784	1.0538	0	2.4046	0	5.7625	3.0633	2.5082	0.5546	0.2004	1.6483	2.8106	1.8623	2.0735	1.758
278.425	4.3199	0.0015	0.7787	2.1389	0	0	0.9144	1.775	0	1.9745	0.3453	0	1.9845	1.4731	2.1414	4.1468	1.5271	0	2.6016	1.8526	0	0	2.1636	3.4703	0	2.5488	3.3604	0	3.6551	2.9949	2.5374	3.8473	2.3299	12.0426	1.2209	5.633	1.7067	1.5574	10.3267	6.9595	2.3716	1.8131	0.7011	0	0.5591	2.7322	1.0288	4.6027
278.534	4.3167	0.0014	0	0	0.3453	0	0	1.143	0.7384	1.2259	0	0	1.4127	0.5651	7.0308	1.1929	0	0	2.1084	7.1827	0.6383	0	3.5373	0	3.1748	0	3.653	5.378	5.5584	0	5.7607	0	0	7.2491	3.6959	2.6079	1.5481	0	8.9459	11.5149	0	0.9313	0	0	6.5632	2.2841	3.7815	5.0685
279.125	2.3126	0.0006	0	0	6.7328	6.5514	0	0	0	0	0	0	0	0	0	0.0419	0	0	0	0	0	0	0	0	0.0519	0	0.0422	0	0	0	0	0	0	0	0.0527	0	0	0	0	0	0	0	0	0	0.0523	0	0	0
279.164	3.2866	0.0014	0.4651	0.8614	0.3808	0.374	0	0.2506	0	0.3781	0.0422	0.0727	0.3244	0.3149	0.4884	0.1903	1.131	0.8721	0.673	0.5472	0	0	0.1258	0.4637	0.0633	0.2215	0	0.2393	8.6106	10.4931	0	0.1359	0.0934	0.0949	0.0727	0	0	0	0.41	0	2.6195	2.6717	0.3239	0.0837	0	0.0523	0.729	1.1241
279.187	4.888	0.0003	0.4438	0	0	0	0.7473	0	0	0	0	0	0.4747	0	0	0.8333	0.902	0	0	1.1484	0.7144	0	0.6343	0	0	0.9318	3.4921	0	0	0	5.1828	0	1.2131	0	0.3944	0	0	0	0	1.4873	0.77	0.6435	0	0	0.4918	0.6488	0	0.2721
279.196	2.4261	0.0029	11.2863	10.958	1.0599	1.8722	0	0	3.8533	4.7788	3.1813	2.986	5.2165	5.7536	0	0	0	0	1.5075	1.5307	2.9314	2.2366	1.7095	2.8006	1.5143	1.2963	0	0	10.3714	0	6.1922	0	13.7923	14.2207	8.2764	7.0121	1.2113	1.3216	4.4077	4.0154	4.0885	0	1.8108	0	7.108	6.4329	1.0377	0
279.229	4.3239	0.2908	861.193	1121.16	453.349	672.271	939.03	1064.11	937.648	1132.02	724.607	948.729	964.144	972.216	1447.61	1559.52	1274.11	1236.87	1304.96	1272.03	606.276	754.32	857.362	1028.1	1140.36	1250.72	1142.29	1140.96	1293.5	1500.31	1597.01	1502.5	1882.59	1933.93	1178.47	1156.25	930.778	986.849	1667.05	1785.25	1345.73	1403.86	512.426	608.017	1338.46	1414.57	1068.63	1113.83
279.231	4.5096	0.0011	0	21.9227	0	10.982	0	25.1041	0	14.9143	0	0	0	0	0.3858	0	0	0	0	0	0	20.0441	0	28.2799	0.391	0	0.9359	0	0	0	0	7.4295	0	5.6027	0	0.6085	0	2.6953	0	0	0	28.3126	0	11.9273	0	1.2263	0	0
279.233	4.4183	0.09	23.8615	18.5073	13.7456	0	0	36.8841	0	23.4836	5.1979	2.5783	5.2244	33.5079	71.3742	86.3051	0	5.146	70.7386	33.4482	13.5391	16.2059	25.8492	45.3072	0	27.4227	0	52.0675	82.9192	1.5123	56.0101	1502.5	98.511	5.9243	0	0.6085	2.279	987.7	0	79.805	27.4367	47.1608	1.777	0	33.8543	28.0607	25.506	39.7366
279.235	4.6531	0.0007	0	0	0	0	0	0.0232	0	0	0	0.2725	0	0	0	0	0	0	0	0	0	0	0	0	3.6904	0	0.5291	4.5049	0.0136	0	12.0215	0	0	2.995	0	0	0.445	0	4.2265	4.1191	0	0	2.3909	0	0	4.1389	0	0
279.258	4.8704	0.0001	0	0	0	0	0	0	6.295	0	0	0	0	2.3816	0	0	0	0	1.0725	0	0	0	0	0	1.0971	0	2.9138	0	0	0	0	0	0	0	0	0	0	0	0	0	0	0	0	0	4.5354	0	0	0
279.33	4.9053	0.0005	0.2712	0	0	0	0	1.1862	0	0.8598	0.1575	0	0.4709	0.6747	0	1.8949	0	0	0.6674	0.2954	0	0.2595	0.6378	0.8568	1.4873	0	0	2.8035	0	1.2416	3.4461	3.1036	1.2348	3.4603	0.6539	0	0.1899	0.2744	0	2.3063	2.7755	0	0	0	0	0.588	0	0.538
279.468	4.8774	0.0006	0.1489	0	0.2625	0	0	0.1683	0	0	0	0	0.8828	0	0.7659	0	2.6746	0	0.519	0	0	0	0.4081	0	0	0	1.365	0	1.8569	0	1.8285	0	4.7639	1.3376	0.3403	0	0	0	1.1929	4.9609	1.7662	0.4081	0.2802	0	0	0	0	0
279.606	1.8928	0.0002	0.1967	0.4444	0.1874	0	0	0.4554	0.7888	1.2038	0.7514	0.8933	0.0422	0.1557	0.3555	0.1956	0.3243	0	0.8544	1.1308	0.0742	0.0527	0	0.3349	0.0523	0.1979	0	0.5657	1.3556	0	1.7038	0.8449	0.8042	0	7.9722	7.8483	0.7705	0.5611	1.0994	0.7785	0	0.0532	0	0.654	0.9753	0.836	1.3508	1.7357
279.873	4.8842	0.0006	0.3828	0	0.2954	0	1.204	0.749	0	0	0.3767	0	0	1.5695	0.5755	1.4627	2.0705	0	0.8304	1.2184	0	0	0.3841	0	2.34	0	2.8478	0	2.532	0	8.0294	0	3.0454	1.7457	2.5079	0	0	0	2.9266	0	2.8287	0	0.2491	0	0.5063	0.5965	0.1371	0.1793
280.005	4.9007	0.0014	0.7785	0	0.2647	0	0	0.5907	0	0.7011	0	1.0337	1.441	0.7785	3.8802	1.6741	2.3183	0.7158	2.6236	0.6361	0	0.5206	0	0.6699	1.2103	5.8657	0	3.8314	3.9198	1.7023	0	3.4555	6.2374	4.4859	2.0791	3.1736	0.6802	0	5.2801	10.2456	3.9762	2.7033	0	0	0	0.6398	0	0
280.141	4.9005	0.0022	1.0799	0.7611	0.2119	0	2.3147	4.4181	0	0	1.5121	0	1.6624	3.7241	2.9215	2.289	0	10.8812	3.574	0	0	0	1.3882	0.8932	7.1573	0	9.5756	1.8637	6.1677	4.3135	0	0	11.2001	9.7429	1.1729	0	1.1459	1.3909	15.7651	13.4172	0	7.2825	0	1.2365	1.444	0.9144	1.7348	1.8905
280.25	4.9241	0.0012	0	1.6711	0.6344	0.4872	0	0	0	3.4199	0	2.5226	0	0	8.0241	0	0	1.1603	3.8299	3.0808	0	0.7704	0	0	0	3.9262	0	4.703	0	0	0	3.058	6.6816	12.3635	0	0	0.8081	0	0	6.9148	0	9.4277	0	0.349	0	0	1.4352	2.5929
280.348	4.8962	0.0022	1.2696	0	0.6053	0	6.0439	0	1.6105	1.0257	0	0	0.9494	3.363	1.6036	0	7.6549	6.7619	10.1383	0	2.4682	0	1.256	0.5169	4.3762	0	8.0084	2.3137	3.1477	2.9424	8.6268	5.5284	8.177	3.4127	3.5248	0.5755	1.3186	0	4.4068	20.9579	3.1783	0.8476	0.7681	0.5274	4.5528	1.2447	0	0.3903
280.42	4.9092	0.0019	0.9757	0.3165	0.2954	0.2215	9.2592	1.9442	0	6.2808	1.7266	0	2.0688	4.7772	0	3.5346	0	6.182	2.7999	8.4747	0	3.5139	5.0369	2.8609	8.0103	5.4529	0	10.8177	10.3093	3.9852	2.9732	6.7743	5.6444	8.5284	3.5248	0	3.8155	3.6668	0	11.5349	0.8999	15.7191	0	0	2.507	3.7343	1.4462	1.5519
280.565	4.895	0.0037	1.3823	3.2702	1.2499	0	1.4847	3.85	2.3703	2.5476	0	0	1.8493	4.104	4.0169	8.1388	4.5572	0	1.2185	9.5832	3.7985	0	4.2368	0	26.1667	6.1002	0	0	0	25.0526	5.7972	0	16.7234	16.9522	7.7749	8.8182	0	0	14.4182	21.2801	0	8.8098	3.9793	0	1.7597	3.5872	0	1.4994
280.616	2.0275	0.0001	0.1473	0.2294	0.2881	0.8388	0.7313	0.6606	0.5469	0.65	0	0	0.1251	0.4455	0.4107	0.441	0	0.469	0.8526	1.2122	0.1158	0.0519	0.0633	0.2394	0.1691	0.0311	0	0.4819	0.5046	0.3704	0.3892	0.8947	0.0523	0.0209	8.2903	8.0262	1.1839	0.2062	1.8128	1.4198	0.6555	0.4285	0	1.6639	1.0186	1.0903	0.3995	0.6217
280.979	0.5181	0.0019	23.9199	25.7501	26.1737	28.2271	25.779	28.2982	24.9811	28.7439	22.0886	24.9777	27.643	28.4081	25.1239	27.2694	25.3829	25.408	24.3677	24.792	23.8577	23.9296	22.4416	24.7413	26.4798	28.6251	21.2569	25.0131	17.5051	21.3813	22.7726	21.7811	19.5299	21.4359	22.6454	24.9166	25.7802	27.3103	23.634	25.5297	20.6401	22.862	26.0852	26.7217	21.6689	20.7512	24.1069	23.9199
281.191	3.0648	0.0037	15.6419	18.7585	0	0	3.0262	3.6123	0	0	0	0	0	2.263	11.7461	10.0224	12.8739	14.8589	2.0317	3.2841	0	0	0	3.3365	3.2672	2.9514	0	3.0995	10.4416	38.9803	6.7409	5.2051	10.9785	0	0	0	0	1.4241	7.8111	14.0773	6.8304	7.656	0	0	0	1.7764	1.8466	2.6752
281.227	2.9286	0.0128	13.6461	8.4069	7.8093	10.5688	0	0	0	0	0	5.7941	0	3.858	6.6454	8.2746	4.4016	0	14.7519	13.1819	0	0	6.4527	0	0	9.0229	9.4474	8.8959	51.8253	38.9803	9.4069	17.7102	54.3826	43.9264	15.9184	9.6179	10.0281	0	13.6094	17.9121	28.5818	14.217	0	4.0668	15.2214	16.956	10.6827	14.2546
281.228	3.2792	0.0009	16.0122	18.4619	10.448	11.6932	6.8928	6.037	2.4481	2.009	5.64	7.1417	5.2256	5.8563	8.2978	8.1758	7.5922	6.8548	7.5148	8.1426	8.4898	8.0532	10.9826	13.0645	4.2694	5.0608	5.923	6.5471	0	17.4977	9.901	10.1159	0	0	0	5.0903	3.9976	4.0254	5.3664	5.6035	20.6514	19.5271	4.1176	4.9095	15.3946	14.481	3.1806	4.0656
281.233	4.9027	0.4335	1070.54	1146.36	780.871	789.108	1876.92	1916.68	1607.08	1801.08	1291.19	1458.64	1626.36	1658.72	1991.61	2063.4	2121.39	2203.22	2042.08	2097.56	1149.57	1297.16	1484.6	1584.8	2241.08	2367.4	2204.51	2282.85	2132.81	2342.73	1790.98	2470.97	1776.51	1964.97	1626.68	1626.7	1395.55	1436.61	2322.52	2551.06	2076.23	2115.94	887.288	1068.52	1641.16	1625.57	1147.07	1127.89
281.246	5.2268	0.0003	0	0	0	0	0	0	1.5475	0	0	0.9913	0	0.1255	0	0	0.3351	4.3197	0	0	0	0	0	0	1.7439	0.6579	2.2925	0	0	10.237	0	0	0	0	0	0	0	3.4723	0	0	0	0	0	0	0	0.3549	0	0.686
281.246	8.0214	0.0001	0	0	0	0	0	0	9.5045	11.0712	0	0	0	0	0	0	0	0	0	0.3856	0	0	0	0	0	0	0	0	0	0	0	0	0	1.7702	0	0	0	0	0	5	0	0	0	0	0	0	0	0
281.247	5.1269	0.0022	0	0	0	0	1.8919	0	0	0	0	5.31	0	0	1.7925	5.5992	0	0	0	0	0	0	1.7781	0	0	0.6579	5.0649	0	17.6067	1.0968	0	0	13.6437	0	0	0	0	0	0.6731	0.9931	3.3157	0	0	0	0	0	0	0
281.247	5.3524	0.0006	0	0	0	0	0.9244	0	0	5.9987	0	0	0	0	0	0	0	3.7438	0	4.3438	0	0	2.187	0	4.4921	0.6064	0	0	0	0	0.4379	0	0	0	0.7788	0	0	0	0.1846	5.3084	0	4.2244	0	0	0.8536	0.2386	0	0
281.247	5.0306	0.0101	0	21.2093	9.3044	20.3685	5.9411	47.6323	0	13.5374	2.9064	0	0	0	0	0	1.2374	0	65.9781	74.1498	0	0	0	33.3841	0	6.6386	0	13.3498	75.4294	0.4523	0	0	13.6437	0	0	0	0	2.3134	0	0	0	62.7916	0	3.6729	32.1015	23.7321	7.6958	18.8954
281.255	5.5543	0.0003	0	0	0	0	0	4.1861	0	0	0	0	0	0	0	0	0	1.6938	0	0	0	0	0	0	0	1.8617	1.7105	2.4721	0	0	0	0	0	3.439	0	0	0	2.0072	0	0	0	0	0	0	0	0	0.3874	0
282.472	5.5345	0.0003	1.2764	3.5083	0.6619	0.1765	0.9295	1.9854	1.3291	1.0338	1.7809	0	0.6643	2.7195	0	6.0266	0	0.3771	4.861	0.6697	1.4531	0.211	0.9898	1.076	2.3003	1.7481	0	5.3916	1.3456	0.8476	1.1392	0	1.8599	1.6661	1.3862	0.202	0	0	0	3.1459	0	1.3186	0.3453	0.2197	1.4532	3.1447	4.534	1.9868
282.594	5.5388	0.001	0	2.7484	1.0795	0.6488	1.8746	1.2809	1.1824	4.1855	0	0	2.0139	1.038	3.3942	2.9312	0	5.8697	2.5943	1.0359	2.3043	3.9969	1.9583	1.0987	6.2187	6.1479	4.1794	5.4931	1.2131	6.2635	4.7106	4.2787	0	2.9286	2.1197	0	1.6815	0.5441	4.4571	4.2716	0.6643	1.6036	0.8511	0	3.8154	4.1005	4.6163	1.281
283.16	0.6271	0.0008	2.1443	2.2516	1.0068	1.1711	0	0.5225	0.8533	0.6089	1.1695	0.9224	0	0.2081	0.4967	0.0738	0.1938	0	1.2456	1.417	1.948	1.1779	0.9034	1.1011	0.5813	0.4152	0.857	0.6623	3.1985	2.678	1.1468	1.4527	3.6104	3.4264	1.1291	1.3232	0.2623	0.3554	0.8289	0.5795	1.1866	0.8332	1.4802	1.4576	1.3084	1.3671	0.6151	0.3816
283.195	2.1321	0.0004	0	0	1.4602	1.3829	0.6622	0	1.8586	0.5369	0	0.83	0.3852	0.3976	2.9491	3.3811	2.0606	2.7221	2.231	1.5922	0.3296	0.6632	3.5219	3.7157	0	0	1.8049	1.3694	2.4915	1.4086	2.4291	2.8111	1.0975	2.1567	2.6101	4.2605	0.1035	0	3.463	1.0366	0	0.656	0.7424	0.4419	0.6523	0.218	2.6956	1.7272
283.242	4.1115	0.0371	144.082	161.508	63.542	64.5716	74.1549	74.7562	17.5224	20.2624	62.8251	81.0277	62.4686	68.8511	68.6069	78.51	74.4194	94.3738	135.636	148.117	42.7183	52.2031	74.632	80.2757	111.82	121.137	132.179	146.551	189.728	222.184	111.664	128.831	187.144	194.266	138.376	161.991	134.512	145.842	125.866	136.069	166.278	165.323	40.2893	55.3088	171.542	172.175	132.867	128.431
283.262	5.5326	0.1923	1068.29	1010.76	633.716	590.487	926.131	1052.48	1084.9	1194.87	887.102	759.931	987.846	1029.21	1384.94	1383.49	1029.45	856.952	1282.53	1314.92	783.358	774.712	740.28	814.509	1336.08	1144.52	1187.34	1065.87	1329.65	1451.38	1254.64	1015.03	1262.6	1283.82	631.417	488.605	755.238	756.086	1367.74	1329.05	1386.77	1327.98	600.668	522.866	1279.1	1226.73	1070.18	1119.03
283.263	5.9531	0.0021	12.7651	12.0482	11.2908	11.9609	18.6513	21.2653	4.6213	5.6472	9.0699	8.066	4.8895	8.2668	14.4686	17.2808	5.6594	5.357	11.3643	9.0384	11.0888	0	16.4114	18.9161	11.4359	8.3548	8.3073	22.2436	18.2489	17.912	0	6.5897	17.3678	20.7899	10.3492	10.7705	7.5244	2.1048	20.9715	14.458	0	0	3.536	14.8923	0	0	0	0
283.263	6.0509	0.003	46.5109	47.8794	45.8139	49.9295	68.5954	69.975	20.2402	21.8598	91.7849	90.7691	27.1415	30.7941	69.6736	72.3654	34.9295	19.1135	47.7505	49.9107	44.4842	55.592	68.8809	69.23	46.0845	46.655	60.7731	86.9408	77.9728	68.5865	36.9476	31.02	71.716	72.3074	48.2539	47.2457	46.4856	27.4785	90.6424	61.3011	26.6308	16.8672	47.2131	56.099	0	0	8.5484	19.1156
283.263	5.6102	0.1682	0	0	9.6584	1.1912	0	0	1.045	0	0	759.931	0	0	0	3.1062	0	0	3.8545	0	0	774.712	0	0	0	1144.52	0	1065.87	0	0	8.6575	1014.32	15.1636	0	0	488.605	0	0	6.2555	0	0	0	0	522.866	0	0	0	0
283.264	5.7156	0.0004	0	0	0	0	4.9243	0	1.6237	0.1799	0	0	0	0	4.6678	7.874	0	0	5.6639	1.2461	0	0	0	0	0	0	0	0.537	0.5307	0	0	4.5705	3.2597	0	1.6786	0	0	0	0	0	0	3.3199	1.573	0.828	0.3621	0.3648	0	0.7295
283.264	5.8358	0	0	1.5046	0	0	0	0.2366	2.2144	1.2508	0	0	0	0	0.7391	0	0	4.291	0	0	0	0	0	5.1824	0	0	0	0	0	0	0	0	0.109	0	0	0	0	0.8942	0	0	0	0	0	0	2.7391	0	0	0
283.947	0.455	0.0002	1.0193	1.7713	1.4457	1.8502	0.7251	1.2181	0.4653	0.7274	2.1021	1.8551	0.303	0.6952	1.0071	0.7454	1.2441	1.0587	1.9017	1.9078	0.7291	0.9387	0.9208	1.0076	0.7008	0.5475	0.923	1.2028	1.3914	1.547	1.0727	1.6214	1.3522	1.3986	1.6743	1.5797	0.5628	1.2914	1.1253	1.5954	1.2414	0.8002	1.2694	1.3923	1.1716	1.5847	1.2908	1.1254
284.091	2.0232	0.0004	0	0	0	0	0	0	0	0	0	0	0	0	0	0	0	0	0	0	0	0	7.5861	10.2659	0	0	0	0	0	0	0	0	0	0	0	0	0	0	0	0	0	0	0	0	0	0	0	0
284.89	0.4918	0.0003	1.6748	1.5418	0.6338	0.9803	1.1655	0.6075	1.4614	0.8927	2.0569	2.018	1.635	0.4756	1.4326	0.3943	1.9307	1.6837	2.1732	1.874	0.6033	0.7868	1.9842	1.9439	0.7214	0.7252	1.5986	0	2.2524	2.5988	2.7509	2.1868	1.6366	1.5888	2.7422	0.8094	1.534	0.703	1.124	1.7914	1.5054	2.3314	0	1.7301	3.1711	2.7749	0.9289	0
285.084	0.7077	0.0015	2.5327	3.0144	5.1657	5.0024	1.7466	2.1099	0.9668	2.0787	3.2272	3.712	1.4568	1.1243	3.6347	3.5696	2.117	2.1781	4.912	5.2862	2.5194	2.2835	3.1033	2.4278	1.4233	1.0095	2.7298	2.5045	8.7858	8.5963	3.323	2.3262	4.2803	3.9548	3.9519	3.1293	1.9049	1.2918	2.4594	2.1376	4.7551	4.1924	2.577	2.2425	2.8451	1.7958	3.3556	3.4065
285.206	2.2293	0.0011	2.171	2.3984	1.1422	1.4102	0.6536	0.7354	0.7688	0.9066	0	2.5183	0	0.2954	4.1268	5.7222	1.5608	3.1083	2.0817	2.3819	0.9919	1.5911	2.9084	6.2302	0.3192	0.4742	2.2324	4.0397	3.406	2.1821	3.3249	5.1327	6.2707	7.9821	6.6935	8.0292	0.5859	1.1421	3.7816	4.2828	2.126	2.0605	0.6952	2.0781	1.66	1.9424	3.357	4.3173
285.26	4.4987	0.0022	0	0	0	0	0	0	0	0	0	0	0	0	0	0	0	0	2.0059	0	0	0	0	0	2.1203	0	5.1707	4.8524	9.9822	4.6784	0	0	5.3623	12.2826	3.0854	0	0	0	9.5123	0	5.9803	0	0	0	2.1682	0	0	0
285.261	4.6205	0.002	0	3.0102	0	1.7724	0	1.6828	0	1.0226	0	2.7928	0	2.1441	0	2.5054	0	2.5626	0	2.9927	0	1.7008	0	3.4856	0	0	0	0	9.9822	12.9171	0	4.3448	0	6.1017	0	0	0	5.5363	0	7.1942	0	6.266	0	1.326	3.0949	0	0	6.8305
286.058	0.4437	0.0001	1.03	0.9742	0.4424	0.4768	0.4795	0.3382	0.5116	0.7449	0.8008	0.9311	0.1256	0.6419	0.4843	0.5358	0.7167	1.1194	0.8657	0.4154	1.4062	0.9752	0.6746	1.0278	0.2623	0.1802	0.5914	0.5926	1.0692	1.4596	0.2393	0.5451	0.3642	0.4707	1.0597	0.747	0.2004	0.5322	0.7763	0.7473	0.4008	0.3384	0.7354	1.4367	0.8028	0.5446	0.1696	0.5169
286.936	0.5004	0.0001	4.1287	1.3678	2.2789	1.5026	4.7814	4.2504	2.9629	2.6436	3.9409	3.457	1.9112	2.4608	2.6511	4.4949	3.5248	1.845	4.0792	2.1883	3.026	2.3468	4.3643	2.7687	2.0565	1.7578	2.4332	4.1576	3.9343	2.8023	2.174	2.5217	2.3363	1.9764	3.9576	3.6854	2.008	2.9419	4.0155	4.2769	3.4334	2.7964	6.7212	3.0798	2.9095	3.7608	4.4604	1.519
288.615	1.9402	0.0002	0.1678	0.083	0.3283	0.1892	0	0.0314	0.6354	0.914	0.66	0.9586	0.0738	0.0628	0.1246	0	0	0.1477	2.1896	2.5174	0.1663	0.0623	0.0425	0.3133	0	0.0732	0	0.1055	0.9577	0.9815	0.6715	0.2616	0.0211	0.0213	5.9816	6.8148	0.0927	0.1579	1.6883	1.9549	0.0422	0.0957	3.2866	3.3207	0.1156	0	0	0
290.858	0.4913	0.0002	7.0197	7.8797	8.3622	8.6937	7.6451	7.2913	7.8907	7.2955	6.0563	6.2609	7.8217	6.3935	9.4294	8.5719	7.8193	6.2332	6.3165	6.7296	7.0064	5.8981	7.2499	6.8152	7.0005	6.841	7.3133	7.4693	6.458	6.0492	6.2342	5.9996	6.0895	5.7046	6.3783	7.2625	7.1513	7.0768	7.8074	7.5041	6.606	6.6302	7.697	7.0925	6.8384	6.3633	7.2214	6.4816
291.003	0.5249	0.0006	4.8684	3.5796	2.8037	3.0436	4.7132	4.5231	2.8233	2.8862	2.8353	4.9588	4.0424	3.9267	2.5592	3.8597	3.4551	4.0724	3.3305	4.3693	2.6814	4.3963	2.5536	4.6107	4.4867	5.1459	3.4219	3.1402	1.0075	2.3543	4.2259	3.8489	2.7848	2.0763	2.4761	2.5595	3.8119	3.5902	1.6237	1.3823	3.0547	2.9182	3.2383	3.6076	2.2623	3.7631	2.6985	4.2383
291.233	4.4163	0.0004	0	0	0	0	0	0	0	0.2603	0.1104	0.4696	0	0	0	0	0	0	0	0	0	0.0527	5.984	9.0551	0	0	0	0	0	0	0	0.4224	0	0	0	0.5335	0	1.1221	0	0.4945	0	0.4705	0	0.3543	0	0	1.6762	1.8338
292.062	0.7037	0.0003	0	0	0	0.3152	0	0	0	0	0	0	0	0	0	0	0	0	0	0	0	0	7.028	7.4707	0	0	0.0314	0	0	0	0	0	0	0	0	0	0	0	0	0	0	0	0	0	0	0	0	0
292.85	0.4925	0.0003	11.3855	11.2641	11.466	11.9395	9.7968	10.0681	10.4983	9.8228	10.2333	8.1069	10.6585	9.9833	12.6394	12.6322	11.4401	10.616	9.5324	8.7724	9.4273	8.9915	10.9856	10.2323	9.656	9.363	10.3376	9.6563	9.0725	10.2668	9.277	8.1117	8.4544	9.1865	11.0283	11.2319	10.4458	9.1608	10.4133	10.3901	9.8008	8.7847	11.408	9.5847	8.8654	9.3497	9.3	9.9993
293.148	0.7657	0.0031	2.7209	2.4103	7.6154	7.4235	1.0799	2.4087	0	0	0	0	0	0	0	0	0.9841	0.5349	0.1053	0	3.9462	3.4974	0.7522	0.7142	0.9351	0.6825	1.6545	0.6808	2.7085	3.324	1.3474	1.0393	23.4038	22.0912	0	0	0.0628	0.1055	0	0	7.1643	7.2588	0	0	5.6576	5.1826	0.1674	0.4709
293.179	3.6221	0.0032	2.334	1.322	2.5176	2.1442	2.4071	3.01	3.0623	1.9076	1.5911	1.5687	2.9781	3.2156	4.4057	3.176	2.9762	2.9309	4.2233	2.5956	4.5912	3.7966	4.1193	3.1594	2.2513	1.6041	1.8454	1.5974	19.641	19.1761	2.2524	2.1359	5.5447	5.1129	0.6129	1.0295	1.7892	1.2826	3.6822	2.6834	6.8339	4.5651	3.0733	2.5884	8.4012	8.027	3.4381	3.8831
293.209	2.562	0.0024	0	0	0	0	0	0	0	0	0	0	0	3.7041	3.8598	3.6211	2.7462	0	0	3.3205	1.9501	0	0	0	0	0	0	0	9.7206	0	0	0	15.6922	11.4104	2.0417	1.2439	0	0	5.8043	4.8099	5.7606	6.6934	0	0	0	0	0	1.4024
293.211	2.8841	0.0031	5.6768	4.9547	9.6565	18.8649	3.4901	8.9649	16.0664	12.4175	0	0	14.6037	8.0037	1.4401	0	0	0.1351	9.5587	0	3.8685	0	0	5.7665	0	0.4807	0	13.3994	28.5775	8.3065	0	17.6143	8.2921	0	1.8501	31.3046	0	0	26.0669	26.8237	0	0	2.7549	6.9896	6.0623	11.5517	4.4481	4.5162
293.211	2.7488	0.0429	18.1289	18.1973	31.7587	41.1023	26.6534	46.1517	67.3077	98.896	5.5524	0	61.3648	58.5111	37.4734	52.5987	12.2821	0	41.0921	44.7979	11.6754	19.0051	16.9455	26.3473	23.2412	24.8163	25.2669	33.8605	185.36	159.694	56.7375	47.2354	213.102	169.058	82.6	85.8825	16.3381	14.7724	78.381	130.606	59.9944	65.3232	43.632	46.2619	31.4371	29.9935	38.4863	39.3406
293.213	3.8326	0.0007	0.1353	1.6198	0	0	0	0	0	1.5981	0.1638	0.6938	0	0	0	0	6.5139	9.1435	0	1.7682	0	0	0	0	0	0	0.0851	0	0	0	0	0	0	0	0	0.2654	0	0.9964	0	0	0	0	0	0	3.7343	0	0	0
294.821	0.4546	0.0003	2.297	1.5418	1.0261	0	1.2294	1.0048	0	0	5.7477	1.1933	0	0.9894	1.3801	1.2875	0	1.8857	0	0	0	0.654	2.5057	2.0795	1.2329	0	1.197	0	1.3397	2.03	1.404	0	0	0.9845	7.089	4.7094	0	0	0	1.5851	2.1589	0	1.7743	0	1.2812	1.2694	1.1158	0
295.196	3.8207	0.0004	0	1.0776	0	0	0	0	0	0	0	0.7792	0	0	1.5255	2.0864	0	3.3757	0.3535	0	0	0	0	0	0	2.0587	0	0.8862	0	0	0	0.4949	0	0	0	0.8565	0.5251	1.2218	0	2.3133	0	0	0	0.3941	0	0	0.2676	0.4358
295.226	2.8616	0.2389	102.288	104.791	107.338	113.588	114.639	117.841	291.299	287.457	62.9886	69.5382	209.749	229.839	242.47	252.107	93.7213	93.6151	155.011	167.945	87.843	92.1765	187.943	192.637	97.3356	97.3362	136.17	154.353	959.326	939.831	345.7	393.274	1073.08	1083.44	323.079	326.038	111.141	103.791	513.39	449.032	329.447	372.602	150.401	172.349	173.174	180.515	215.014	229.111
295.227	2.6286	0.0175	0	0	0	0	0	0	20.1365	0	1.0189	0	23.452	27.846	19.2987	23.14	4.8927	6.1879	8.2568	9.1455	0	0	0	15.3963	0	0	7.4066	0	55.5841	86.1524	13.1437	32.2252	97.0921	69.1223	12.812	16.1135	7.6108	4.8719	14.7011	19.2386	21.1538	24.7279	14.5832	0	0	0	0	0
295.231	3.308	0.0004	0	0	0	0	0	0	1.2566	0	0	0	0	0	0	0	0	1.1239	0	0	0	0	0	0	0	0	0	0	0	0	4.7147	2.3509	0	5.4742	0	1.3991	0	0	0	0	0	0	0	0	0	0	0	0
295.232	3.0382	0.0027	1.1348	0	0	0	0	0	2.6603	0	0	0	0	0	0	0.4617	1.4544	0	0	0.5452	2.6172	0	0	4.2502	0	0	0	0	12.5429	0	4.5708	7.1213	6.5008	23.7993	0	2.8354	0	0	3.3249	0.3465	3.2974	0	0	0	0.6313	2.3449	0	9.1943
295.263	5.3531	0.002	0	1.141	0	0	0	2.7644	0	2.1904	0.2818	2.674	0	2.0131	0	4.4027	0	3.5343	3.1112	10.4808	0.6486	1.335	1.1148	2.2922	3.0352	9.6635	0	6.6888	0	3.6881	3.0213	6.0636	8.3065	5.3212	1.3433	1.4405	0	1.128	0	20.6443	2.9394	3.2782	0.7436	0	0	0	0	1.0581
295.265	5.2598	0.0019	2.4704	0	0.6883	0	0	0	4.3255	0	2.3855	0	5.2922	1.17	0.9386	1.8121	5.4186	0	0	0.5092	2.7215	0	5.36	0	3.3635	0	0	0	9.5231	0	12.5425	0.106	13.309	0	4.8527	0	3.776	0	22.6059	8.2572	8.6169	0	0.5059	0	0	0.2168	0.4679	0
296.856	0.4853	0.0001	0.2127	0	1.0939	0.7848	0.202	0.9961	1	0.6916	0	0.4339	0.5232	0.2426	1.1762	0	0	0	0.3904	0.202	0.3491	0.4678	0.7106	0.4331	0.2646	0.3586	0	0.4231	0.6657	0.6624	0.2233	0	0.3615	0.7509	0.2426	0.2965	0.5608	0.7092	0.7727	0.857	1.0017	0.1266	0.6764	0.3481	0.2233	0.4536	0.5974	0.3897
296.931	0.5042	0.0002	5.995	5.2316	6.7302	5.9322	6.257	6.6311	6.6394	6.5398	6.9795	6.9775	6.2704	6.1527	7.9398	8.3877	7.7936	6.5162	5.5084	6.8983	5.9159	4.925	7.271	7.0126	5.3516	5.9073	6.9852	6.4235	7.1744	7.9248	7.7268	7.4507	7.0009	6.6662	7.9124	7.4774	6.3124	6.2266	5.994	7.8251	5.1586	6.7415	7.3033	6.1731	7.8675	7.7643	7.3654	7.5733
297.045	7.1165	0.0023	0.6911	0.7994	0.0208	0	0.0633	0.1148	0	0	0	0	0	0.1779	0.0628	0.0316	0.0213	0	0	0	8.4573	7.9285	0	0	23.9904	24.3044	0	0	0	0	0	0	0	0	0	0	0.0415	0	0	0	0	0	0	0.0211	0	0	0.2938	0.5122
297.046	8.5734	0.0005	0	0.083	0	0	0	0	0	0	0	0	0	0	0	0	0	0	0	0	0.4625	0.3543	0	0	5.9857	4.4675	0	0	0	0	0	0	0	0	0	0	0	0	0	0	0	0	0	0	0	0	0.0552	0
297.047	9.1412	0.001	0	0.0623	0.0211	0	0	0	0	0	0	0	0	0	0	0	0	0	0	0	0.6727	0.0949	0	0	8.8527	11.3955	0	0	0	0	0	0	0.0552	0	0	0	0	0	0	0	0	0	0	0	0	0	0	0
297.048	3.2367	0.0006	14.8557	18.3769	17.6316	20.0179	16.7438	17.3034	19.2247	24.9642	14.417	21.7453	11.7874	12.8338	14.6515	17.9838	22.912	26.7865	22.0399	24.9673	12.7486	14.3152	13.084	14.993	19.0701	26.1422	9.4432	11.5047	26.0076	34.1384	11.884	17.1167	10.4882	11.3229	12.7831	18.1043	19.0187	21.4086	13.5721	14.5644	15.9931	18.1353	14.8435	21.4209	20.0013	20.8662	21.7944	24.8646
297.048	6.2137	0.0008	0.4267	0.3463	0	0	0.1104	0.1249	0	0	0	0	0	0	0	0	0	0	0	0.055	2.5051	2.1105	0	0	9.4963	7.166	0	0	0	0	0	0	0	0	0	0	0	0	0	0	0	0	0	0.0522	0	0	0.1526	0.1635
297.049	7.9143	0.0008	0	0.0523	0.0209	0	0	0.0209	0	0	0	0	0	0	0.0209	0	0	0	0	0	1.5854	1.4886	0	0	8.5229	8.2624	0	0	0	0	0	0	0	0	0	0	0	0	0	0	0	0	0	0	0	0	0.0422	0.0422
297.053	9.6362	0.0008	0	0	0	0	0	0	0	0	0	0	0	0	0	0	0	0	0	0	0.1349	0.0523	0	0	8.1042	8.0747	0	0	0	0	0	0	0	0	0	0	0	0	0	0	0	0	0	0	0	0	0	0
297.053	10.0639	0.0003	0.0211	0	0.0209	0	0	0.0316	0	0	0	0	0	0	0	0	0	0	0	0	0	0.0526	0	0	3.0114	2.5477	0	0	0	0	0	0	0	0	0	0	0	0	0	0.0319	0	0	0	0	0	0	0	0
297.135	1.8894	0.0015	0	0	0.1884	0	0.0633	0	1.9729	1.8038	0	0.1261	0.3461	0	0.5169	0.4927	0	0	0.3154	0	0.1471	0.2323	0	0	9.0222	9.622	0	0	7.271	7.7843	0.4943	0.2151	0.4706	2.4537	0.3227	0	0	0.0415	0.1246	0	0.497	0.3244	0	0	0.4403	0.6418	21.7489	20.6165
297.161	3.1599	0.0007	1.082	1.1306	0.8377	0.6227	0.9356	0.6896	0.8971	1.0448	0.4808	0	1.2365	1.4657	1.3052	1.3844	1.9772	1.6972	0.5232	3.4625	1.1337	0.7492	1.0906	1.2724	0	0	0.9134	0.6597	4.7722	4.9573	1.2716	0.9757	0.5706	0	0.1979	0.5527	2.3281	1.8072	3.9413	4.1993	0.497	1.5598	0.1793	0	0.822	0.4906	0.885	1.5707
297.224	2.7148	0.0003	0	0	0	0	0	0	0	0	0	0	0	0	0	0	0	0.325	0	0	0	0	0	0	0	0	0	0	0	0	0	0	2.8459	2.3942	0	0	0	0	0	0	0	0	0	0	0	0	0	0
297.239	3.1439	0.0067	0	0	0	0	0	0	2.5143	0	0	0	0	2.254	1.7869	0	0	0	3.3151	0	0	0	0	0	0	0	0	0	30.658	23.0909	5.616	0	24.8452	24.0027	0	15.0121	0	0	0	0	0	0	0	0	0	0	8.625	0
297.242	3.7469	0.002	0	0	3.9789	0	3.7251	4.0209	5.4331	1.5351	0	3.0636	3.9071	5.0094	3.3842	6.2675	1.5829	3.0929	0	0	0	0	0	0	3.5744	0	0	2.7608	0	0	11.7022	10.559	10.2025	7.5805	0	0	0	0	11.767	11.2092	4.5695	4.9538	0	0	3.0034	0	0	0
297.244	2.9928	0.0035	0	0	0	0	0	0	0	0	0	0	0	5.715	8.7019	11.6804	0	0	0	7.1899	0	0	3.3361	11.1491	0	0	5.4564	0	7.5746	6.3427	15.0025	36.2956	7.8575	8.7109	4.759	6.4163	0	0	36.5981	0	0	0	0	0	0	2.3755	2.2259	0
297.246	3.3226	0.0012	0	0	0	0	0	0	0	0	0	0	0	0	0	0	0	0	0	0	0	0	0	0	0	0	0	0	4.0562	0	2.6139	0	3.3117	3.9407	0	0	0	0	0	0	0	0	0	0	14.401	5.7003	0	0
297.28	5.9503	0.0006	4.7739	0	1.5266	0	3.5495	0	0	3.396	2.0216	0	2.4651	2.7907	6.8416	4.9353	2.7344	0	5.5092	0	2.5947	0	2.1899	0	4.872	0	3.9732	0	4.7291	0	3.1243	0	5.4235	0	1.4186	0	1.6359	0	6.0306	0	3.6956	0	2.4938	0	3.3586	3.0615	2.7943	3.4813
298.945	0.5301	0.0006	0	2.4932	0	3.4799	0	1.8549	2.7224	4.1647	3.9614	0	0	3.0283	5.0171	4.1613	0	3.3848	0	4.0016	1.849	0	4.6584	0	0	0	0	3.2056	4.6863	4.7889	0	0	0	0	3.4721	3.8424	0	0	0	4.3721	3.9717	0	4.1595	0	0	4.3104	0	4.2104
299.093	12.4534	0.0002	0	0	0	0	0	0	0	7.8572	0	0	0	0	0	0	0	0	0	0	3.4983	0	0	0	0	0	0	0	0	0	0	0	0	0	0	0	0	0	0	0	0	0	0	2.1527	0	0	0	0
299.202	2.5678	0.0003	0	0	0	0	0	0	0	0	0	0	0	0	0	0	0	0	0	0	0	0	0	0	0	0	4.2995	0	0	0	0	0	0	7.0444	0	0	0	0	0	0	0	0	0	0	0	0	0	0
299.207	2.6977	0.0002	1.8147	0	0	0	0	0	0	0	0	0	0	0	0	0	0	0	0	0	0	0	0	12.6723	5.039	0	2.8704	0	0	0	0	1.3657	0	0	0	0	0	0	5.9576	0	0	0	0	0	0	0	0	0
299.213	2.8547	0.0031	11.5233	7.1578	4.0688	4.4269	0	0	0	0.2751	0	0	0	0	0	0	0	0	6.7965	0	2.0891	2.093	0	0	0	0	6.1075	2.1713	8.5221	14.5988	0	0	11.7056	4.3695	0	2.942	0	0.3964	0	0	2.3953	0	0	0	0	6.9875	0	0
299.221	2.3599	0.005	0	0	0	0	0	0	0	0	0.0519	0	0	0	0	0	0	0	0	0	0	0	11.9904	10.8475	1.2944	1.6014	0	0	9.8881	9.7915	4.3749	0	25.7317	22.4258	29.4869	23.1063	7.0201	0	7.5633	5.3266	7.7498	6.7352	0	0	2.8635	3.4365	11.0014	13.1718
299.23	2.9614	0.0007	0	0	0	0	0	0	0	0	0	0	0	0	0	0	0	0	0	0	0	0	0	0	0	0	0	0	0	5.2599	0	0	2.3518	3.6252	0	0	0	0	0	0	2.5676	0	0	0	0	0	0	0
299.253	4.2193	0.0002	0	0	0	0	0	0	0	0	0	1.6826	0	0	0	0	0	0	0	0	0	0	6.6826	5.8454	0.7267	0	0	0	0	0	0	0	0	0	0	1.2527	0.1255	0	0	0	0	0	0	0	0	0	0	0
299.253	3.2916	0.0012	5.7823	2.994	0	11.4514	0	0	1.5227	0.415	0.8911	0	1.016	0	2.2933	2.1812	0.9631	0	0	0	1.2393	0	17.652	17.52	0.5821	1.5621	0.3947	1.0529	0	0	0	1.2367	0	0	0.3686	0	0	0	0	0	7.1224	6.2869	0	0	0.9623	4.5266	0	0
299.256	3.4399	0.0017	0	0	0	0	0	0	0	0.864	0	0	1.2099	0	1.5418	2.2016	0	0	0	0	0	0	5.3986	4.5598	7.4937	7.4156	0	1.2116	0	0	10.8451	10.3073	10.1108	7.4028	1.0485	0	1.0757	1.2602	0	10.3055	2.2886	1.31	0	0	1.0777	0	0	0
299.259	4.4928	0.0005	6.1688	0	0	0	1.6348	0	4.6763	0	2.0007	0	0	1.8885	6.1878	4.1668	0	0	0	0	0	0	2.1187	0	0	1.7712	4.4839	0	0	8.4508	0	0	2.993	0	0	2.5817	3.0682	0	4.5248	4.0448	0	0	1.1111	2.7438	0.7377	6.0989	1.1951	0
301.124	1.9208	0.0009	0	0.2407	1.5593	1.8322	0	0.1489	0.0316	0	0.8053	0.7986	0	0.6264	0	0	0.8626	0	3.5075	4.3442	1.2356	1.3006	0.9829	0	0	0.2284	0.3665	0	3.6168	3.5316	0.8671	0.2825	0	0	0.211	0	0.9758	0.5338	1.1912	1.6639	0	0.4408	0	0.1451	5.6909	5.2684	2.8937	3.1221
301.181	1.9636	0.0003	1.1481	0.7428	1.5414	1.4495	0	0	0.7397	0.5658	0	0	0.483	0	1.3134	2.0794	0.4865	0.6385	1.0676	0.5114	0	0	0	1.2933	0.0844	0.1656	0.4338	0	2.6057	0	0	0	0	0	1.1097	0.827	0	0.1151	0.825	0.7941	0	0	0.888	0	0.3572	0	0.4967	0.6883
301.216	3.2228	0.0007	31.2152	30.8852	35.3472	45.6408	17.8413	18.822	27.3968	27.7165	27.9304	27.0299	19.9689	22.4224	41.2326	36.4384	22.6126	23.4658	21.3927	23.8285	27.0653	30.8373	58.3371	56.2471	16.4286	16.574	21.3573	31.1143	0	47.75	37.4376	39.7561	29.9795	0	0	20.004	14.9003	14.3186	27.8347	32.0663	50.2993	50.2758	22.5518	25.9896	21.9239	21.5549	0	0
301.217	2.9207	0.0077	0	0	0	0	0	0	0	0	2.8191	3.3948	2.5436	9.7841	4.1936	1.6646	2.031	0	0	0	0	0	10.0209	0	2.945	7.7895	4.4796	0	9.6679	18.1646	8.4646	0	36.5158	69.6307	2.4598	0	3.07	0	27.2842	10.781	33.9391	0	0	2.6235	0	0	11.5429	0
301.217	3.8001	0.0477	177.535	252.202	49.8324	61.0253	66.9073	76.8691	7.7713	8.4679	27.8468	51.9838	40.4655	47.2325	68.0177	78.2947	48.3716	63.7411	132.17	126.651	35.0999	41.4329	296.193	337.604	121.736	152.195	332.629	524.867	203.641	271.603	107.218	132.235	321.835	374.043	418.152	619.549	100.419	158.7	110.639	76.8707	133.142	140.402	30.5118	48.5694	150.985	180.953	121.304	120.939
301.218	2.7568	0.0008	0	0	0	0	0	0	0	0	0	0	0	0	0	0	0	0	0	0	0	0	0	0	0	0	0	0	2.9895	0	0	0	5.8799	3.9714	0	0	0	0	0	1.0548	1.6851	1.9737	0	0	0	0	0	0
301.218	3.0444	0.0105	0	0	0	0	5.0474	0	7.0981	0	7.9508	1.3994	0	0	0	0	1.1564	3.0321	0	0	0	0	16.3838	0	0	0	2.4512	5.1292	42.9502	39.3639	10.1942	16.7369	54.7838	34.028	0	13.8595	4.5555	3.8403	13.0573	22.6772	16.7824	18.5449	8.3631	8.6322	0	0	18.3827	2.8524
301.22	3.9122	0.0007	0	0	0	0	0	0.3857	0	0	0	0	0	0	0	0	0	0	3.835	0	0	0.8969	0	8.5526	0	3.2852	0	0	0	8.6293	0	0	0	0	10.6423	10.9538	0	0	0	0	0.3306	3.7323	0.1661	0	0	0	0	0
302.157	4.272	0.0004	0.3797	0.3035	0.3059	0	0	0.0316	0.1465	0.1266	0.3841	0	0	0.4048	0.1465	0.4417	0	0	0.211	0.2637	0	0	0	0	0	0.3993	0	0.083	2.5094	0	1.1322	0	1.5665	0.6383	2.1414	0	0.3767	0	0	0	0.1884	0.293	0.1793	0	1.321	0	0.9238	0.3059
302.255	4.2779	0.0004	1.4334	0.1477	0.8958	0	0	0.0316	0.8972	0.5052	0	0	0	0	0.3543	0.3059	0.3544	0	0.654	0.8308	0.3529	0	0	0	0	0.3139	0.4427	0	0.8926	1.5341	0	0	1.0767	1.3713	3.5829	0.743	0.3165	0	3.1218	1.5139	0	1.1049	1.3781	0	0	1.7425	0.8537	2.4278
302.398	4.2713	0.0006	0.3976	0	0.2732	0.136	0	0	0.9548	0.9029	0	0	0	0.6747	1.3666	0.1868	0.1661	0	1.1635	0.8439	0.4194	0	2.2641	1.0813	0	0	2.3998	0	1.0778	0.7351	1.0198	0	3.1067	0.9424	0.6214	0	0	1.0284	0	2.29	3.1303	1.4794	0.7259	0	3.3637	3.142	0.5337	3.4564
302.459	4.3048	0.0003	0.1382	0	0	0.3158	0.0319	0	0	0	0	0.6212	0.1256	0	0	0	0	0.7354	0	0.1256	0	0	0	0.4081	0	0	0	0.2595	0.3841	0.6329	0	0.2197	0	4.2015	0	0.443	0	0	0	1.2089	0	0	0	0.1557	0	0.722	0	1.0276
302.532	4.2649	0.0007	0.443	1.8502	1.7458	0	0.1793	0	0	0.3256	1.0027	0	0	0.903	1.4348	0	0	0	1.3889	1.9898	0	0	2.1426	0	0.722	0	0.9995	0	2.5637	1.603	1.5133	0	2.0645	2.5405	2.128	0	2.1764	0	4.6957	1.1277	0.6592	0.5337	0.8404	0	3.5612	0.8533	1.3079	0
303.006	0.5291	0	0.8424	0.61	0.65	0.7325	1.0886	1.325	0.8405	0.8083	0.7307	0.8658	0.4654	1.3189	1.2007	0.365	0.3452	0.9628	1.7131	1.4388	1.4674	0.6273	1.3719	1.1423	0.7889	1.4262	1.591	0.5393	1.196	1.5135	1.5537	1.2494	0.4253	0.8631	1.0891	0.6562	1.4184	1.2924	1.1062	0.4572	2.1731	0.3487	1.2576	1.5417	1.5091	1.711	1.7008	0.942
303.228	4.5292	0.0003	0	0	3.4503	0	0	0	0	0	0	0	0	0	0	0	2.3807	0	0	0	0	0	0	0	0	0	0	5.3556	0	0	0	0	0	6.6562	0	0	0	0	2.8933	0	0	0	0	0	0	0	0	0
303.231	3.16	0.0064	2.7277	2.7282	1.7221	2.3803	3.3646	3.636	5.5493	4.5817	2.8024	1.4326	5.987	5.2781	3.3316	3.7876	1.886	0.2367	3.467	3.4572	4.2851	3.4093	7.9692	7.174	1.9148	1.6686	3.7476	3.455	25.918	27.1933	11.3735	9.2035	25.008	24.6473	6.0469	4.8636	7.7384	5.161	10.3753	9.485	14.9039	13.2546	3.7208	0	2.6716	2.9452	8.3016	10.2252
303.232	3.6217	0.001	0	0	1.2994	0	0	0	1.0173	0.9588	0.9138	0	0	0	0	0	0.1256	0.1035	0	0	1.7135	1.1202	16.9896	19.3119	0	0	0	0	4.1192	0	3.1696	0	0	0	0	0	1.2142	0	0	1.5635	0	0	0	0	0	0	0	0
303.232	4.4267	0.0035	2.6572	8.3518	0	0	0	0	0	0	0.8633	0	0.0775	2.2416	4.1782	5.2337	0.1146	0	12.0489	0.8953	0	0.8226	4.0022	16.5089	0	4.4518	0	3.1841	15.2188	18.4772	0.3698	5.4416	0	0	16.2766	15.3001	2.8339	1.1497	0	11.8438	0	10.2666	0	0	12.4155	10.8156	12.4136	0
303.232	4.2763	0.2246	655.548	493.319	379.872	327.907	211.315	191.561	362.294	297.914	455.863	361.61	451.993	411.595	414.692	387.154	386.555	380.433	601.065	573.946	304.119	207.219	677.369	525.004	508.282	466.581	782.304	602.774	1022.49	900.652	574.423	447.175	1097.3	1082.3	1068.51	1085	726.345	676.229	1038.74	835.73	881.586	775.94	393.219	312.277	783.498	779.563	1049.95	1096.41
303.233	4.1412	0.004	8.981	8.4981	1.4517	0	5.1122	5.936	1.3885	0	1.5406	0	2.6173	3.6877	3.1942	4.4102	1.5311	0	7.6869	11.179	5.6823	0	7.1884	7.407	2.6293	4.5247	8.4302	9.5862	19.5611	18.3717	4.7547	0	13.6246	17.3101	7.8268	5.7439	12.6053	10.9811	5.892	6.9903	8.8218	16.14	1.362	0	6.8158	9.7562	6.9877	2.6589
305.017	13.6848	0.0002	0	0	0	0	0	0	0	0	0.3234	0	0	0	0	0	0	0	0	0	0	0	0	0	0	0	0	0	0	0.1615	0	0	0	0	0	0	0	1.2312	0	0	0	0	0	0	0	8.358	0	0
305.021	0.5226	0.0034	30.5677	35.4665	33.6976	37.8923	35.0319	41.6287	32.9074	42.1191	29.7321	37.484	40.1233	40.7299	33.3051	36.6386	32.2057	36.3837	35.3347	35.7063	33.1745	36.3158	28.3387	32.858	36.4618	43.6794	29.8339	37.7332	24.5222	27.7179	31.3427	31.3952	26.0167	28.1363	28.1157	34.7512	35.9221	40.5852	28.8741	35.0905	29.0346	33.9708	34.5275	36.9862	30.1891	29.1896	32.6266	33.5923
305.024	13.8626	0.0003	0.5362	0	4.5984	0	0.723	0	1.7534	0	0	0	0	0	0	0	0.8355	0	0	0	0	0	5.9214	0	0	6.9037	0	4.7285	0	2.5954	0	0	0	0	0	0	0	0	0	0	0	0	0	0	0	0	0	0
305.248	4.8185	0.0099	0	6.9049	0	0	0	7.7519	8.2238	8.0505	0	0	8.9464	9.4883	0	7.7957	9.0767	0	11.9369	10.6838	6.2097	0	64.3508	67.0352	0	7.5917	7.9833	0	30.1971	37.0497	19.1607	19.7047	24.821	25.377	17.5419	13.3189	26.0255	25.4897	20.5882	26.5278	19.5071	26.3046	0	0	14.452	14.1614	38.8991	43.6133
305.25	4.6343	0.0584	83.5173	85.3672	49.5296	51.853	54.2774	63.4993	76.1963	73.2117	85.7824	75.9392	84.3119	77.6397	72.7873	64.5952	49.0009	52.1496	103.546	99.496	71.98	72.7862	122.338	180.576	66.8021	58.1693	81.9745	92.5951	289.327	262.584	133.041	134.966	229.292	233.936	171.083	158.429	194.027	176.944	126.464	144.65	175.881	222.033	69.7061	61.3694	120.98	116.765	227.982	225.168
307.026	1.8727	0.0001	0	0	0	0	0	0	3.9099	4.4944	0	0	0	0	0	0	0	0	0	0	0	0	0	0	0	0	0	0	0	0	0	0.0211	0.0209	0	0	0	0	0	0	0	0	0	0	0	0	0	0	0
307.07	0.709	0.0007	1.1418	0.9932	1.8567	2.061	0.8395	0.8931	0.4719	0.7876	1.0395	1.5855	0	0.8314	1.1529	1.8475	0.7406	1.1794	2.3862	1.852	0.8257	0.7928	1.2509	0.9133	0	0	1.4691	0.8993	4.1564	3.4189	1.6721	1.5265	2.1098	1.6945	1.8134	1.6853	0.3131	0.2414	1.3315	1.1423	2.1313	2.2054	1.2316	0.8442	1.2703	1.4494	1.5519	1.5531
307.123	0.4439	0	0	0	0	0.3289	0.3436	0.2332	0	0.1765	0.3243	0.2822	0.0833	0.0633	0.3783	0.3265	0	0	0	0.0851	1.1041	0.6959	0.1578	0	0.1904	0.1808	0.1557	0.1349	0.4503	0.5396	0.0938	0.0527	0.2387	0.3782	0	0.0844	0.0949	0.1038	0.1465	0.2287	0.5481	0.2307	0.083	0.1055	0.2761	0.16	0	0
307.264	5.1009	0.012	20.8995	21.7551	8.9928	10.3842	27.1009	27.9	31.7422	37.6278	19.3631	22.8111	22.8187	25.0997	36.3948	38.5329	22.675	26.6489	34.5241	33.6532	14.4109	16.7786	21.3722	23.6119	33.2545	32.1112	33.396	49.4443	53.2151	56.5207	39.9044	58.9735	58.7519	56.2652	24.6066	25.344	12.4843	0	52.5017	65.3298	39.8497	43.7181	14.7491	16.1374	29.3092	27.6205	20.0789	19.6973
307.266	5.2198	0.0035	1.6191	1.8109	1.1416	0	4.2118	5.7967	0.6993	3.8884	2.5403	0	4.2509	4.1542	5.46	5.6445	1.6102	0	7.1133	6.8226	0	2.6038	9.255	10.9739	5.5923	5.3187	1.226	0	11.0772	17.5928	12.5212	8.4188	12.2001	13.6066	6.2505	0	4.2053	0	3.881	10.8717	7.8839	11.2348	0	0	5.3028	3.4896	3.8048	5.8447
308.931	0.5021	0.0003	1.5189	1.0962	0.6578	0.8601	0.6144	1.2282	1.2065	0.8293	2.2082	2.0712	0.5274	0.936	1.1092	1.6493	0.8024	0.9512	1.066	1.3435	0.8121	0.4147	2.3782	1.4773	0.7966	0.3872	1.3397	0.7419	1.9782	2.0657	1.2983	1.7898	0.6672	0.9654	1.6374	1.7538	0.9079	0	1.4144	1.7383	1.7851	1.8003	1.918	1.1675	2.2319	2.0925	1.3201	0.9397
309.175	3.2273	0.0007	1.6316	1.8441	2.3819	1.802	2.3489	1.7133	2.1845	1.6117	0.9496	1.2253	2.0148	1.9218	1.8762	2.0808	1.7007	1.9037	1.5393	1.7151	1.964	1.9449	1.646	2.0095	0	1.0367	1.1948	1.8871	4.3368	6.0448	1.7072	0	1.7277	1.6248	0.8255	1.4614	0.6857	0.5559	1.7883	1.5357	3.1872	2.9789	0.8616	1.7065	1.854	2.093	1.19	1.9768
309.204	3.7997	0.0013	3.2905	2.7699	0.4691	0.0837	1.6968	2.0706	0	1.4186	0.8433	1.6812	1.518	1.2681	3.1787	4.4084	5.8224	6.305	1.752	1.8094	0	0	1.3476	0.7134	3.5138	3.7886	2.7216	4.1042	3.839	2.7004	3.4625	3.997	4.2135	3.8514	1.3532	2.3816	0.9387	2.0677	7.322	4.6398	2.9622	2.12	0.8124	0	1.1051	1.4635	0.8358	0.9626
309.207	2.0306	0.0043	0	0	0	0	0	2.0328	0	0	0	0	3.0276	0	0	0	1.5642	1.4078	0	0	0	0	0	0	0	0	0	0	22.2229	20.8315	2.2709	6.8205	10.7418	18.4105	2.1582	0	0	0	0	0	2.9498	0	0	0	0	0	0	0
309.207	2.2791	0.0008	0	0	0	0	0	0	1.3964	0	1.1559	0	0	0	0	0	0	0	0	0	3.1662	0	10.1413	10.2348	0	0	0.6374	0	0.3985	0	0	0	8.2966	0	6.2955	0	0	0	0	0	0	0	0	0	0	0	0	0
309.208	2.36	0.0026	0	0	0	0	0	0	0	0	0	0	0	0	0	0	0	0	0	0	0	0	0	0	0	0	0.6895	0	0	0.8013	0	0	25.0193	24.0669	1.9527	0	0	0.8218	0	0	0	0	0.6886	0	0	0	0	0
309.212	2.1351	0.0016	0	0	0	0	0	0	0	0	0	0	0	0	0	0	0	0	0	0	0	0	0	0	0	0	0	0	11.2828	6.6381	6.5798	6.6613	3.0011	4.5722	0	0	0	0	0	0	0	0	0	0	0	0	0	0
309.278	5.7073	0.0135	20.1203	21.885	8.3954	8.8077	25.3969	23.1289	31.9172	35.6506	17.377	17.2571	17.8007	18.4634	32.014	35.6097	0	32.5318	40.3064	39.921	10.8457	4.7542	16.2753	16.8873	38.7633	36.3157	38.1319	42.8856	34.6254	36.7978	54.942	56.0884	50.1472	52.72	22.4443	24.5357	12.8706	14.1597	91.8989	92.2536	27.0011	29.6717	15.5945	20.3744	24.6251	26.4903	9.4656	10.4199
310.971	0.5052	0.0002	0.5802	2.5888	2.3764	2.3727	2.025	2.6473	1.8527	3.4962	4.0697	2.9173	2.5474	2.0336	2.0499	0.8057	1.9055	1.5667	3.6573	3.0879	3.2907	2.7121	2.1116	2.6204	2.149	0.5169	1.4803	2.5803	2.633	1.5642	2.6246	2.4022	2.4603	1.6046	2.8667	2.3406	1.892	1.4071	2.4745	2.5274	1.9341	3.0412	3.5498	3.083	1.5362	2.4526	2.1183	1.6674
311.139	1.8389	0.0239	70.5207	84.6201	100.465	122.377	47.3934	49.396	88.2994	111.973	23.05	25.0897	52.8608	55.5583	30.6795	30.7858	48.9322	56.4856	7.6616	8.1878	45.2925	42.3096	47.3411	52.4349	10.9189	12.6172	86.0785	117.817	162.401	166.664	61.8385	61.7757	70.486	53.9371	165.827	180.352	27.9034	23.1497	29.2527	28.0191	74.8734	81.979	172.807	154.915	64.6341	61.8851	28.2699	28.4765
311.145	1.9275	0.0004	0	0	0	7.3115	2.3761	4.3311	0.5797	0	0.4939	0	2.8612	3.0211	1.4457	1.9738	0	0.9246	0	0	1.8777	4.2174	3.1267	3.3526	0	0.3327	9.3724	12.8511	4.3851	7.2459	4.5177	5.5024	2.3878	5.246	0	10.1754	0	0	2.9862	1.0603	6.9203	7.1116	8.7761	12.8407	4.5872	4.742	1.4985	1.2561
311.169	3.4989	0.0042	4.8581	4.8847	3.9007	4.0978	1.3934	5.0447	4.9321	4.9384	3.0585	3.9392	5.7931	6.0249	6.6294	7.9662	4.4609	6.6284	12.0384	11.3292	4.8022	4.8234	5.457	5.9808	9.7541	0	1.1211	6.0046	28.9643	31.3654	3.1554	2.1539	3.7622	3.221	2.803	3.903	6.8962	6.4008	22.442	18.6628	6.1789	6.0782	4.3366	3.4433	4.2478	1.5536	6.3765	6.4808
311.221	2.3105	0.0118	2.277	0	12.2517	0	23.2658	1.5754	20.0895	3.3262	0	0	20.0048	9.028	5.8304	9.1985	0	0	2.5267	0	2.2173	0	0	0	3.7929	0	0	8.5795	5.3495	36.4113	13.2294	0	94.2716	89.4711	46.8872	39.1432	0	3.3086	15.0588	17.5936	28.3838	31.4797	10.0248	18.4692	0	3.0912	0	8.694
311.222	2.5043	0.0006	0	2.1466	2.8477	5.5311	0	0	0	0	0	4.819	0	0.0817	0	3.1657	0	6.2956	0	3.6216	2.3018	5.9706	0	14.4047	0	1.0719	0	8.8356	0	0	0	0	0	0	0	9.9037	0	0	0	0	0	0	0	5.1455	4.7528	0	0	0
311.222	2.4393	0.0038	12.2811	5.1968	8.7857	0	4.006	0	0	4.0545	10.2526	0	0	1.3519	28.849	35.6417	6.8929	0	2.968	3.5578	20.2729	0	24.9954	29.011	2.3863	0	0	1.8333	0	0	32.6731	0	11.5628	9.0931	20.0956	10.4	1.251	0	37.6364	33.0213	15.5994	0	0	0.811	21.9849	19.1517	7.0231	22.1585
311.293	6.0617	0.0016	1.9682	0.2968	0.5349	0.0937	2.2441	2.1538	0	0	0	0	0.8097	1.2318	27.7619	29.0821	1.5306	0	9.0239	9.3805	0	0	1.9585	0	3.3646	0	2.7569	0	5.8215	5.7452	1.708	0	5.4997	5.7545	1.0206	0	0.8012	0	6.452	5.4009	2.1239	0	1.4429	0	2.8577	2.7542	0.7383	0.7287
311.294	6.3969	0.0017	8.952	13.5548	5.4338	6.1747	6.6993	7.8933	16.2859	11.8769	8.9586	0	9.1727	7.8678	13.4401	13.807	6.1582	0	11.3058	11.4007	7.3392	10.0113	6.5644	9.8322	11.0093	14.7128	8.294	10.5015	10.0126	10.8906	5.2355	0	7.4294	7.6257	5.4565	0	4.2478	4.8003	15.9199	13.1731	10.3029	10.3684	7.4542	9.5416	15.0762	14.842	19.0358	16.0133
311.661	1.8846	0.0001	1.1059	0.5187	0.5116	0.2098	0.1844	0.4132	2.2035	2.3495	4.1316	4.4239	0.0837	0.2205	1.1955	1.1653	1.3974	1.6229	7.4322	6.6637	0.1845	0.3703	1.3745	1.2979	0.2304	0.0419	0	0.157	1.2138	1.7659	2.5885	2.0856	0.4651	0.4817	1.8992	0.6348	0.9944	0.8432	0.5441	0.5685	2.8887	2.4638	3.2571	3.4759	1.7291	1.773	1.1952	1.9059
313.077	6.2139	0.0009	0.2576	0.0942	0	0	0	0	0	0	0	0	0.0314	0	0	0	0	0	0	0	3.0209	2.2947	0	0	9.6748	8.8213	0	0	0	0.055	0	0	0	0	0	0	0	0	0	0	0	0	0	0	0	0	0.1051	0
313.078	7.1106	0.0029	1.1572	1.0041	0	0.0422	0.1055	0.3014	0.0316	0	0	0	0.0732	0.0419	0.084	0	0	0	0	0	10.9057	11.4425	0.0209	0.0422	30.3061	31.0475	0	0	0	0.0316	0	0	0	0	0	0	0	0	0	0	0	0	0	0	0	0	0.6219	0.6512
313.079	3.2371	0.0002	4.7851	5.5756	5.7107	6.255	5.2202	5.9358	5.9803	7.4305	4.703	6.7922	3.7421	4.297	5.3981	6.1773	7.8184	8.7397	7.3463	7.9784	4.2972	5.1638	4.0254	4.8541	6.5556	8.3674	3.2098	3.9788	8.2612	11.7881	3.776	5.617	3.4901	4.0807	4.5124	6.0184	6.2271	6.7926	3.8992	4.8857	5.2294	6.2893	4.4554	6.2743	6.9705	6.9573	6.4055	8.3453
313.08	7.9137	0.0011	0.0733	0.0419	0	0	0.0419	0.0314	0	0	0	0	0	0	0	0	0	0	0	0	2.8592	2.5825	0	0	11.4856	12.1959	0	0	0	0	0	0	0	0	0	0	0	0	0.0208	0	0.0211	0	0	0	0	0	0	0.0732
313.08	9.6292	0.0014	0	0	0	0	0	0	0	0	0	0	0	0	0	0	0	0	0	0	0.2175	0	0	0	14.3606	13.8972	0.0208	0	0.0211	0	0	0	0	0	0	0	0	0	0	0	0	0	0	0	0	0	0	0.0209
313.083	9.1412	0.0017	0.1516	0.0415	0.0316	0.0211	0.0314	0	0	0	0	0	0	0	0	0	0	0	0	0	1.8022	1.3477	0	0	15.1506	19.2798	0	0	0	0	0	0	0	0	0	0.0314	0	0	0	0	0	0	0	0	0	0	0	0.1097
313.083	8.5728	0.0008	0	0	0	0	0	0	0	0	0	0	0	0	0	0	0	0	0	0	0.9529	0	0	0	8.9442	7.9221	0	0	0	0	0	0	0	0	0	0	0.0547	0	0	0	0	0	0	0	0	0.055	0	0.0519
313.086	10.0638	0.0004	0	0	0	0	0	0	0	0	0	0	0	0.0211	0	0	0	0	0	0	0	0	0	0	4.609	4.6519	0	0	0	0	0	0	0	0	0	0	0	0	0	0	0	0	0	0	0	0	0	0
313.121	2.0869	0.0061	12.4597	13.2827	22.8457	25.1466	12.8071	15.2019	6.6731	0	14.7916	16.4686	12.18	13.6578	24.0539	25.9479	7.5046	7.7612	54.4076	54.5002	10.8022	4.7221	12.1628	13.1822	6.2554	5.4482	11.1167	15.2239	24.6714	26.9277	29.5857	31.3468	26.1887	28.7823	18.824	10.7011	9.7934	9.5569	50.6719	37.5321	14.8979	15.9562	14.3597	14.5517	26.1641	26.7782	25.4612	26.2031
313.234	2.6558	0.0004	0	0	0	0	0	0	0	0	0	1.184	0	0	3.3651	4.5971	0	0	0	0	0	0	0	3.4712	0	1.2311	0	2.2369	0	0	0	4.0887	0	0	0	3.8586	0	0	0	0	0	0	0	0	0	0	0	0
314.888	0.4904	0.0007	7.8325	7.2495	9.1912	9.1947	8.3028	7.5087	8.7946	8.6893	5.3577	7.0456	8.6272	8.8053	8.949	9.6991	9.491	7.4034	7.575	7.7607	7.6366	7.3575	6.1135	7.7664	8.9112	8.0321	7.1706	6.7557	6.5473	4.1485	6.0729	5.2318	6.728	4.0785	7.603	7.5803	8.4921	8.2543	7.9134	8.6943	8.3339	4.3213	7.1741	7.6343	5.9523	6.6101	7.7829	8.2465
314.906	0.5091	0.0004	7.8325	7.9031	9.1912	9.9331	7.9011	6.2937	8.7946	8.6893	7.2791	7.0456	8.6272	8.8053	8.949	9.6991	9.3222	7.1608	8.0285	7.9521	7.6366	7.3575	8.0416	7.8396	8.9112	7.5381	8.2588	6.7557	6.4946	6.7442	5.5977	5.2318	6.728	6.9233	7.603	7.5803	8.0447	8.2543	7.9134	8.8209	7.7873	7.2776	8.6193	7.3379	5.9523	6.6101	7.7829	8.2465
315.195	2.1275	0.0046	4.5727	0	6.0446	8.1114	8.802	0	0	0	0.859	1.0196	0	4.7016	0	0	0	0.3789	3.5577	0	0	0	0	13.6254	0	0	8.1479	13.9652	25.5733	0	6.0727	0	20.3047	27.9211	0	9.4345	2.0769	0	0	0	13.1855	10.0387	0	2.0458	0	1.276	2.3506	5.3168
315.197	2.2333	0.0007	0	0	0	0	2.0334	0	0	0	0	0	0.794	2.3763	0	0	0	0.6283	0	0	0	0	0	0	0	0	0	3.6675	0	0	0	0	5.0678	8.64	0	6.0848	0	0	3.8102	0	5.4478	0	0	0	0	0	0	0
315.236	4.1302	0.0008	0.5365	0.4962	0.2511	0.0623	0.5052	0	0	0	0	0	0	0.4409	0.3469	1.1672	0	0	1.8784	1.7049	0.3681	0.0895	3.5289	3.4212	0.9886	0.5316	0	4.3604	2.9304	2.7373	0.29	1.8003	5.4171	5.9349	2.214	0	0.8678	0.5633	0	1.7802	0.9033	0	0	0.0415	1.9893	1.764	0.959	1.1044
316.886	0.4962	0.0006	7.8749	7.8301	9.2514	9.0732	8.6794	8.4015	9.2295	9.0084	7.2688	3.493	8.7079	9.5492	10.0794	8.2534	9.222	7.8622	8.4044	7.8923	7.2338	7.5545	7.2386	7.3561	8.5058	8.6536	8.2914	6.966	6.8127	5.8181	7.1434	6.9149	4.7322	7.1394	7.6556	8.4989	8.6059	8.605	9.1758	8.7864	8.0014	3.9173	8.415	7.5919	6.8764	6.783	8.4414	9.0493
317.21	3.0236	0.0016	0	2.2856	1.67	0	0	1.0632	1.3917	1.1872	0	0	0	0	0	0	0	0	0	0	1.2223	0	0	1.9872	0	0	0	0	9.1558	11.4621	0	0	0	0	2.273	0	0	0	0	3.9388	0	0	0	0	0	2.3993	0	0
317.211	3.1466	0.0005	5.9706	6.252	5.2792	5.4016	4.0798	4.9597	6.2085	8.4677	2.4838	2.4684	5.6188	9.3382	7.2499	0	2.586	2.5678	4.0081	0	0	0	6.1636	6.9104	0	0	0	5.0159	0	5.2144	3.3221	4.9922	8.2975	0	0	0	1.7651	0	12.7787	11.4409	10.4935	0	4.9497	8.4146	0	0	0	0
317.211	2.6914	0.0377	53.0188	55.1116	28.7827	33.7725	20.4856	39.9931	3.9794	3.9031	0	0	0	23.5271	27.3943	33.9979	0	1.7173	30.1955	37.0913	8.9712	15.6822	102.136	102.003	48.4365	48.0285	35.9781	74.9396	125.558	115.977	45.7576	44.2616	232.359	170.519	58.0279	53.5585	0	3.4555	22.9834	10.4414	55.5589	56.4926	0	7.672	29.5185	0	10.0179	14.3607
317.212	2.2299	0.0051	2.1155	0	0	4.7176	4.3061	1.5545	2.3979	9.312	0	0	7.1381	2.2351	0	0	0	0.4125	2.5824	1.9386	0	0	0	2.4328	0	0	0	0	24.707	13.7459	7.1422	4.661	25.3977	19.1942	0	0	0	0	5.072	8.0562	5.0958	8.242	6.3467	4.8288	0	0	0	0
317.212	2.8548	0.0064	13.7405	17.3465	0	18.7849	0	3.4084	0	0	0	0	9.1348	0	4.1423	14.3625	5.2427	4.0122	13.5967	6.4178	0	6.2483	33.1292	31.3871	8.2512	9.3191	13.0027	8.5827	32.7418	23.392	11.1503	9.5514	16.679	0	15.7728	14.255	0	0	5.2269	27.9539	10.998	7.9417	0	0	7.93	3.138	23.5745	14.8271
317.212	2.4231	0.0003	0	0	0	0	0.8013	0	3.3344	3.4811	0	0	0	0	0	0	2.436	0	5.5634	5.2593	0	0	0	3.0083	0	0	1.5694	0	0	0	2.2229	0	0	0	0	0	0	0	2.9423	3.3966	0	1.7653	2.6601	0	0	1.0123	0	0
317.212	2.5665	0.0032	8.2404	7.8275	5.4206	0	4.2676	0	0	0	0	0	0	5.1595	2.3139	3.0311	0	0	0	3.4702	0	0	17.2287	0	0	0	13.9663	0	0	11.9952	0	0	35.4121	0	0	0.0254	0	0	1.6115	0	8.5958	0	0	0	3.5274	0	0	2.9187
317.213	2.3238	0.0011	0	0	0	0	9.2951	0	2.7866	0	0	0	0	0	4.3605	0	0	0	3.7826	3.6708	0	0	0	9.7836	0	0	0	0	0	1.1889	1.599	6.4121	9.4397	6.4596	0	0	0	0	13.171	1.584	0	13.7835	1.9241	7.5294	0	0	0	0
318.876	0.4944	0.0002	2.5846	1.6056	3.5343	3.2745	2.5219	2.1779	2.9695	2.5808	2.2399	1.1534	1.4565	1.4709	2.0203	3.0472	0.9643	0.8028	2.4401	2.19	0.9405	2.2749	0	2.7651	2.9494	3.3341	2.2451	3.0786	2.1252	0.9818	2.2273	0.2848	0.6888	1.2831	1.4937	1.597	3.431	2.2333	2.0674	2.584	2.1657	1.4461	3.2074	1.4819	0.4395	0.9599	2.0838	2.0232
318.889	0.5064	0.0002	2.5846	1.6056	3.5343	3.4996	2.5219	2.2306	2.9695	2.7714	0.6118	0.9186	1.0554	2.8127	0.8574	3.2565	0	1.9574	2.4401	2.19	1.8172	2.2749	1.8073	2.5873	2.9494	3.3341	2.2451	3.0467	2.1252	0.5176	2.2273	0.6645	0.6888	1.7704	1.4937	1.8079	3.431	1.621	2.0674	2.584	2.1657	1.6887	3.2074	2.7605	0.4395	0.2233	2.1576	2.0232
319.227	2.7635	0.0013	0	0	2.1216	2.7043	0	0	0	2.2076	0	0	0	0	0	0	0	0	1.522	0	0	0	0	3.1772	0	0	2.2236	0	2.2548	0	0	0	13.464	0	0	0	0	0	0.2782	2.3558	0	5.4906	0	1.6317	0	0	2.746	2.7955
319.227	3.2171	0.0093	64.0455	65.8904	77.6731	92.1912	33.8654	37.579	55.6389	53.7423	54.9028	52.7467	46.2387	44.8027	77.3543	72.3694	45.6543	46.708	40.6017	45.2962	56.8527	60.9359	121.357	117.534	32.1601	33.0845	44.7737	63.0737	58.2509	91.9173	81.6008	78.2061	55.375	55.2547	34.2592	35.6464	27.0507	27.6599	50.5797	58.6602	101.336	102.349	42.3666	49.7024	42.6729	42.9556	36.8796	38.2159
319.227	3.0401	0.1621	165.79	250.872	98.6237	116.664	65.6579	119.786	43.6683	120.789	85.4776	97.7815	130.453	125.475	109.794	119.938	56.2662	51.8035	157.121	117.62	76.4532	86.2432	178.64	205.667	75.688	74.275	88.2772	137.51	656.904	512.297	210.666	228.304	657.419	722.676	157.798	156.57	99.8695	71.2957	273.537	244.054	309.961	426.892	106.555	95.9195	166.556	184.939	173.202	189.679
319.227	2.9233	0.0315	22.8734	22.1919	18.9509	0	7.706	15.6441	1.9315	15.7489	13.1209	0.6451	13.8131	17.8517	21.4497	25.7707	0	0	22.963	21.8956	11.5455	11.8039	39.7284	33.8412	16.1401	16.4804	7.0684	27.9368	103.564	103.387	32.899	22.8668	144.47	130.871	33.5299	24.8709	10.4644	0	43.1854	38.2892	67.204	68.4531	3.9147	9.5579	20.6264	23.4857	35.3107	37.3262
320.87	0.4774	0.0002	3.9097	3.5515	2.5703	2.4537	2.9972	1.756	2.5468	2.0632	2.5946	3.2132	2.4933	2.1466	2.9018	2.5092	2.6499	2.662	3.5421	3.7705	3.0812	2.7916	3.7331	3.0961	1.3724	1.3241	2.5142	2.5753	3.5806	2.9131	3.7176	3.3254	1.4295	2.4886	3.6272	3.4992	1.5705	1.1408	2.2966	2.5431	3.1421	3.2057	3.8328	4.13	3.8631	3.6407	1.3763	1.7907
320.973	0.5112	0.0003	9.1472	9.5988	8.2918	9.5471	10.1107	9.9999	9.8185	9.9189	9.1922	10.7845	10.3482	9.2461	10.2645	11.6684	10.2363	10.181	10.5147	10.0218	8.3798	8.5922	9.6262	11.3738	10.6651	10.5303	9.2888	10.2542	8.5295	11.4971	11.0668	10.3594	9.0247	9.48	9.7226	10.5338	9.1156	9.8901	8.249	11.3556	8.6012	10.156	10.3275	9.4424	10.3983	9.8883	11.683	8.5594
321.207	4.0451	0.0028	0.7257	0	0.6768	0.2004	5.5329	4.482	0.1397	0	0	0	4.324	5.3091	1.81	2.2525	8.2825	7.4322	2.952	3.7994	0.5247	0	1.4711	3.4187	7.5103	7.7445	5.9169	4.9905	5.483	6.316	9.7449	9.7111	8.0138	8.8533	2.3619	2.1133	3.0862	0.752	9.5727	14.3928	3.563	4.0026	0.6747	0	1.5626	2.6187	2.1571	1.8732
321.238	3.3332	0.0009	0	0	0	0	0	0	0.1247	0	0	0	0	0	0	0	0	0	0	0	0	0	6.9578	10.2609	0	0	0	0	0	2.2616	2.2956	0	3.0642	2.2644	1.1941	0	1.0466	0	0	0	5.1845	1.484	0	0	0	0	1.9896	2.5416
321.242	3.6292	0.002	1.5049	0.9103	2.8742	0	0	0	0	0	1.4424	0	0	0	0	0	1.5614	1.5615	0	0	2.8997	3.2972	34.8096	36.52	0	0.741	0	0	0	7.375	5.3294	0	6.4768	0	0	0	2.5098	2.0958	3.5392	0	5.3181	5.2936	1.0593	0	0	0	0	3.3412
321.243	3.1595	0.0437	0	19.3421	19.5713	0	28.9798	29.5884	39.4207	41.7432	13.6023	0	47.8846	46.7836	22.6578	23.2768	12.2083	0	21.2093	33.0503	20.2579	24.4253	42.3368	51.6723	11.4138	12.3832	22.9587	0	185.584	183.855	73.3874	75.8929	164.091	170.458	40.2217	0	40.786	36.3147	70.8382	71.4751	89.6634	92.0541	22.7987	0	22.2329	21.4694	53.5751	58.5015
321.243	3.4301	0.0022	0	0	0	0	0	0	0	1.5981	0	0	0	0	0	0	0	0	0	0	0	0	18.3885	20.2969	0	0	0	0	0	0	5.8945	2.0522	17.5193	3.7201	0	0	0	3.0132	0	6.2479	2.7355	5.4842	0	0	1.7776	0.505	8.3255	11.2852
322.86	0.4736	0.0004	4.3257	4.3665	3.1015	3.109	2.3706	2.3908	2.313	2.7724	4.5196	4.5189	2.2741	2.2329	3.0415	3.1183	4.2345	3.1424	3.6607	4.1408	2.9511	2.6672	3.69	3.9833	1.7457	2.0494	2.9633	0	3.7376	3.8915	3.7649	3.654	3.0884	2.8671	3.9947	4.2069	2.058	2.3521	3.1842	3.4228	3.7765	3.4495	3.5356	3.6373	3.8132	4.3697	2.1039	2.3715
323.222	4.7076	0.0019	0	0	0	3.5447	0.1595	0	0	0	0	0	0	0	0	0	0	15.9216	0	0	0	5.2909	0	0	0	4.4955	0	0	0	0	0	17.2313	0	0	0	10.8283	0	0	0	0	0	0	0	0	0	0	0.1509	0
323.224	4.6457	0.0018	14.576	13.6121	8.4018	9.2611	13.2333	12.8862	11.1086	10.6733	12.5706	11.0042	12.8187	12.656	16.0122	16.3019	15.8881	16.0596	13.1149	13.6045	12.5971	9.5905	14.2258	11.1271	18.3237	14.3729	11.6375	15.0943	15.783	14.9462	16.8134	5.3601	18.9171	16.9219	11.4403	10.8283	10.4661	10.1531	14.8671	17.0778	16.0502	16.0193	10.793	8.5519	12.113	10.8173	8.1666	8.0412
323.247	3.5558	0.0012	0	0	0	0	0	0	0	0	0	0	0	0	0	0	0.2541	0	0	0	0	0	0	0	0	0	0	0	8.4298	7.4707	2.39	0	0	0	0	0	0	0	0	0	0	0	0	0	0	0	0	0
323.258	3.4355	0.0036	1.001	0.3045	0.1262	0	0	1.2926	0	2.4505	0	0.0837	2.4505	2.1101	0.6587	2.3728	0.088	0	1.2759	1.4452	0	0	0	0	0.2286	0	0	0.6392	0	21.6192	0	0	22.9947	18.6377	3.0232	0.4689	0	1.8424	0	0	0	0	0	1.1937	2.7186	1.7655	3.5725	4.1224
324.165	0.667	0.0009	0	0.0422	0.993	0.6613	0.2753	0	0.4359	0.491	0	0	0	0.0519	0	0.6743	0	0.2421	0	0	0	0	0.0949	0.0789	0.2188	0.3149	0.3114	0.2532	2.1457	2.1673	0.2943	0.2289	5.8402	5.4758	0	0	0	0.0314	0	0	1.1549	1.1677	0	0	0.3893	0.2595	0.084	0.0623
324.778	0.4604	0.0002	4.1659	4.7424	4.5981	6.1272	4.6629	5.1158	4.2411	5.0261	3.5222	3.1344	4.5965	5.1213	5.6243	5.9824	4.4488	5.5108	2.1457	4.1763	4.3657	4.1232	4.3981	4.7793	4.4909	4.387	4.9137	4.4593	3.3816	4.3367	3.4761	3.7758	4.1648	4.3879	4.5165	4.5426	4.9167	4.9485	4.3478	4.5938	3.9992	3.2273	4.7031	4.5111	4.5053	3.9777	4.175	4.2373
324.906	0.506	0	0	0.2977	1.2278	1.0027	0.5298	0	0.856	0.5973	0	0	0	1.7268	0	0	0	0	0.6224	0	0.6239	0.2658	0	2.3899	0.6061	0.9359	0.3296	0.6581	0.202	0.9088	0	0.8615	0	0.6872	0.2318	0.3481	0	0	0.2139	1.279	0	0	0	0.3318	0	0.5063	0	0.7278
325.187	3.8489	0.0043	5.2197	4.2135	1.9003	3.6581	6.0849	6.1934	5.3148	4.6254	4.051	5.1882	5.3061	5.4506	7.937	8.3296	7.4586	7.9609	14.8424	15.0809	6.3551	4.5208	1.333	3.8105	9.9459	9.1549	3.9673	5.8858	32.341	35.8935	4.3436	3.6982	3.1824	2.9935	1.8479	2.7607	8.4201	7.9181	26.3089	24.9813	6.5651	6.5366	5.7114	3.9819	4.1711	4.6805	9.1098	8.7422
325.201	1.9593	0.0013	0	1.0551	0	0	0	0	0	0	0	0	0	1.943	0	0	0	0	0	0	0	0.4113	0	0	0	0.4689	0	0	8.3624	0	0	0	6.851	2.1305	2.3694	0	0	0	0	0	0	2.5378	0	0	0.7372	0.2721	0	0
325.202	1.8942	0.0003	0	0	0	0	0	0	0	0.7622	0	0	0	0	0	0	0	0	0	0	0	0	0	0	0	0	0	0	1.7323	0	0	0	1.7421	0.7678	0	0	0	0.0415	0	0	0	0	0	0	0	0	0	0
325.218	2.9317	0.0086	10.2012	5.8906	4.227	3.7893	0	0	0	0	2.8063	0	0	6.3045	4.1524	0	0	4.1112	11.26	0	2.8444	0	4.9491	0	0	2.3353	0	0	35.8272	27.4302	8.0262	11.9141	23.8775	32.9689	9.6952	0	0	4.7825	13.1822	13.3877	22.1772	23.0932	0	0	7.4149	8.2678	0	7.3385
325.218	3.0411	0.001	0	0	0	0	0	0	0	0	0	0	0.7729	0	0	0	0	0	0.9535	0	0	0	0	0	0	0	0	0	4.514	3.4946	1.3298	0	3.2635	3.8505	0	0	0.9787	0	0.5509	0.8875	1.766	2.3465	0	0	0	0	0	0
325.218	3.2792	0.0004	5.4604	6.9382	3.6867	4.385	2.1141	2.1989	0.2552	0.4215	1.7295	2.1486	1.9163	1.7725	2.6008	2.7471	2.6136	2.1111	2.1986	3.1665	3.2578	2.4119	4.1558	4.6007	0	1.6342	2.0104	2.3991	0	5.4475	3.2753	3.1167	0	0	1.1992	1.3717	1.3419	0.641	1.6268	1.6614	7.7244	6.7084	1.3636	1.295	5.3025	5.3171	1.1311	0
325.225	2.8315	0.0018	0	0	0	2.0762	0	0	0	0	0	0	0	0	0	0	0	0	0.3424	0	0	0	0	0	0	0	0	0	8.426	10.3005	0.1364	0	0	7.0078	0	0	0	0	2.4012	0	0	4.0433	0	0	0	0	0	0
326.207	4.1218	0.0001	0.3059	1.2495	0	0.2187	0	0	0	0	0	0	0	0.0949	0.1465	0.7483	0	0.3474	0	0.7085	0	0	0.0727	0	0	0.2532	0	0	0	0.443	0	0.6522	0.3218	0	0.7047	0.4023	0	0.2426	0	1.3431	1.0765	0	0.0425	0.0628	0.1972	0.3035	0	0.7098
326.292	4.1122	0.0004	0.9513	0.3362	0.0949	0	0	0	0	0	0	0.6384	0.323	0.4963	0	0.1793	0.5653	0	0.9725	0.3495	0	0	0.4256	0	0.4413	0.2407	0.8096	0.5485	2.5767	1.4842	0.3972	0	0.7848	1.3435	0.8928	1.1973	0	0	0	0.5755	0.5063	1.5865	0	0	0.8546	0.525	0	0.2906
326.367	4.1171	0.0003	0	0.6556	0	0	0	0.1582	0	0	0.117	0	0	0	0.5256	0.1899	0	0.2321	0.4813	1.2371	0	0	0	0	0.1779	0	0.4316	0.77	0	1.5571	0	0	0.9104	1.7401	0.3903	0.0732	1.0775	0.9154	0.2736	0	0.7685	1.6522	0	0	1.2766	1.4127	0.6013	0.1674
326.498	4.1142	0.0003	0.5802	0.7143	0.1142	0.1877	0.2321	0	0	0.0519	0.2954	0.2848	0	0.2954	0.3059	0.1688	0	0.4005	0.4253	1.5892	0.0738	0	0.1765	0	0.4939	0.1889	0	0	0	1.9879	0	0.3903	0	0.4709	0.7173	0	0.6643	0.2848	0	0.3059	2.0692	0.6928	0	0	3.4213	0.7953	1.0535	0.4463
326.763	0.4585	0.0001	8.7199	9.3879	8.3688	9.3741	8.6679	8.8451	8.2613	10.0519	7.3516	8.6593	8.6873	9.0116	10.8425	10.4563	9.259	9.0537	7.9213	9.068	8.4164	8.5002	9.7219	9.4356	8.0957	8.5591	8.0095	8.7784	7.7496	8.4541	7.4659	7.455	7.9755	8.6419	8.3352	8.9582	7.9469	9.2987	8.5956	9.9945	8.0116	7.7347	8.8528	9.0319	8.7953	8.6195	7.9848	8.5451
327.229	3.0263	0.0018	0	0	0	0	0	0	0	0	0	0	0	0	0	0	0	0	0	0	0	0	0	0	0	0	0	0	7.4242	5.8446	0	0.2153	6.8594	8.0005	0	0	0	0	0	0	0	0	0	0	0	0	0	0
327.233	3.1441	0.0044	1.1663	0	0	0	0.9378	1.749	0	0.0744	0.648	0	0	0.6125	2.9248	0	1.0619	0	2.2155	0	0	0.7414	0	0	0.8335	0	4.5615	3.8322	23.0112	12.5021	0	3.8228	21.659	14.6185	3.6173	0	0.9841	1.8011	0	2.8307	6.98	7.2834	0.5066	0	0	2.3126	0	4.8286
327.233	4.2417	0.0013	6.4984	2.0062	0	0	2.4245	0.4813	0	0.689	0	0.2322	1.0471	0.1369	1.7937	2.5274	0	0	3.1675	9.4918	0	0	1.5987	0	5.8776	0.8242	3.9312	3.1509	4.6547	1.3704	1.6891	3.6402	4.3131	0	4.6109	10.7184	0	0.4726	0	1.0303	8.798	9.4867	0	0	13.7432	5.1914	2.2803	3.1146
327.234	4.1138	0.1469	518.819	592.008	209.786	211.022	241.597	248.81	56.6026	65.6275	210.296	269.49	205.869	234.811	222.217	258.211	258.682	320.554	465.014	537.721	146.765	168.213	264.463	264.768	377.5	411.465	461.71	522.388	709.346	827.186	393.751	444.183	690.422	715.594	519.263	591.365	471.489	525.384	441.595	477.211	616.482	619.952	132.167	176.539	649.148	665.534	469.243	449.204
328.161	2.0996	0.0001	0.156	0.2706	0.5511	0	0	0.0523	2.6357	2.2684	0	1.5385	0.3327	0.2878	0	0	0	0.26	2.4795	3.3676	0	0.1046	1.0621	1.3937	0	0.0628	0	0.0889	0.4304	0	0.4021	0.6764	0	0	2.7813	2.1225	0	0	2.9367	2.8451	0.2112	0.0744	0	0	0.5142	0.2076	0	0.6198
328.763	0.4529	0.0001	8.0123	7.457	7.2827	7.4877	6.8846	7.3775	6.6691	7.4949	6.6277	6.5139	6.9926	6.6551	8.4598	8.2483	7.0497	6.9481	6.7087	7.0091	6.7329	6.4917	7.1594	7.1117	6.8817	6.8741	6.4501	7.5172	6.4256	6.9775	6.0619	6.1709	7.0948	6.1553	6.6322	6.3943	6.651	7.0693	7.008	7.417	6.2734	6.4782	6.8469	7.1149	6.5368	5.8768	5.751	6.6476
328.99	0.5268	0.0004	8.8384	8.863	9.1298	9.764	11.3845	11.8797	10.7	11.3449	11.6001	13.0255	11.2736	11.8834	10.0708	10.0184	11.958	10.6595	11.466	11.5674	10.6349	9.2651	10.7052	10.8047	11.0879	12.8921	10.2532	11.6087	10.4717	11.4682	12.7707	12.3074	9.3229	9.7931	10.772	10.9176	11.4616	13.2719	10.0442	10.9073	12.4465	12.2023	10.8762	10.5756	13.1602	12.6111	13.8487	14.4738
329.216	2.0101	0.0028	2.2154	3.5805	3.3702	3.2867	3.7685	3.561	7.1743	6.7894	2.8225	2.9175	5.3367	6.798	0	1.9058	2.1887	3.2678	0	0	2.2942	1.5146	4.3918	7.5106	3.821	3.8924	5.6011	6.5241	14.2795	12.4315	8.3141	9.551	17.2075	19.4103	8.2946	10.9882	0	0	0	5.756	2.9108	0	4.4817	4.4674	2.0658	2.1666	2.8564	3.1083
329.247	4.4796	0.0448	79.3819	87.1775	33.7226	34.9657	33.7284	49.511	13.7956	24.7625	38.6499	29.0682	25.1742	44.6864	57.3495	62.1179	33.0372	0	81.288	81.3864	33.244	39.3017	48.9237	73.9574	91.4077	102.015	144.773	184.559	181.999	201.628	97.7598	110.748	212.935	222.352	127.056	137.833	66.07	63.1904	152.83	125.88	110.596	115.893	14.4271	33.0497	94.1816	88.9706	135.905	144.337
329.248	4.6158	0.0106	20.0419	23.4685	0	13.4104	0	14.0846	0	9.6724	15.8225	19.7419	15.575	15.4297	13.3059	17.3473	10.7175	0	23.1953	22.37	0	14.2222	0	25.7891	0	20.6464	0	32.9935	46.8047	53.7114	0	36.0982	43.1587	44.7459	26.8537	35.8071	28.9402	33.8888	0	49.7768	44.1776	43.6975	10.1565	13.4384	24.5704	25.9042	35.3977	44.7647
330.203	1.6837	0.0009	1.1738	0	5.6547	5.9766	0.9224	1.2619	1.7904	1.1522	0.1873	0	4.0176	1.5863	1.2882	3.637	2.6063	7.2657	0.52	0.3132	7.6051	3.2244	0.5305	0.2548	0.4288	0.2101	1.0727	0.8582	0	0.1889	0.5619	0	0.1369	0	1.1803	1.3473	1.3516	1.3677	0	0.0527	1.6172	0.2335	1.3262	1.6831	0.1661	0.4061	0.1786	0.0415
330.76	0.4581	0.0001	3.0565	3.4418	2.6287	3.2645	3.1787	2.7927	2.5914	3.4077	3.1374	2.4015	2.6811	2.7409	3.3214	3.4371	3.2109	2.6987	2.6679	3.3176	2.5605	3.2651	3.1246	3.1139	2.7132	3.1222	3.0459	2.8694	2.1396	2.7087	2.3524	1.863	2.6635	2.7933	2.6578	3.1337	2.8489	2.9132	3.3216	3.318	2.7294	2.4014	2.5788	2.7532	2.4976	2.5984	2.2807	3.2543
331.188	2.1293	0.0014	0	0	0	4.9213	0	0	0	0	0	0	0.9265	0	0	0	0	0	0	0	0	0.495	4.5421	10.7097	0	0	0	3.1748	5.3516	0	0	0	5.4424	7.2122	0	4.1545	0	0	0	0	2.8152	0	0	0	0	0	0	0
331.192	2.0124	0.0039	8.0591	8.1228	11.4632	13.53	0	0	4.378	8.1488	0	0	0	0	0	5.4919	3.1802	3.051	5.8634	5.9519	3.7908	3.8433	0	11.7862	5.5242	4.7513	4.659	14.8873	9.7458	8.6367	0	0	22.7574	20.5922	6.7563	19.9461	0	0.8857	11.4997	8.4072	8.8614	10.8067	9.7104	7.2019	9.225	6.6375	7.0347	4.8918
331.263	5.0111	0.0048	0.1262	18.2718	0	9.018	0	13.3348	0	19.9745	0	16.3491	0	0	0	26.007	0	17.7797	0	15.4776	0	9.6755	0	22.3019	0	24.3298	0	23.7991	0	0	0	22.2226	0	0	0	18.302	0	19.8467	0	52.0823	0	34.1459	0	10.8001	0	0	0	0
331.265	4.945	0.0123	21.9778	18.2718	11.363	9.2085	12.687	13.3348	24.9074	19.9745	22.6221	0	17.0202	17.7291	24.7466	26.007	24.2397	17.7797	28.665	27.7757	13.2396	9.4863	26.4856	22.3019	28.6637	24.3298	33.0928	23.7991	56.9408	69.6366	34.9915	22.0532	42.0895	42.2476	27.0289	18.302	23.1855	0	59.6458	52.0823	36.5411	34.1459	13.0489	10.8001	29.7486	24.0838	39.1857	43.8648
332.977	0.5093	0.0002	1.1138	1.15	1.8331	1.6635	1.217	1.7572	1.1904	1.4793	2.4742	2.8023	1.3335	1.2428	1.4046	2.0354	2.3321	0.7522	2.4647	2.9522	1.5916	0.9251	1.7138	2.0609	1.1484	1.1561	1.6472	1.2381	2.6668	1.6316	2.4608	2.7899	1.1659	0.8294	2.7612	2.4917	0	0.6753	1.5965	1.763	3.1563	1.5796	2.7556	1.9604	3.4229	3.5235	1.0609	1.2549
333.205	2.2373	0.0074	18.761	21.1481	23.8968	25.8884	27.8754	17.3374	15.334	28.7168	1.5117	1.8644	18.6941	12.1547	29.9713	0	2.4495	1.9099	11.1117	10.3615	23.2792	9.7673	8.4702	24.8407	11.8933	3.9415	0	14.8919	31.9021	28.9825	24.1193	16.0732	45.9585	33.6727	20.2381	9.8764	0	0	9.5475	32.0486	22.808	30.5372	9.6421	28.5448	8.5446	6.9688	1.0255	8.7579
333.206	2.1095	0.0288	42.2748	46.4214	45.4042	52.8099	21.4011	61.214	3.3029	7.8664	0.4404	3.3524	14.6717	26.1103	18.9793	35.838	0	3.591	30.4929	31.618	11.873	21.9888	75.4061	85.0511	25.8287	5.4672	50.7221	49.7859	111.522	83.0123	60.0916	39.8055	135.415	127.562	31.4424	38.0764	7.4754	0	40.2284	6.1984	52.3409	51.9906	9.6622	0	26.2748	23.3179	12.4845	25.4748
333.212	2.4267	0.0004	0	1.2692	2.3131	0	0	1.3485	0	2.6306	0	0	0	0	0	0	0	0	0	0	0	0	0	0	0	0	0	0.2176	0	0	4.2	0	0	8.7387	0.4944	0	0	0	0	0	2.4867	0	1.5648	0	0	0	0	0
333.228	5.8412	0.0007	4.5322	4.5631	3.2236	3.7191	4.5187	5.3354	14.2117	14.822	0.283	0.2521	3.2662	2.8997	1.6057	1.9259	4.9621	5.2216	6.8727	8.0153	3.4525	2.9174	0.4686	0.4308	4.1211	4.8929	0.2817	0.4162	0.7863	1.1188	0.2284	0.2054	0.3792	0.3369	0.3254	0.2517	4.067	3.6103	3.3519	1.0713	4.3805	4.7417	4.8765	4.7227	19.2196	18.6444	2.9982	3.5308
335.02	0.524	0.0001	4.0462	1.8035	1.48	2.9035	1.7866	3.1874	2.4714	2.6553	2.3705	3.8959	3.2683	2.2599	1.9242	2.074	1.6997	1.2095	3.3632	2.8559	1.7683	2.926	3.2734	3.0241	2.8008	2.7397	1.676	3.4476	1.8205	3.5242	3.2866	3.737	1.3435	1.8646	3.0912	3.1724	2.1933	2.5908	2.3168	1.4134	1.7638	3.2441	3.379	3.5511	2.5942	2.7173	0.3872	1.2035
335.221	2.6681	0.0004	0	0	0.1365	0	0	0	3.4961	0	0	0	0	0	0	0	0	0	0	0	0	0	0	0	0	0	0	0	3.1322	2.8773	0	0	0	0	0	2.4534	0	0	0	0	0	0	0	0	0	0.2103	0	0
335.222	2.4058	0.0119	66.7858	66.5877	147.104	149.942	41.6034	100.419	91.8808	210.486	27.6941	25.2754	52.3516	57.7565	74.1482	70.5684	49.4745	34.8663	72.5808	69.3892	86.984	75.4489	65.1945	114.377	30.4466	31.9115	41.2193	50.8888	64.5008	64.621	79.0562	86.4671	75.0384	62.1722	34.6161	39.4844	18.2532	12.7668	175.376	78.9448	166.964	161.755	67.607	76.0366	56.5982	53.1177	21.6826	36.7226
335.222	2.2691	0.0533	33.0241	34.0785	51.1152	62.4748	51.6565	56.1817	28.9747	100.002	14.6854	15.0197	61.7708	59.641	37.5733	54.633	28.7429	28.7094	33.9917	35.2131	30.8778	27.5041	39.5496	46.804	27.6438	29.6299	0	46.3576	274.325	136.1	69.0065	69.4174	274.178	236.889	56.0187	54.045	17.6893	16.8512	71.8117	70.4412	32.8755	105.617	54.2517	63.5708	30.4476	28.8896	66.4677	73.1751
335.223	2.5206	0.0001	0.1106	0	3.6573	0	0	0	0	0	0	0	0	0	0	0	0	0	0	0	0	0	0	0	0	0	6.9455	0	0	0	0	0	0	0	0	5.1418	0	0.0631	0	0	0	0	0	0	0	0	0	0
335.223	4.0446	0.0051	1.9575	0	1.0847	0	9.9442	7.7063	2.8613	3.3565	3.4788	3.0002	7.41	11.0147	3.5554	4.7644	18.149	13.6775	5.7619	6.8687	0.7252	2.2559	6.63	6.7131	13.201	13.9438	11.569	8.7881	10.4795	9.8862	17.0774	19.2334	18.3435	15.4115	5.7534	4.5472	5.9876	5.0991	16.4358	31.693	7.3558	7.2955	1.4088	0	5.115	4.9619	5.278	4.5322
335.226	2.759	0	0	0	2.4328	1.5657	0	0	1.656	0	0.7078	0	0	1.4088	0	0	0	0	0	0	0	0	0	0	0	0	0	1.1704	0	0	1.8328	0	0	0	0	0	0	0	0	1.3967	0	2.2193	0	0	0	0	0	0
337.229	2.232	0.0031	2.3232	0	0	1.2145	4.0329	0	9.2933	4.8272	0	0	5.0817	4.219	1.7594	0	0.7696	0	1.5988	0	0	2.7802	0	1.6736	1.666	0	1.6549	0	19.6523	14.3946	9.4133	9.2878	16.5849	0	5.0292	5.6174	0.9273	0	0	0	10.6044	9.5828	3.9051	2.0606	0.7125	0	0	5.3861
337.236	2.6372	0.0025	0	0	0	3.1665	0	0	4.27	5.4953	0	0.536	4.9374	8.1552	4.2274	0	0	1.317	0	1.9354	0	0	17.2912	26.6345	0	0	0.8834	0	15.5664	0	8.127	15.2111	15.2136	5.6871	0	0	0	0	5.8439	0	0	6.0541	0	0	0	0	0	1.2296
337.237	2.3281	0.0138	4.3716	4.2001	0	10.2058	23.5191	18.8883	18.3962	36.9902	0	0	26.3083	27.4825	8.6621	10.7771	0	0	9.7045	7.5502	0	0	9.482	9.5998	0	0	0	0	56.7434	69.316	35.2705	31.4115	55.4557	53.3376	17.2364	21.1185	0	0	29.6964	24.7603	28.9712	27.2541	16.6282	19.6518	6.6576	0	14.6441	18.3725
337.24	4.6419	0.0053	28.6785	27.3764	15.4344	16.1934	26.1289	23.3174	21.6328	22.7472	23.5298	21.3889	26.3299	25.2957	29.9472	32.3197	33.6759	36.698	24.426	27.0021	25.2262	17.3024	26.2511	19.4161	35.8404	29.2519	24.6215	31.8034	33.3324	30.8721	35.2807	35.3716	41.6704	34.4745	22.2678	21.4322	20.1928	17.9323	29.9583	39.9172	31.3102	34.2595	24.2658	16.3138	21.6696	20.8613	15.7114	16.0289
337.24	4.7098	0.0028	0	0	0	0	0	0	0	0	0	0	0	0	0.2197	4.3389	0	36.698	0	0	0	0	0	0	0	0	0	5.5861	0	0	0	11.5522	0	0	0	21.4322	0	0	0	0	0	0	0	0	0	0	0	0
337.308	6.4753	0.0007	1.7961	0.6196	1.0106	0	1.7741	2.0981	2.6392	0	0.7357	0.5916	0.7163	1.5164	2.6689	2.6784	0	0	3.2707	3.7344	1.3574	0	0.7514	0	2.9341	0	0	0	2.646	3.7711	0	0	2.6134	2.5152	2.3489	0.1465	0.7251	0.2441	2.7887	0	1.5648	0	0.9628	0	2.8276	2.805	1.3034	0.7828
338.937	0.5064	0.0007	10.4594	9.2253	11.0748	12.4573	10.2836	10.7825	10.663	10.6882	9.1153	10.0622	10.4225	11.3337	11.7896	12.4875	10.1684	9.7295	9.353	10.6785	9.7065	9.6296	10.3946	10.0615	10.6894	11.5535	10.0008	10.7217	8.1108	8.9825	7.9379	9.0892	6.8409	8.4848	9.5737	10.1107	10.027	11.0542	8.7524	11.9975	4.2757	9.3551	9.8614	9.7758	9.7114	7.6023	9.1053	10.2263
339.191	2.0517	0.0013	0	0	0	0	0	0	0	0	0	0	0	0	0	0	0	0	0	0	0	0	0	0	0	0	0	0	11.3182	3.0155	0	0	0	1.964	0	0	0	0	0	0	0	0	0	0	0	0	0	0
339.202	4.2392	0.0017	0.9463	1.407	0.6412	0.3137	1.1324	1.4181	1.7808	0.3737	1.2167	0	0.5764	0.8468	2.9072	3.3224	2.8978	0	5.1174	5.6402	2.0247	1.7433	1.5275	1.1962	4.2252	1.2748	1.4759	1.2621	11.9289	12.4849	1.1824	0.3644	0.2943	0.7122	0	1.2453	2.9748	3.0587	9.4116	9.401	2.1727	2.0166	0	1.2892	0	1.1992	3.0455	2.8051
339.329	7.1842	0.0005	2.4464	2.2841	2.0435	2.0842	2.5153	1.9196	4.9506	3.2968	0	2.7128	2.0803	2.1321	2.2061	3.1481	0	0.0638	3.6852	4.2155	2.5543	2.0959	2.2912	2.3354	2.1139	3.8949	0	2.1344	3.1584	2.8414	0.1656	0.4699	1.9033	1.5478	1.2889	1.9964	1.5457	1.2424	4.5616	3.2897	1.7438	1.3745	2.3144	3.5105	5.1591	4.5934	3.5437	2.7164
340.142	0.7087	0.0007	1.7438	1.3637	1.2069	1.3668	0	0.2807	0.3359	0.1994	1.3858	1.6183	0.6698	0.5294	1.0893	1.0952	1.5091	1.2511	0	0	0.2426	0.1908	0.8515	0.8405	0.1986	0.2104	3.5942	2.4422	4.2419	3.0861	0.6938	1.0806	3.1331	2.8922	3.2898	3.2071	0.6028	0.7562	0.797	0.2104	2.4349	2.1869	0.9261	1.4505	0.6656	0.3576	0.3788	0.2193
340.919	0.5054	0.0004	7.5871	5.0621	6.4877	8.5102	7.0723	7.2875	7.0456	8.1686	5.9982	6.6821	0.9313	7.3445	6.846	9.7008	2.8974	1.7583	6.5944	4.1078	5.6041	6.5964	7.2308	5.6424	7.9229	7.6239	0.7848	5.7493	4.6603	1.1971	5.5857	4.3203	5.3219	5.2688	5.866	5.234	6.2754	1.5011	6.0284	8.1856	6.3992	6.1635	6.3904	5.8956	4.0788	6.2503	6.3744	6.0528
341.212	2.2018	0.0039	0	1.6045	0	0	0	0	0	0	0	0	0	3.7085	0	0	0	0	0	0	0	0	0	0	0	0	2.986	4.6594	19.8527	12.9424	0	0	16.2656	10.0001	0	0	0	0	0	0	6.0454	8.6981	0	0	0	0	0	0
341.213	2.7127	0.0016	0	0	2.8073	3.9531	4.4616	5.8894	0	0.804	0	0	4.2979	2.9605	0	0	0.7197	0	2.3073	0	0	0	0	0	0	0	0	0	0	15.0679	2.7834	0	12.1981	0	0	0	0	0	3.9274	0	6.9545	7.3232	0	0	0	0	0	0
341.904	0.4562	0.0002	1.8142	1.41	1.2564	1.8947	0.4007	0.5767	1.0652	0	2.2847	1.5924	1.0299	0.7586	0.5308	0.8114	1.7117	0.9279	1.7561	1.923	0.8856	0.7273	0.6145	1.17	0.7641	0.6714	0.9378	1.6076	1.6347	1.6904	1.3478	1.3142	1.3374	1.3393	1.727	1.3792	0.9236	0.8654	0.99	1.4828	0.7677	1.3424	0.3055	1.2671	1.2068	1.126	0.9929	0.2407
342.884	0.4931	0.0001	0.521	0.7969	0.4032	0.7354	0	0.56	0.1382	0.15	1.6252	0.9632	0	0.4862	0	0	0.7245	0	0.5546	0.8466	0.1382	0.2977	0.343	0.1914	0.2765	1.1421	0.4608	0	0.4641	1.3431	1.826	1.3012	0.6017	0	0	0.3722	0.2446	0.4073	0.6884	0.4536	0.8327	0	0.6674	0	0.4186	0.4747	0.2616	0
342.943	0.5109	0.0001	0.521	0.7975	0.2977	0.4862	1.1974	0.1371	0.7534	0.5873	0.117	0.5722	0.834	0.9661	0.3349	0.3608	0.5921	0	0	0.8366	0.2894	0.6486	0.1944	0.6962	1.4879	0.4814	0.2127	1.0158	0.7092	0	0.1884	0.7657	0.3917	0	0	0.443	0.493	0	0.5867	0	0.1608	0.5508	0.6256	0	1.2642	0.4872	0.136	0.5186
343.226	2.9299	0.0985	67.0244	7.8307	29.3673	84.708	52.0282	70.3478	1.5605	8.7752	39.4086	49.9233	41.6611	22.1575	71.219	89.8457	15.6624	36.6108	114.359	117.161	41.5557	20.1864	77.9895	83.4002	31.0419	60.7163	41.8797	100.968	383.644	429.661	120.093	142.067	363.423	376.477	92.9365	104.501	81.1142	16.1048	97.8443	126.496	230.338	256.301	35.6083	42.8523	120.217	123.103	74.2562	97.1335
343.227	3.2771	0.0169	81.9884	103.457	58.8762	64.9159	34.3163	31.8439	12.9971	10.4311	25.336	33.9275	27.1182	27.0079	37.1719	38.0131	37.1879	33.9325	0	37.9105	47.3268	44.5897	60.8946	69.1114	17.9407	21.3241	28.1068	34.8116	74.535	88.656	53.8864	54.6029	45.1596	47.7617	20.568	19.0683	18.483	17.0153	26.0154	24.142	109.457	101.6	19.9044	22.9255	83.1321	82.4903	16.1407	17.2419
343.228	3.0281	0.0277	14.6804	0	0	5.8867	7.936	2.5269	0.8324	2.5912	0	0	11.184	12.1675	10.7973	0	0	0	14.2788	0	0	0	6.9882	0	5.191	7.4727	0	100.968	58.9266	386.681	11.8865	22.4131	23.2284	0	0	0	0	1.4083	11.878	10.6496	24.8725	19.9708	0.8142	5.2778	0	0	16.7829	11.2396
343.232	2.7537	0.0002	1.0948	0.7095	0	0.9251	0	0.6699	0	0	0	0.3527	0.111	0.6323	0	2.0985	0	0.3097	0.4892	0.92	0	0.5369	0	0.7837	0.3632	0.2441	0	0.578	0	0	9.1409	0	0	0.8299	0.7737	0	0	0	1.6544	0	0.794	0	0.5694	0	0	0	8.4386	0
343.906	0.4579	0.0003	1.7526	0.6899	0.9268	1.092	0.3268	0.3178	0.8143	0.1683	2.1362	1.521	0.7046	0.632	0.9898	0.5145	0.9526	0.9668	2.1469	0.5787	0	0.452	0.4545	0.4007	0.8368	0	1.237	0.9973	1.2446	2.166	1.7029	1.3857	1.5893	1.4002	1.4538	1.9375	1.0404	0.5593	0.7667	1.0796	1.4653	0.8235	0.3529	1.2997	1.2445	1.244	0.8355	0.926
344.89	0.4898	0	2.0378	0.3296	0.6911	1.7175	0.9006	2.2726	2.0786	1.802	1.9581	3.0497	1.3391	0.4253	2.3532	0.6167	2.0434	0.538	2.4836	2.4957	2.2503	2.22	2.3887	1.5169	1.1981	1.2309	1.6559	2.0532	2.3051	2.1596	3.0182	2.426	1.8849	1.0268	1.2707	2.8736	0.7439	1.1008	1.4363	1.3012	1.3219	2.6909	2.4675	2.5949	3.3191	3.0955	0.6486	0
345.016	0.5209	0.0005	10.5953	9.8407	12.2951	11.9325	12.0372	13.1232	10.1504	14.1187	10.3425	11.4304	12.35	11.6826	10.8094	11.2316	13.184	13.541	12.7695	13.0385	11.3429	10.9752	11.0643	11.7743	13.2026	14.8139	10.7273	12.8867	10.1922	11.6205	11.0943	12.13	10.9004	11.4385	11.3996	12.4587	12.9258	12.9179	11.0707	12.5068	11.399	11.4963	10.726	11.9097	12.5281	13.715	12.9549	14.5137
345.151	2.0223	0.0015	3.0603	2.571	0	0	1.8208	3.1029	1.5772	0.8736	3.2722	4.0337	2.6273	2.8842	4.513	5.2748	0	2.5141	11.6292	11.7053	2.9346	2.3137	0	4.2236	0	0	0	0	5.3989	5.0726	5.7978	8.4107	7.1046	6.4792	5.8025	3.1689	1.8505	1.094	10.7337	8.3739	0	3.6158	2.9291	3.2207	7.3839	5.9288	5.4427	5.4789
345.157	1.7676	0.0003	0	0	0	6.1635	0	0	0	0	0	0	0	0	0	0	0	0	0	0	0	0	0	0	1.526	1.0499	5.9123	7.2799	0	0	0	0	0	0	0	0	0	0.11	0	0	0	0	0	0	0	0	0	0
345.242	3.1412	0.0283	16.3426	0	0	0	0	0	0	0	0	1.3593	0	0	0	22.7224	0	7.2269	21.1721	14.6369	0	0	17.0665	28.9187	10.138	9.7379	8.5484	31.4353	139.399	72.6975	0	30.8797	121.404	86.7528	26.1542	24.3481	0	9.965	27.732	18.157	36.3969	34.6089	0	0	15.7572	4.4268	24.4426	33.378
345.243	3.6726	0.0011	4.6878	5.2155	6.0088	6.0748	2.3066	2.9739	2.9597	2.6123	3.389	3.8438	2.2996	3.1128	1.4862	3.1454	1.5367	1.33	2.5221	2.8525	4.6035	5.0673	10.9626	13.2041	1.0484	0	1.4993	1.5854	0	11.3286	4.1464	5.0025	0	0	0	0.661	2.1911	2.114	5.2376	3.7749	10.5672	11.7249	1.7431	2.0704	5.8401	5.8597	2.3355	2.6997
346.18	2.561	0.0004	0.0311	0	0.1019	0	0.0523	0	0.8632	0.9468	0.0543	0	0	0.1932	0.1084	0.0415	0.1661	0	0	0	0.0833	0	0	0	3.1861	2.9143	0.0316	0	0.5808	0.6603	0.1371	0.2902	0.3733	0.1878	0.3158	0.2201	0	0.0815	0.0828	0	0.138	0.1246	0.1084	0.0211	0.465	0	8.4517	10.9435
346.182	2.125	0.0002	0.493	0	1.146	2.0723	2.4064	2.5247	5.3225	3.7505	0	0.4152	2.0505	2.3403	1.243	0	0.0729	0	0	0	0.0628	0.0527	0.7093	0	0	0	1.3889	1.5576	1.1893	1.1614	0	0	0	0	0	1.365	0.2284	0.1382	1.3773	0.9561	0	0.5602	2.7586	0	0	0	0	0.4368
346.896	0.4899	0.0002	2.3951	2.3585	1.9122	1.5269	1.7038	1.3224	1.4446	1.6126	2.1948	2.3246	0.787	1.3454	2.0668	0	0	0	2.2979	1.3234	1.9658	1.7961	1.762	1.7096	0.92	1.2826	0.3903	1.7673	1.3186	1.0228	1.6355	2.2295	0.4234	1.1529	1.1719	2.6693	0.5406	0.8541	0.2848	1.9163	2.0543	1.4841	2.1067	2.6277	2.6045	2.9874	0	0.3934
347.225	4.3304	0.0015	2.5724	4.6546	1.84	3.7068	3.2632	4.8908	3.7449	5.4183	0	2.6464	3.3282	3.8476	5.7527	7.4978	5.736	9.9107	4.8062	5.6831	0	3.1993	0	4.2906	4.1045	7.0069	4.1214	6.6289	4.3481	3.8036	5.6117	8.5894	5.8014	7.114	3.5669	6.6785	3.8494	5.1	7.8184	7.4078	3.8175	6.5856	1.093	2.3159	4.5165	5.0183	3.5985	4.532
347.259	3.5185	0.0091	4.5364	5.2378	1.053	1.7235	3.0052	1.6465	3.5587	3.7917	0	3.8908	3.6405	3.9821	3.8777	3.8112	0	0	0	3.5593	1.7641	0	9.0329	11.3116	1.8105	1.0369	3.6472	4.6136	35.7337	47.224	2.4812	10.6427	25.4505	27.0494	4.5318	5.7075	4.3003	3.5012	0	3.9048	13.9435	15.0885	2.8226	1.364	5.9128	6.5272	13.4812	11.956
348.865	0.4903	0	0.8793	0	0.4718	0.2894	0.1695	0.0957	0	0	0.4114	0.6754	0.9276	0	0.2954	0	0.4081	0.2426	0.9196	0.5742	1.0385	0.1276	0.6008	0.3662	0	0.4891	0.2143	0.9824	0.7288	0.6278	0.2302	0.9445	0.4081	0.4858	0.8776	0	0	0.1688	0	0.2743	0.49	0	1.2593	0.2743	0.4758	0.5169	0	0.1793
348.948	0.5152	0.0002	0.3868	0.7041	0	1.8078	1.2046	0.805	0	1.5815	0.7093	0.4992	1.2261	1.0005	0.7235	0.5774	1.5702	0	0.5086	1.3858	0.5601	0.9144	0.1793	0.9844	1.8493	1.5416	0.4439	1.0451	0	0.9283	1.3627	1.1976	0.6058	0.5635	1.0337	1.3007	0.8835	1.7448	1.2787	1.06	0.343	0.9584	0.8133	0.7149	1.504	1.2601	1.1346	0.6992
349.201	1.915	0.0076	16.2615	21.5074	23.0261	26.4547	16.6205	24.3046	0.7143	12.8765	0	0	13.9192	20.5467	6.6787	14.4917	2.1725	0	11.1447	12.3887	10.548	10.3807	25.5825	38.8834	8.8641	7.2217	7.0012	29.0737	30.1776	32.6375	2.8758	7.3275	39.1028	38.8944	9.7244	40.0881	0	0	4.9237	11.4806	8.2791	15.3535	10.0445	14.6157	3.1834	2.0432	0	5.4738
349.203	2.0306	0.0066	13.0284	4.6484	5.6197	7.3857	0	4.09	0	0	0	0	0	6.8996	4.4523	0	0	0	0	7.5266	0.8206	2.7199	24.6147	39.9981	5.0532	3.4169	0	14.8545	21.317	11.921	13.5037	23.1762	39.1028	38.8944	12.393	34.7034	0	1.1841	12.9811	0	0	1.3707	2.4422	0	0	0	0	0.6263
349.204	2.1061	0.0011	0	0	0	0	1.2161	0	0	0	0	0	0	0	0.2459	0	0	0	2.223	0.6289	0	0.5146	0	4.6123	0	0	0	1.0622	5.0828	0	0	1.4379	4.7189	6.6793	0	0	0	0	0	0	0	2.7771	0	0	0.6319	0	0	0
349.239	4.9003	0.0045	7.9268	8.2686	5.4533	5.7671	16.0056	15.017	14.3277	15.0149	9.7128	11.5649	12.2253	12.8194	18.0996	17.8545	19.9196	14.4273	16.4162	17.3447	7.9835	9.0286	10.9089	11.7543	19.2285	20.4515	18.0603	20.0976	17.4401	19.3078	23.4537	18.8693	20.43	22.9803	13.423	12.8503	10.6983	12.4242	21.4157	22.0034	17.9282	19.7291	5.994	7.5239	14.7126	13.078	8.9143	8.1573
350.154	1.8316	0.0015	2.0698	1.994	2.1601	4.324	0	0.8339	1.6029	1.695	0.9855	1.5737	0.8029	0.8754	1.723	1.8646	0.8137	1.3889	0	0	1.7909	1.9664	5.9824	5.5896	0	0.3673	0	1.8501	6.9901	6.4268	1.3138	1.3331	3.5565	3.1408	0	0	1.2641	0.679	0	1.4507	3.7203	5.1841	0	0.8024	1.1301	0.9844	1.6145	1.7012
350.805	0.4756	0.0002	2.1812	2.1176	2.7831	2.9039	2.3359	2.0932	2.3035	2.497	0.5023	2.4037	2.5335	2.2074	3.2675	3.5278	1.6154	2.4619	1.1671	2.1529	1.9609	1.8427	2.3926	2.8646	1.7576	1.6871	2.0932	1.5214	1.9988	1.0387	1.9828	1.6239	1.2116	1.7715	1.2647	0.9997	2.3561	0.4572	1.7497	2.2022	0.6327	1.3857	2.3616	2.4193	0.8655	1.8184	1.7844	0.9692
351.133	0.668	0.0008	0.7293	0.6846	0.7922	0.4725	0.2646	0.3234	0.6332	0.6149	0.5851	0.8511	0.2491	0.1972	0.4463	0.3278	0.6414	0.4306	1.3675	1.057	0.7143	0.7462	0.2403	0.5668	0.1884	0.273	0.4473	0.7562	3.1364	3.4105	1.3434	1.4172	2.7936	4.0365	4.2575	4.0491	0.2491	0	1.0686	1.059	1.0514	1.4316	1.3494	1.4386	1.3895	1.1328	0.3781	0.6124
351.164	1.7573	0.003	17.8654	18.0201	20.7731	22.0083	1.0086	1.1699	0	0	4.3095	4.2486	0.3963	1.485	1.6989	1.8711	0	0.7043	8.2419	8.149	2.2814	2.1391	4.4219	2.7851	8.7119	9.8321	2.3748	2.4525	10.3657	9.8213	2.4785	2.8227	0	1.7862	4.7232	3.6929	1.0653	1.4952	2.2451	2.6122	4.8027	6.3376	7.1362	5.896	2.6305	2.8594	4.5826	3.6322
351.216	2.1054	0.0217	24.5236	30.9206	47.2294	41.6768	29.9604	43.6557	24.4071	60.9757	8.3494	8.3299	38.0165	45.722	26.2896	26.202	9.8387	10.1775	25.5129	26.6215	10.3165	20.7622	39.7973	53.3868	19.3203	0	29.623	42.7868	107.398	82.6252	29.4019	41.1982	83.1126	93.3761	44.4861	50.4462	13.1589	0	43.0176	30.3709	45.1049	66.2293	30.3098	30.4676	20.7664	16.9249	33.7693	44.253
351.217	2.3174	0.0007	2.7661	1.6489	0	0	0	3.2152	2.5366	0	0	2.2101	2.3401	1.3261	0	3.6158	0	1.3518	0	0	2.1725	1.8772	0	0	2.2137	0	4.7327	3.5313	0	2.9994	0	3.1741	8.0026	4.7408	7.3382	0	0	0	4.5353	0	0	4.6988	0	0	0	1.5258	3.7578	4.2784
351.217	2.2361	0.004	0	2.0308	0	2.3714	1.6564	6.216	0	0	0	0	7.5068	0	0	0	0	0	10.2095	0	1.0606	0	0	0	0	0	0	0	0	2.7788	0	0	49.0083	18.4136	0	0	0	0	1.2234	0.9765	12.3683	0.8672	0	1.8858	0	0	0	4.2784
351.253	5.5308	0.0016	7.8064	7.5151	5.8301	4.4028	6.4788	8.4961	8.9789	9.2829	7.5603	5.2425	7.06	8.5226	11.7185	12.8334	8.1042	6.691	10.6055	10.5913	6.0074	5.4866	5.9092	5.9224	12.0772	10.3539	9.2998	10.2703	10.2647	10.819	9.4765	6.8183	9.5395	9.1899	5.0119	3.9155	5.8258	5.7144	12.1833	11.8001	11.9036	11.4608	4.5707	4.0416	10.5214	9.412	6.9618	7.9665
351.836	2.2526	0.0002	0.1972	0.2595	0.7787	0.6034	0.2316	0.0425	0	0	0	0	0.0422	0.0623	0.0934	0.0415	0	0	0	0.9906	1.0201	1.9539	0.0415	0	0.0415	0	0.4102	0.117	0	0.8431	0.0844	0.1151	0.218	0.1276	0.0527	0.116	1.7926	1.8736	0.1661	0.0942	0.1158	0	0	0.4397	3.8428	3.3577	0.083	0.0419
352.784	0.4613	0.0001	2.4569	1.1015	2.0844	1.6008	2.0866	1.3984	1.0781	0.9495	1.7354	1.9014	1.9178	1.3392	2.5608	1.3264	1.4431	0	2.1858	1.7869	1.4452	1.4364	2.4192	2.0716	1.662	1.9484	0.8748	1.9832	0.8992	1.9635	1.757	1.8294	0.4803	1.3394	2.7743	2.4092	1.6434	1.8458	1.601	1.9432	2.6759	1.851	1.898	2.0274	2.2039	1.379	1.9934	1.2199
353.151	4.0326	0.0004	0.1368	0	0.0841	0	1.6181	0	0	0	0	0	1.4995	0	0.1879	0.2414	1.0241	0	0	0.1791	0.4195	0	0.4425	0.0422	3.0292	0	0.4715	0	0.402	0	2.6278	0	1.5616	0	0.2595	0	0	0	0	3.8219	1.5051	0	0.3025	0	0.157	0	0.158	0
353.23	2.0592	0.0012	2.16	0	3.5131	0	0	2.8589	0	0	0	0	6.9855	0	2.4266	2.8278	0	0	0	2.826	2.6298	2.1246	0	2.8776	0	0	0	3.2317	10.4157	0	0	0	0	2.1555	4.6955	0	0	0	0	0	5.0888	5.4218	0	1.7309	3.7565	0.6176	0	3.5046
353.232	2.2044	0.0039	0	0	0	0	8.0125	24.9302	11.7616	11.7539	0	0	33.5489	35.442	0	0	0	0	10.9006	5.3168	1.7339	0	0	0	0	0	0.4842	0	17.2508	10.6163	35.0264	30.5735	6.2163	45.6815	39.4458	4.1461	0	8.0908	18.6531	11.6819	10.3925	9.7381	0	18.4306	0	3.2803	4.6941	27.1447
353.232	2.3639	0.0002	0	0	0	0	0	1.9497	1.5122	1.9462	0	0	0	1.4775	0	0	0	0	0	0	0	0	0	0	0	0	1.7656	1.3946	0	0	2.7498	1.4363	0	0	1.0521	1.8079	0	0	2.1921	1.7404	0	0	2.6154	0	0	0	0.6882	0.7493
353.345	7.1383	0.0004	0.7598	0.0633	4.9191	0	0.1692	0.3857	3.5291	3.373	1.6299	1.1846	0	0.8343	4.6927	5.2911	2.014	0	3.5351	1.3106	2.0765	0.1477	0.9548	1.2177	1.5312	1.1976	0.1595	0.0942	3.4387	3.0017	1.9476	0.228	0	0	0.0578	0	0.0519	0.0519	0.7093	1.6148	0.7459	0.7892	1.1405	0	1.4467	0.4691	2.2845	2.1893
353.828	2.252	0.0007	2.2102	0.8823	2.9857	2.6443	0.0844	0.3591	0.0737	0	0	0.0527	0	0.1142	0.301	0	0	0	2.9231	2.2969	0	3.6027	0.1557	0.2315	0.1564	0.1377	1.2695	1.13	1.9044	2.3	0.7849	0.653	1.5068	1.0052	0.2215	0.1793	4.1338	4.0131	0	0.5159	0.5473	0.5468	1.0943	0.7332	7.6836	6.8757	0.3014	0.2208
354.903	0.5057	0.0001	0.8304	0.4678	0.8035	0.8561	0.3928	1.3445	0	0.3074	0.3797	0.5813	1.1834	0.8921	0.8664	0.7737	0.8756	0.6767	0.5078	1.1846	0.2327	0.319	0.4192	0.7295	0.723	0.8186	1.0016	0.4986	0.6031	0.8648	0.3481	0.4602	0.7517	0.6965	0.5935	0.7193	0.3108	0	1.1134	0.9437	0.2127	0.1266	1.0399	0.3701	1.0744	0.9619	0.7046	0.9186
355.161	4.6393	0.0028	5.4171	3.5855	2.2116	0	8.5634	4.4284	0	3.3032	5.9722	2.6185	5.4129	4.2926	7.3813	5.773	7.7297	6.5284	5.7137	4.4401	4.0734	0	4.3023	1.7106	15.3382	9.2339	3.7164	4.7366	7.2501	4.1029	21.3089	9.3562	7.4208	5.765	0.896	0	1.3117	2.1924	0	12.531	13.9638	7.4905	0.9302	0	4.2523	2.8599	2.0342	0
355.166	2.9635	0.0003	0	0	0.1359	0	0.0311	0.1938	1.1097	0.5386	0	0.4041	0.1104	0.0828	0	0.4691	0.0828	0	0	0.1656	0.0419	0.1932	0.0727	0	3.1157	3.8754	0	0.1371	1.9227	2.193	1.1732	1.0735	0.7164	1.0273	0.5993	0.3045	0	0.11	0	0	0	0	0.0208	0	0.3701	0	6.2652	5.7623
355.266	4.8194	0.0008	2.0546	2.9529	0.8554	1.018	0.4415	1.7069	0	0.1483	0.083	0.6527	0	1.5987	0	1.4245	0	2.1184	2.7782	2.3335	0	0	3.4444	4.4468	0	3.6336	0	3.1001	3.5415	5.2633	0	3.9197	3.8893	2.9695	1.3813	1.6376	1.288	2.9424	0	2.5942	3.0536	4.7667	0	0	1.5273	0	1.8376	1.3792
357.018	0.5165	0.0002	3.8385	2.8611	2.0049	2.4315	2.5382	2.8417	3.201	2.4509	3.8278	4	2.6011	2.3514	1.7811	0.5564	2.557	2.4445	3.9326	3.7041	1.7878	1.4673	2.9663	2.8696	2.2136	2.0695	1.9734	1.8713	2.6533	2.7493	3.3927	2.0479	1.646	1.3838	3.0405	3.3336	0	1.9106	2.3393	2.3601	2.5311	3.8661	3.7269	3.3843	4.7043	3.837	2.4319	2.3993
357.163	3.0737	0.0002	2.5531	2.3601	0	0	0	0.3285	0	0	0	0.0314	0.2205	0.4003	1.8917	0.9596	2.4649	2.6983	0.3126	0.4421	0	0	0.3365	0.4647	0.3392	0.397	0.7987	0	0.4303	0.4508	0	0	0.296	1.3483	0.1371	0	0.1868	0	0	1.0811	0.5457	0.2302	0.0519	0	0.1055	0	0	0
357.209	2.0762	0.0018	0	0	0	0	0	0	0	0	0	0	0	0	0	0	0	0	0	0	0	0	0	0	0	0	0	0	9.0899	7.8733	0.3505	0.3155	4.2226	5.2861	0	0	0	0	0	0	0	1.1259	0	0	0	0	2.4745	0
357.209	2.1603	0.0057	12.5991	0	0	0	0	0	0	0	0	0	0	2.4546	0	0	0	3.3176	0	0	0	0	0	0	0	0	3.3531	0	18.445	9.1819	0	6.4837	30.1742	32.0105	10.2908	4.0327	0	0	9.1421	0	14.7257	11.1028	3.2336	0	0	0	0	0
357.216	2.3137	0.0018	0	0	8.5664	0	0	0	0	0	0	0	0	0	0	2.5629	0	0	0	0	0	0	0	0	0	0	0	0	5.1541	4.1282	0	3.2379	8.1901	10.5235	0	0	0	0	4.8265	0	7.5048	3.4723	0	0	0	0	0	0
357.261	2.6645	0.0003	0	0	0	0	0	0	0	0	0	0.0628	0	0	7.2584	9.0381	0	0	0	0	0	0	3.4841	2.6017	0	0.3989	0	0	1.3978	1.3981	1.7904	2.4922	0	0	0.4725	0.4073	0	0	0.0844	0	0	0	0	0	0	0	0.0727	0
357.278	5.1465	0.0005	1.2319	0	0.1382	0	0.9846	0	0	0	0	0	0.6815	1.1441	1.7262	0	0	0	2.983	0	0.8449	0	0	0	1.9008	0	4.3094	0	3.2944	0	1.8365	0	4.5135	0	1.8146	0	0	0	2.1428	0	1.7961	0	0.7055	0	1.9823	1.4861	0	0
357.302	6.0491	0.0002	1.1927	0.2383	1.3378	1.3612	2.5262	2.4421	0.7489	0.1046	4.2277	3.1077	0.778	0.7748	2.6202	2.7389	1.229	0.5676	1.2887	1.1896	1.1241	1.1146	2.9082	3.553	1.2564	1.938	4.0405	3.5505	2.7155	2.4392	0.7719	0.5122	2.5402	2.4885	1.7458	0	1.9581	1.2738	4.4968	2.6082	0.3948	0.2207	1.3716	1.6041	0	0	0.0422	0.1038
359.047	0.5357	0.0001	0.2339	1.1428	0	1.355	0.3059	1.3978	1.1883	0	0.1899	0	0.5296	1.1572	0.2907	0.9286	1.1031	0.8755	0.8352	0.9727	0.5646	1.3074	0.2197	0	0.4381	0.9177	0.4641	0.8779	0.6662	0.5063	0	1.0136	0.5973	0.1808	0.2446	0.116	0.3851	0.8126	0	0	0.9277	1.127	0.3607	0.4008	0.5831	0.2532	0.9537	0.668
359.221	2.3229	0.0181	6.1434	22.5247	21.3321	30.2648	35.8888	44.2565	0.9849	6.403	0	0	3.3326	1.1691	6.1562	20.9226	6.7673	1.7536	23.7717	13.7637	3.7711	0	0	12.6886	10.209	0	0	12.8902	60.733	71.0215	6.8686	25.8237	77.407	83.5879	17.3571	14.6794	0	0	5.3549	18.4292	42.7249	76.2396	5.2273	18.333	5.4221	20.0153	11.1106	18.5554
359.221	2.23	0.0648	60.4501	25.1023	67.0361	70.4042	126.532	101.106	16.1255	33.7508	2.0691	0.8285	32.6516	65.7613	31.4461	54.5893	0	9.9967	57.222	56.9864	32.7937	28.2934	3.3915	30.5125	32.2231	40.4043	33.5447	63.3655	313.747	141.524	85.7534	67.5458	314.695	337.517	65.372	58.3939	27.3575	18.506	58.0014	75.1988	166.682	163.403	46.198	61.1704	49.8496	48.1206	48.0436	49.0406
359.222	2.4973	0.0014	14.323	14.3886	2.6635	0	0	16.2938	5.7621	3.9127	4.9005	5.3239	0	9.9653	0	0	13.3187	10.9313	0	4.0352	18.1648	12.9572	13.7837	13.2911	5.6204	0	0	0	18.1443	15.8555	17.8831	17.3265	7.7141	2.4121	5.9863	6.8158	1.5418	3.5327	0	0	0	13.3485	8.5964	9.4387	10.9997	0	0	2.4534
359.294	5.6505	0.0009	1.5879	0	0.6343	0.1261	1.0032	0	0.4735	0	2.05	0	1.1378	0.8842	1.9173	2.3222	0.7649	0	1.9542	0.8029	0.7441	0	1.3352	0	1.8548	0	0.6697	0	4.4888	3.8756	1.7619	0	2.0478	1.6458	1.7393	0	1.3289	1.02	4.9724	4.0611	1.8407	2.323	1.0099	0	1.8071	2.2516	0.3324	1.5889
361.235	2.6821	0.0015	0	0	0	0	0	0	0	0	0	0	0	0	0	3.1102	0	0	0	0	0	0	0	0	0	0	0	0	6.7097	8.5444	0	0	6.3043	0	0	0	0	0	0	0	0	1.1976	0	0	0	0	0	0
361.236	2.5687	0.0018	0	0	0	0	0	0	0	0	0	0	0	0	0	0	0	0	0	0	0	0	0	0	0	0	3.4472	0	12.8785	0	0	0	13.1897	0	0	0	0	0	0	0	0	0	0	0	0	0	0	0.2077
361.238	4.3227	0.0031	5.6588	9.6169	3.2973	6.2559	5.9465	7.6526	7.4689	8.9526	5.0488	8.5867	6.5581	6.9035	12.3004	14.917	13.3224	25.5364	10.0624	11.2647	4.6445	5.0271	4.2149	8.3622	9.1976	12.6422	9.751	10.4464	8.4464	10.648	12.7546	16.1404	16.097	18.7257	8.4786	11.9713	6.2489	9.3846	15.882	14.2459	10.3402	10.8635	4.4131	6.2015	9.8867	9.9515	8.1575	8.1835
362.181	2.2881	0.0003	0	0.1884	0	0	0	0	0.9118	0.5886	0.1041	0.0419	0	0	0	0.116	0.2076	0.0732	0	0	0.2743	0.0844	0	0	6.7422	7.3802	0	0.0425	0.1899	0	0.301	0.4081	0	0	0.2215	0.116	0	0	0	0	0	0	0.0628	0	0.0623	0.083	7.934	4.3929
362.233	3.8349	0.0002	0	0.5017	0.0527	0	0	0.0633	0	0	0	0.3763	0.1579	0.1151	0.136	0.3625	0.1688	0.4871	1.5594	1.6733	0	0.0789	0.5536	0.1582	0.1055	0.0934	0.1353	0.5394	0	1.5234	2.7765	0.7719	0.907	0.8189	0.798	0.1727	0	0.2734	0.3981	0.3354	0	1.0248	0.1469	0.0738	1.3269	0.6854	0.5105	0.2106
362.967	0.5119	0.0016	14.5052	14.1899	13.8264	17.3711	14.9791	16.4076	15.1756	16.5349	11.4694	15.8772	17.0328	16.8983	15.1103	16.8605	15.2967	15.5439	13.3961	17.049	14.3987	15.8446	14.3761	14.9441	15.9346	18.1618	14.1757	16.4925	9.9572	13.8227	14.0291	14.7953	10.9831	8.9482	11.7337	16.2006	15.2273	15.9502	13.1091	13.2037	11.5276	14.2246	16.2791	13.4164	12.2698	12.0238	14.7536	14.5447
363.185	2.2757	0	0	0	0	0	0	0	0.0889	0.3254	0	0	0	0	0	0	0.0415	0	0	0	0	0	0	0	1.3217	1.3672	0	0	0	0	0	0	0	0	0	0	0	0	0	0	0	0	0	0	0	0	1.606	1.7785
363.217	2.8624	0.0013	0	0	0.384	0	0	0	0	1.2646	0	0	0.7962	1.4531	1.1606	1.5659	0	0	0	0.2825	0.2607	0	1.3096	0	0.503	0.1873	0	0.4098	5.8382	8.463	0	2.698	0	6.3919	1.8212	2.0137	0.75	0	1.8698	3.0446	0	1.4974	0.6228	0	0	0.8634	0	1.6652
363.251	2.5093	0.0015	0	0	0	0	0	0	0	0	0	0	0	2.3419	0	0	0	0	0	0	0	0	0	3.2236	0	0	0	0	0	8.2185	0	0	14.8342	0	0	0	0	0	0	0	0	0	0	0	0	0	0	1.9471
363.255	4.8987	0.0098	11.3046	13.6581	9.3918	8.9174	26.2397	23.7938	27.849	29.4472	16.3713	21.8076	19.2033	20.8155	33.2855	31.7244	41.6108	28.3877	28.6397	31.741	14.0291	15.395	17.9404	22.9345	34.2781	44.7379	30.6136	36.0578	30.6049	37.16	44.615	40.187	41.7394	42.5316	22.0826	20.9904	16.9012	19.518	41.2892	48.4061	34.3033	35.1715	10.5416	10.5625	26.0414	23.9927	12.9809	11.5684
364.938	0.5	0.0004	0	0.5529	0	0	2.2634	0	1.5376	1.9127	3.0662	1.7349	3.7905	1.3929	0	0	0	2.0346	1.2658	0.7489	1.9073	0	0	0.77	0	3.4177	0	0.9199	0	0	1.7046	0	1.3523	0	0	0	0	0	0	3.3706	5.1716	0	0.4703	2.7187	1.3067	1.3732	0	0
365.195	1.8722	0.0031	0	9.2011	4.5813	4.1618	8.5241	5.2891	0	0	0	0	3.6946	1.289	0	0	0	0	0	0	0	0	9.1226	12.1442	4.0128	1.6981	2.4324	6.5875	20.0935	5.7451	0	0	11.8895	10.0277	13.287	16.2959	0	0	0	0	0	4.8719	0.4748	0	0	0	3.2373	0
365.242	5.2174	0.0004	1.7385	1.2776	0	3.2984	1.1149	3.0262	4.0782	2.251	4.1011	5.3705	0.4152	0.9763	4.0166	1.2165	0.9484	0	0	1.7288	0.4934	0	3.432	3.763	1.5306	1.8268	5.0284	5.1219	0	6.1868	1.4381	0	3.8718	5.1613	3.9045	3.7834	1.3456	1.171	7.2625	3.4437	1.7381	0	0.696	1.1476	0	0	0.5893	0
365.266	3.2334	0.0009	0.3471	0	2.4117	3.7895	0.7777	0.6974	0	2.8619	0	0	1.0138	0	6.9966	7.4755	0	0	0.6374	3.5531	0	0	0	2.1484	0	0	0	0	0	7.8819	8.8868	9.53	0	4.8499	1.8958	1.9102	0	0	0	1.1105	0	4.371	0	0.3002	2.9575	2.523	3.0264	3.1796
365.269	5.6122	0.0015	0	0	0	7.7212	0	0	0	0	0	11.5396	0	0	0	0	0	1.2895	0	0	0	0	0	5.7572	0	16.9936	0	18.6145	0	0	0	0	0	0	0	1.1889	0	0	0	0	0	0	0	8.1179	0	0	0	0
365.27	5.5306	0.0033	13.4168	12.6166	9.9379	7.6174	10.7904	14.7062	15.4319	14.824	14.5704	11.5396	11.5842	14.5408	19.8465	22.2398	16.2377	12.3953	20.5998	18.9271	10.1596	9.1905	9.7823	10.8181	20.2781	16.9936	16.6973	18.6145	17.7131	23.1763	16.4253	14.5279	18.0269	18.0823	8.065	7.0603	10.837	10.2416	21.8865	22.6059	21.9739	21.0277	7.5699	8.1179	18.3239	15.7108	12.2307	13.4895
365.341	7.2088	0.0015	10.7024	12.9845	7.4484	9.1591	6.6363	7.8545	10.1435	13.341	7.587	10.6225	8.204	9.1532	7.8903	9.5204	4.9544	5.8373	15.5401	17.9557	8.4938	9.6184	10.3921	11.6866	13.7309	17.2445	6.5151	8.2725	14.6348	16.0898	7.6615	7.4859	8.2761	8.9386	8.4213	10.8291	6.2626	7.8655	16.6061	19.2407	7.6865	7.7701	9.4921	10.7579	15.424	15.6619	8.0827	6.9493
366.894	0.4988	0.0001	1.4565	0.7656	0.6791	0.7159	0.4459	0.5177	0	0.8436	1.341	1.6695	0.9792	0.2871	0	0.6037	1.243	0.8043	1.3913	1.0899	0.8583	0	1.4456	0.9922	0.202	0.5992	0	0.7412	1.3516	0.6013	1.5624	1.65	0.7938	0.9336	0.863	1.2051	0.5881	0.3343	0.9866	0.4011	1.4969	0.9321	0.6397	0.6911	2.0582	0	0.7283	0.6233
366.897	2.3907	0.0004	0.1384	0	0.0562	0	0	0	0	0	0	0	0	0	1.0715	1.1449	0	0	0	0	0	0	8.711	9.3771	0	0	0	0	0	0	0	0	0	0	0.2759	0.163	0	0	0	0	0	0.4853	2.3323	1.7616	0	0.0419	0	0
367.163	2.0202	0.0285	132.386	120.147	95.8666	112.353	33.8714	37.4144	66.9127	57.4753	18.193	13.6713	34.2571	39.9825	122.986	146.428	27.1684	29.1351	62.9364	71.8037	10.8707	13.4962	24.3463	23.8566	95.6093	68.8158	99.9481	84.7562	202.559	146.675	15.5606	16.298	37.0484	51.6617	41.4479	48.3959	25.9138	20.3135	82.7532	51.4155	58.6092	42.7035	93.575	73.0164	64.9216	67.3857	105.249	94.1744
367.171	2.124	0.0029	0	8.3653	9.9977	15.0612	0	3.348	3.2579	1.4881	0	0	0	0	13.4764	6.7957	0	0	5.1072	5.8098	0	0	0	0	6.2931	0	3.1642	4.4385	13.7404	20.9635	0	0	0	0	0	0	0	0	0	2.3441	8.4988	5.7612	0	0	0	2.4198	8.1334	6.9336
367.221	1.9145	0.0025	0	5.0051	13.0703	0	0	0	5.8527	0	0	0	0	0	1.8937	4.3953	5.5008	0	0	2.582	4.7172	2.7414	0	0	7.1892	0	3.1862	0	28.9579	0	0	0	0	0	0	0	0	0	0	4.3662	4.1594	17.8007	2.2731	6.8812	7.7365	3.1835	1.1586	0
367.356	7.8711	0.0013	5.9717	5.8563	4.9035	5.3528	3.4387	3.8261	5.4764	6.1886	1.5327	0	3.4586	3.1175	0	3.0364	0.2491	0.0732	6.6232	6.6262	4.8467	4.6964	4.8256	5.6424	6.8651	0	1.7098	0.6235	4.4851	4.3619	0.4161	0	2.7628	1.4018	1.0822	0	2.4224	0	5.814	5.6373	1.4981	0	3.5509	0	5.6715	5.8855	3.927	3.3721
368.894	2.412	0.0004	0.0833	0.1641	0	0	0	0	0	0	0	0	0	0	0.9835	0.6635	0	0	0	0	0	0	9.5985	9.4561	0	0	0	0	0	0	0	0	0	0	0	0.163	0	0	0	0	0.1794	0.3522	2.6678	1.711	0.0555	0	0	0
368.966	0.5171	0.0001	3.0954	1.7406	3.1111	2.8	2.4546	2.1496	3.0268	1.1575	4.6323	1.5506	2.8877	3.0186	2.1487	1.5016	3.9375	3.426	1.45	2.2434	3.2882	3.3841	3.5412	1.5455	0.8187	2.7924	3.35	2.1243	3.6819	1.4415	3.2673	3.8805	2.3951	3.1829	3.3643	3.7241	3.0944	3.436	4.179	3.3765	1.5686	4.0391	3.2488	2.8925	4.5235	4.4427	3.9542	4.4859
368.98	2.4975	0.0004	1.7115	1.0143	1.7653	2.7694	0.4747	0.3179	0.9771	0	0.8186	0.9451	0.4939	0.501	0.8044	1.0466	0.1477	0.384	0.9342	1.1453	0.7162	1.1065	1.1274	1.152	0.9353	1.0489	0.7448	0.3148	1.5874	2.249	0	1.6097	2.4351	0	1.3572	1.1207	1.0873	0	1.0203	1.0099	0.9931	0.9459	1.3485	0.9612	1.5191	1.2106	1.0302	1.133
369.179	2.1011	0.0226	144.546	159.253	38.4453	60.9059	34.6398	34.3816	11.1308	61.7212	27.0292	39.755	15.6115	29.1071	95.6191	114.733	24.6083	21.8278	99.096	108.549	34.3956	27.4106	29.4456	55.007	106.764	102.673	29.0711	83.8347	152.624	118.88	75.8145	45.7448	5.4704	57.3333	56.6414	54.2972	36.1982	21.2939	63.9747	41.8648	118.897	114.903	73.9322	138.644	119.191	109.827	87.6908	101.655
369.18	1.9263	0.0168	15.8147	16.8145	170.317	201.158	0	0	0	0	0	0	2.3706	0	0	2.3162	0	2.1161	0	2.735	0	0	0	0	8.8607	12.4199	3.1568	9.7434	16.7569	17.8638	0	0	0	0	3.99	4.7967	0	0	1.8751	0	5.3604	0	0	7.4726	2.1241	0	2.6253	5.5003
369.182	2.2306	0.001	0	0	0	1.8572	2.0088	0	0	0	2.601	2.1093	5.4935	0	5.4117	16.0225	2.7013	0	14.8376	12.4503	7.0994	0	0	11.8099	0	2.2195	0	4.267	0	0	17.7208	15.0307	2.7545	0	0	6.655	1.4359	0	3.8939	2.3284	21.5261	0	9.1728	6.2093	15.3514	13.2408	0	4.2251
369.208	3.8024	0.0001	0	0.0623	0.1104	0.138	0	0.0314	0	0.1388	0	0.0623	0.083	0.163	0.0527	0.136	0	0.1469	0.0523	0.31	0	0	0.3587	0.361	0.7952	1.2421	1.7691	2.1912	0.6366	0.4634	0.2208	0	0.6608	0.623	2.6733	4.0123	0	0.3636	0.5129	0.2708	0.3359	0.3035	0	0	0	0	0.3322	0.3027
371.189	2.0296	0.0045	7.95	5.6437	50.0281	56.5458	0	0	0	0	0	0	0	0	3.0154	2.204	0	0	0	0	0	0	0	0	9.3533	8.9381	0	0	0	0	0	0	0	0	0	3.7207	0.884	0	0	0	4.3825	0	6.8576	0	2.8164	0	0	3.211
371.222	4.2629	0.0011	3.2067	0	2.2723	0.2174	0.6527	0.0687	1.9185	0	2.6209	0.1727	2.6215	1.9656	1.8421	0.6422	2.1154	0	2.6711	1.7987	1.8001	0	3.0839	0	2.9607	0	3.8527	0	4.6135	2.8225	2.5607	0	4.5965	4.0105	5.364	3.5265	3.1779	2.7314	5.0423	3.3208	3.7421	2.7705	1.4117	0	3.1771	3.2782	4.141	4.5345
371.229	1.9403	0.0001	0	0.6452	0	2.6481	0	3.9529	0	4.9226	0	0	3.7293	3.1624	0	0.8571	0	0	0	0	0	0	0	0	0	0	0	0	0	0	0	0	0	0	0	4.9246	0	0	0	0	0	5.5116	0	0	0	0	0	0
372.857	0.4954	0.0002	0.6013	1.284	2.3819	0.9701	1.7902	1.2904	1.4861	1.042	0.7597	1.3094	2.0759	2.0626	1.4084	1.7693	0.9446	1.6884	1.8354	0.4879	2.3023	1.2866	0.8015	1.3131	1.8764	1.9146	1.5707	1.1924	0.5581	1.0827	1.0525	1.6579	1.7024	1.4597	0.9599	0.7924	1.4388	1.5549	1.2183	1.777	0.6061	0.5316	1.7058	1.8238	0.5954	1.5821	1.0876	1.2181
372.939	0.5132	0	0	1.1696	0.4081	0.4081	0.7018	1.0708	0.3909	1.206	0	0.77	0.9718	0	0	0	0	0	0.7273	0.8333	0	0.521	0	0.211	1.0101	0	0.4466	0.8769	0.666	0	1.9017	1.6956	0.256	0	0.6894	1.6296	0.6752	0.5855	0	0.1595	0.6859	0.521	0.5316	0.3296	1.5359	0.9954	0.6403	0.8154
372.999	0.5272	0.0003	1.7936	1.5163	0.8406	1.8436	2.2524	2.411	2.083	2.2306	2.2647	1.2372	2.2959	2.7995	1.782	0.1793	0.4918	1.247	0.7068	1.1181	1.1106	1.8501	0	1.7662	1.0101	2.2666	1.0159	2.3597	0.5725	0.6235	1.4463	1.6331	1.569	0.4678	0.6859	0.6435	1.9411	1.2228	1.8505	2.468	1.0633	2.7097	1.9878	3.5781	1.3566	1.3739	1.2194	1.576
373.2	2.0335	0.0027	4.1138	0	4.8968	11.515	0.958	0	0	0	0	0	0.136	0	0	0	0	0	0	0	0	0	0.21	0	1.9192	0	0	0	18.1392	8.9287	0	10.0757	5.7755	6.6775	0	0.62	0	0	0	0	0	0	0.5128	0	0	2.8491	0	0
373.203	1.9197	0.004	0.7125	0	15.0763	15.7031	5.2214	14.0798	4.3058	0	0	0	8.6088	12.7706	0	0	0	0	0	0	0	4.3846	0	0	0.356	0	0	11.4291	24.2501	18.0708	0	2.7468	17.11	12.7635	7.3731	10.26	0	0	4.036	0	0	11.9716	7.7426	0	0	0.6489	0	0
374.851	0.4935	0.0001	1.2251	1.2022	1.9915	2.8609	3.081	1.386	2.5934	2.2938	1.1793	2.3508	2.2651	2.2101	2.5705	3.5003	1.7462	0.8668	0.7173	2.583	1.1829	1.0101	1.9627	0.9104	1.428	1.3689	1.1656	1.8407	2.4114	1.0167	1.8505	1.2667	0.5954	0.8795	1.3766	0.7911	2.2548	1.6905	2.5406	1.398	1.9614	0.9114	0.8825	2.3684	0.5441	1.9849	2.3693	2.9103
375.216	2.2681	0	0	0	0	0	0	0	0	0	0	0	0	0.6079	0	0	0	0	0	0	0	0.2142	0	0	0	0	0	0	0	0.3777	0	0	0	0	0	3.254	0.3456	0.2308	0	0	0	0	0	0	0	0	0	0
375.217	1.9356	0.0238	8.7843	20.325	67.904	79.0846	16.5589	66.851	10.1985	37.708	0.5637	0.6527	58.3144	58.3155	4.7497	5.7735	3.7771	1.7794	8.103	9.2299	22.178	7.917	5.3687	12.6341	5.6179	7.7849	2.418	37.3181	178.61	134.671	14.8881	12.1944	26.5596	21.7039	10.3348	7.9915	1.8432	0	9.5703	8.7787	17.1101	69.4926	58.4153	25.4395	12.2768	13.6353	3.0432	3.6228
375.217	2.0387	0.0298	59.4068	71.5717	39.665	36.4899	72.3469	46.3289	9.2301	21.8554	9.9682	7.4851	22.7697	41.7718	36.6745	40.7819	8.077	9.2234	48.8588	50.1817	44.9352	44.3893	32.0683	40.8349	32.0926	26.5034	13.0571	31.8664	158.736	97.425	67.7443	81.7852	137.529	126.432	54.0656	58.7345	6.9274	2.0775	48.437	39.4365	71.8392	66.3096	42.2749	73.9402	58.2765	48.5898	18.7102	36.0179
375.218	2.1155	0.0065	20.3309	19.1652	18.7978	22.6115	0	0	0	9.866	2.6414	0	0	0	3.9477	15.8653	0	0	19.1703	16.8201	0	11.3271	6.1129	11.1508	2.9918	0	5.8721	0	9.3231	0	0.303	1.0401	16.1777	37.6468	8.9309	3.9402	4.762	0.3382	0	0	1.57	28.4711	0	0	15.8662	0	9.0822	15.4058
376.091	0.539	0.0001	1.9394	1.4527	0.9756	0.7685	0.4861	0.2215	0.429	1.0678	0.2321	0.4852	0.2637	0.1908	0.4262	1.0128	0.293	0.4449	1.196	1.3433	0.883	1.5065	0.359	0.5193	0.2233	0.7311	0.8359	0.498	0.1688	0.8132	0.327	1.1044	1.3614	0.5529	0.459	0.4178	0	0.5234	0.4564	0.6486	1.033	0.7087	1.5001	0	0.6557	0.5484	0.0732	0.1276
376.834	0.4955	0.0001	0.6769	0.4359	0.5941	1.2334	0.1701	1.4388	0.899	0.2358	0	1.0261	0.8217	0.4555	0.7307	1.1337	0.7073	0.5485	0.7515	0.6129	0.963	0.8294	1.0138	0.444	0.9956	0	0.3215	0.4572	0	0.5149	0.1717	0	0	0.2004	0.437	0.6333	1.0745	0.9654	0.6355	0.2426	0.9122	0.3615	0.4866	0.3797	0.136	0	0.4725	0.1582
377.228	2.6764	0.0007	0	0	0	0	0	0	3.425	0	0	0.7592	0	0	0	6.268	0	0	0	0	0	0	0	0	1.9597	0	0	0	0	7.5167	0	0	4.2287	0	0	0	0	0.1983	0	0	4.3611	0	0	0	0	0	0	0
377.23	2.8607	0.0017	0	0	0	0	0	0	2.89	0	0	0	0	0	0	0	0.779	0	0	0	0	0	0	0	0	0	0	1.6311	8.1331	0	0	0	8.6549	9.41	3.8268	3.3864	1.0459	0.1737	4.8647	4.5256	0	0	0	1.8649	1.1729	1.3892	1.9296	2.4411
377.234	2.4721	0.0002	0	0	0	0	0	0	0	0	0.4403	0	0	0	0	0	1.5357	0	0	0	0	0	0	0	0	0	0	0	0	2.7211	2.7571	0	0	0	0	0	0.622	0.6747	0	0	2.8587	0	0	0	0	0	0	0
377.303	6.0514	0.0004	1.6689	1.3475	1.4052	1.7093	1.7248	4.0782	0.083	0.2417	7.3573	5.9191	0.3154	0.3954	2.8759	3.581	1.1142	0.3051	1.4129	1.4938	1.4385	1.7264	4.1247	4.73	1.6848	1.9143	6.3498	6.911	4.9863	4.0114	0.8374	0.6803	4.257	4.2246	2.1888	1.856	1.7769	2.1258	4.9016	3.3879	0.2387	0.1364	2.1672	2.2733	0	0	0.0841	0.0415
378.242	3.5631	0.0027	7.3435	0.9638	4.0772	3.2282	3.4867	2.1819	5.0068	4.018	4.8635	3.6676	0	4.2434	1.3283	1.8927	0	0	6.355	6.6303	5.3738	2.3236	6.8883	6.8288	2.5275	0	0	1.6668	12.3437	10.9845	1.2019	0	4.0476	3.5298	0	0.0419	2.9199	0	5.6583	5.53	0	0.4422	8.4651	1.3584	9.0537	9.462	4.8265	4.3176
378.929	0.5048	0.0002	1.9693	1.7684	2.3844	1.0701	1.5923	1.86	2.188	2.2759	2.2936	2.4332	0.9599	1.7684	2.7176	3.3567	1.8742	1.3422	2.6639	2.6967	2.0884	2.2454	2.8025	1.7456	1.5099	2.8411	2.7078	2.2217	1.6071	3.5332	1.657	1.6056	2.5295	2.89	2.0311	2.3823	1.8668	2.1327	2.4783	2.018	3.2535	1.897	2.2873	2.2045	1.7862	2.739	1.4974	2.8664
379.199	1.7673	0.0004	0.5415	0	1.4605	1.8213	0	0	0.3035	0.4568	0.5378	0.0738	0.2934	0.2321	0.8424	0.8471	0.3271	0.0837	1.6	0.9943	0.1899	0.1938	0.4553	0.4165	1.0316	0.8619	0.9634	0	2.672	2.3032	0.0949	0.4345	0	0	1.907	2.2106	0.2517	0.1477	0.8329	1.227	0.5795	0.3139	1.3862	1.8503	0.9812	1.119	1.0921	1.2506
380.933	0.5147	0.0001	0.8941	0.6167	1.0992	1.0623	0.8577	1.3423	0.6761	1.5323	0.6857	0.9321	1.9882	1.4449	1.9566	1.7867	1.4109	1.9808	1.5512	0.6989	1.4346	0.2765	1.8448	1.3095	1.4354	1.4688	0.4678	0.9816	1.6271	1.2324	1.5421	1.1122	1.0037	0.6579	0.3322	0.4785	1.4744	0.3024	1.3749	0.8712	1.0569	1.4576	0.6224	0.8205	1.1711	1.9985	1.3014	2.159
381.179	4.8906	0.0058	2.9613	0.8771	2.7494	0	11.7943	5.6771	0	5.1963	7.227	0.3505	8.3466	7.2371	13.7508	9.5753	9.9312	10.4498	13.0905	9.1362	4.4164	0	3.9494	0.2619	34.4852	11.7344	10.4289	7.4263	14.6856	8.2517	34.3923	12.71	33.4967	17.5908	6.585	3.1529	6.1585	3.2665	0.1035	36.2838	16.2022	7.2009	4.3089	0.1155	4.1199	3.2849	3.524	1.2726
381.373	7.8103	0.0012	2.1603	1.436	11.0891	11.4576	1.0273	0.9635	12.3232	13.5707	7.1046	7.1792	1.0054	1.6786	6.2587	7.1772	1.1664	0	8.2308	10.589	1.0522	2.5154	1.706	1.2716	3.3886	0	0	0.255	3.6589	3.3231	4.8604	3.837	6.0894	5.9032	0.1142	0	0.834	0	3.6345	3.7721	3.5524	3.069	3.5403	0	2.2809	1.8626	4.2515	3.9655
383.164	1.8536	0.0052	8.7905	8.6508	2.9081	3.2568	0	1.9516	0	3.6968	1.9705	0	0	0	1.2103	1.3516	3.962	4.4782	10.888	9.2466	2.1605	1.9359	3.9442	5.0529	0	0	6.9203	9.579	23.5398	23.3493	0	0	13.7102	10.3017	8.9819	8.3174	1.6459	0.537	7.7065	7.9299	4.4603	5.4885	0	0	4.9114	5.3927	5.7629	3.9496
383.195	5.5294	0.0012	4.6859	2.151	2.7096	0.0781	3.9991	2.1836	0	3.1922	4.1824	0	4.6703	3.3278	6.0208	4.9842	0.6624	0	4.3797	3.1297	0	0.3924	2.8259	0	7.6114	3.7797	2.8568	3.1918	6.2474	5.1308	5.8611	2.0617	5.3641	4.191	2.2977	0	3.3608	0	0.0523	5.2687	7.039	5.1757	4.0642	0	4.4096	4.1032	4.321	4.01
383.216	3.8073	0.0002	1.3346	1.0958	0	0.3965	0.5119	0.4067	0	0	0	0	0.2459	0.2989	0	0.1465	0.2829	0	0.3863	0.7328	0.1907	0.0844	1.0429	0	1.333	0.5939	3.0879	3.8907	1.8101	1.1304	0.5307	0.1656	1.6591	1.5928	4.526	7.6694	0.67	1.0432	0	0.7719	0.4361	0.3668	0	0.1688	0.7114	0	0.878	0.9224
384.723	0.4589	0.0001	2.7491	2.117	2.8088	2.9755	2.9013	2.6983	2.4429	3.0927	2.3895	2.4911	2.4817	2.7815	2.9614	3.1093	2.1592	2.3717	1.6808	2.7548	2.8134	2.7862	2.3651	2.621	2.5446	2.8093	2.5426	2.9164	1.8138	2.4904	1.9868	2.1053	2.041	2.8336	1.9498	2.513	2.7108	2.754	2.6435	2.9159	2.4552	1.998	2.5404	2.6165	2.2579	2.3395	2.5417	2.6856
385.011	0.5289	0.0001	0.9408	0.2658	1.3565	0.6667	1.6812	1.6083	1.3439	0.6876	1.598	2.243	0.3376	0.8743	0.9527	0.2036	1.6814	1.4687	1.7137	1.0896	0.716	1.0754	1.4929	1.1956	1.7477	1.7759	1.1119	0.8339	1.1553	0.996	1.5437	1.5351	1.9532	1.042	1.6003	1.0877	0.7889	1.2638	1.2793	1.6892	1.3063	2.0032	1.44	1.0409	3.0005	2.2957	1.6498	2.0322
385.183	2.974	0.0004	0.2989	0.3359	0.163	0	0.138	0.083	1.3723	1.119	0.3924	0.4605	0.0316	0	0.1384	0.7625	0.1656	0.2483	0	0	0	0.2484	0.2201	0.1529	4.0181	6.267	0.1932	0	2.3095	2.9768	1.2172	0.8576	0.5909	1.4049	0.4891	0.4429	0	0.1926	0.138	0	0	0.2022	0	0.109	0.1932	0.4749	8.0862	9.5045
385.185	1.7704	0.0012	0	15.4039	7.6181	7.9634	0	0	0	0	0	0	0	3.0489	0	0	0	0	3.7434	0	0	0	0	0	4.1481	0	0	0	0	5.6304	0	0	5.6924	0	0	0	0	0	3.3488	0	0	0	0	0	0	0	0	0
385.216	1.8902	0.0055	9.0689	0	16.0559	20.9596	8.9707	10.9316	2.8339	27.6581	0	0	14.8405	18.0178	6.7462	9.7911	0	5.1392	6.9235	12.0014	7.4461	6.0673	0	2.1105	4.1481	0	10.2065	14.8031	29.2662	32.5869	10.984	13.848	24.3086	20.8384	19.8688	23.215	0	2.0367	14.2882	13.418	14.6704	19.5627	18.996	15.0562	4.3824	0	7.6199	8.2643
385.225	2.0675	0.0002	0	0	0	0	0	0	0	0	0	0	0	0	0	0	0	0	0	0	0	0	0	0	0	0	0	0	0	0	0	1.5564	0	0	0	1.183	0	0	0	0	3.5808	3.0193	0	0	0	0	0	0
385.239	4.2658	0.0017	5.4125	1.3362	3.7936	2.228	0.5651	0	4.8529	1.5961	4.9807	0	4.0303	3.1833	4.2955	3.3116	3.8743	2.7835	4.6845	4.1945	3.7683	0	5.217	2.5731	4.9707	4.0883	7.6819	1.1981	7.5958	4.9545	4.5606	2.6882	9.5444	8.0923	9.3289	6.3411	5.1513	4.5264	8.1784	5.1905	6.3633	4.1567	4.228	0	6.017	6.2652	7.4336	8.526
385.292	2.6715	0.0008	0	0	0	0	0.4861	0	1.6039	0.2315	0.1972	0	0.0208	0	5.4473	7.9128	0	0	0	0	0	0	5.7074	0.617	1.0578	0.285	0	0	3.6153	4.6817	2.3536	0	1.9851	2.1048	0.8823	0	0	0	0	0	1.3234	0	0	0	0	0	0	0.2004
386.722	0.4606	0.0001	2.4338	2.7756	2.0253	1.6034	2.6053	2.5501	2.6004	2.7967	1.8964	2.2165	2.6105	2.1605	2.9715	2.8456	2.1095	2.3366	2.2771	2.417	2.5393	2.7555	1.3981	2.4211	2.6827	2.1971	2.3512	2.7071	1.6533	2.1428	1.5255	1.9057	2.1553	2.2118	1.98	1.9976	2.4989	2.628	2.5059	2.7055	1.9698	1.5132	2.1205	2.068	2.0463	2.4535	2.2747	2.3777
386.955	0.5101	0.001	3.2005	1.5524	0	3.3705	1.1814	0	7.9428	0	7.2519	0	0.8544	0	0	1.8255	0	0	4.3507	1.5506	1.6219	0.7443	8.2192	3.3518	0	0	0	2.0559	2.3697	4.4208	1.5986	2.5379	2.9522	1.1776	4.687	0	0	0	1.5081	1.8884	0.8187	1.9335	1.6245	1.4567	1.6078	2.0148	5.5351	1.2342
387.006	0.5234	0.0031	18.8372	22.9937	22.5661	26.1498	22.2771	25.4252	23.7431	27.1007	19.9166	20.7551	27.2679	28.7162	20.6715	24.7795	22.0912	26.0856	23.7881	24.1155	22.7495	21.457	18.1735	23.1341	26.2917	28.5386	19.9019	25.1582	14.9524	8.8468	21.2502	24.5548	17.779	13.9951	17.3517	23.8909	24.7121	24.4589	18.8694	23.6735	21.4606	24.8088	23.2844	25.3556	22.9496	23.045	24.1372	21.5167
387.187	1.8991	0.0015	4.9884	4.6353	3.9869	2.2725	1.3375	1.2567	0.6072	0	2.6711	0	0	0	0.5649	0.8412	0	3.8438	3.5724	7.1032	0	3.4151	2.3422	3.8218	3.5466	3.9877	1.5627	0	7.8624	10.5009	1.0233	0	0	0	4.7047	3.5423	3.673	0	0	0	7.5107	6.1485	0	3.1089	2.8274	4.4127	3.8398	2.582
387.22	0.6912	0.0003	0	0	0.0837	0	0	0	0	0	0	0	0	0	0	0	0	0	0	0	0	0	0	0	0	0.0314	0	0	0	0	0	0	3.5154	2.6034	0	0	0	0	0	0	0.4939	0.2307	0	0	0	0	0	0
387.222	3.0474	0.0006	0	0.3354	0	0	0.1151	0	0.1154	0.1684	0	0	0	0	0	0	0.1674	0.0623	0	0.2096	0	0	0	0	0	0	0.3155	0	2.2092	0	0	0	2.5992	3.5818	0	0	0	0.0633	1.4776	0	0.7943	0	0	0	0	0	0.7835	1.6632
387.321	6.3382	0.0004	1.7327	0	1.1868	0	0.3349	0.4495	0	0.8404	1.51	0.7375	1.1785	0.8004	0	1.3164	0.3173	0	0.925	0	0.5864	0.1382	1.4429	1.3251	1.7689	1.4926	0.7478	0.0889	2.2405	2.7421	0	0	0.7239	0.9186	0	0	0.1295	0.535	3.489	2.312	1.1839	0	0.9263	0	1.81	1.3051	1.0465	1.4535
388.717	0.4581	0.0001	1.4649	1.3553	0.7571	1.6	1.6341	1.1544	1.1426	1.4025	1.0631	1.1192	1.3693	0.9792	1.125	1.4844	1.5241	0.8519	1.2695	1.2554	1.1271	1.3937	0.8988	0.8317	1.3259	1.3036	1.0131	1.4907	0.5959	0.429	0.9392	1.037	1.1494	1.0419	0.9166	0.9457	1.2697	0.9381	0.7772	1.3392	0.293	0.9307	1.0781	1.2964	0.7609	1.0651	1.1945	1.2945
389.26	2.0768	0.0011	0	0.1582	0	1.339	0	0	0	0	0	0	0	0	0	0	0	0	0	0	0	0	0	0.8328	0	0	0	0	0	6.7604	0	0	3.8276	2.5706	2.1805	2.3212	0	0	0.4328	0	0	0	0	0	0	0	6.2283	6.0328
389.261	2.229	0	0	0	0	0	0	0	0	0	0.1378	0	0	0	0	0	0	0	2.8392	2.7103	0	0	0	0	0	0	0	0	0	0	0	0	0	0	0	0	0	0	0	0	0	0	0	0	0	0	0	0
389.287	5.2175	0.0004	0.4538	1.0249	1.6215	1.3689	1.1274	0.3903	0.9687	0	1.7374	2.09	0.7473	0.7206	1.3997	2.506	0	0.5527	0.7397	0.3851	0.4543	0.3863	1.9614	2.5072	0	1.3109	1.7496	2.8651	3.018	3.5804	1.4342	1.2592	1.9987	2.0059	1.0146	1.3019	0.7275	0.8424	0.6456	0.3376	0	1.3345	0	0.8008	0	0	0	0.1891
390.238	1.9343	0.0017	18.7787	22.9195	13.3051	15.2727	0	0	0.2957	0	0	0	10.2048	8.7627	1.4169	0	2.6732	2.7138	1.9076	2.485	11.6743	10.3876	5.1848	6.1139	0	3.0082	4.3272	6.8864	0.8668	0	6.4914	5.6109	5.8857	4.9976	0	0	0.403	0.2738	0	0	14.0174	15.4302	0	0	0	2.4089	0	0
390.925	0.5085	0	1.1212	0.6167	0.5473	0.788	0.3814	0.4441	0.6709	0.5968	1.2457	0.9942	0	0.659	0.6312	0.2552	1.2523	0.8343	0.6658	1.0583	0.5802	0	0.8209	0.8672	0	0.759	0.8603	0.2954	0.9837	1.1185	1.3821	0.8771	0.2215	0.3828	1.1812	0.5385	0.5024	0	0.5413	0.3828	0.1266	0.9857	0.9015	0.9954	0.977	0.3059	0	0.5792
391.213	1.9065	0.0131	0	47.2622	52.3247	56.1597	38.0372	52.7614	7.1653	28.7116	0.8041	0	48.8157	50.6874	8.8987	21.4156	1.5419	9.2487	21.6553	24.3149	16.8079	28.858	21.16	22.3365	19.4982	21.577	26.0502	46.9117	101.486	57.2272	36.2176	34.9645	65.3113	24.7291	50.926	21.6589	10.9915	0	25.8894	28.2444	47.9678	50.2181	14.8333	43.3539	26.3824	26.0455	20.5437	20.6705
391.241	2.0619	0.0023	0	0	0	0	0	4.0901	0	0	0	0	0	9.6214	0	0	2.942	4.207	0.7633	0	0	0	0	0	0	0	0	5.6142	12.5353	2.5512	0	4.8281	10.8926	11.4012	0	30.1486	0	0	0	0	11.3403	26.2371	0	0	2.1171	0	0	0
391.278	2.243	0.0002	0	0	15.4444	0	0	0	0	0	0	0	0	0	0	0	3.521	4.4828	5.8508	0	0.4958	1.1646	0	5.8433	0	0	0	0	0	0	0	0	0	0	0	0	0	2.9519	0	0	25.9581	1.3754	0	0	0	0	2.3246	0
391.283	2.6667	0.0033	9.5863	4.1647	24.4103	19.2384	2.583	2.59	5.2712	5.2631	0	0	23.2837	24.1489	11.6636	12.6025	20.3881	15.8288	10.1697	31.7664	8.3369	18.6999	18.0943	18.0174	0	1.3467	0	2.942	13.9599	39.7636	5.2225	5.9364	2.7634	2.8181	0.3251	0	13.802	10.9085	0	0	56.0102	51.2757	12.6179	14.2121	4.5031	0	16.2845	18.522
391.285	2.5704	0.004	4.3415	0	9.1181	0	0	0	2.5742	2.3693	6.6521	5.5701	10.2629	12.0286	1.307	0.9902	20.274	15.8288	31.369	31.7664	17.75	9.0011	6.6149	5.3625	0	0	3.6128	0	36.5935	39.5153	0	0	0	0	0.6278	1.1301	1.2757	0	5.0735	2.7997	19.3997	16.1548	5.2586	14.2121	0	0	4.148	5.035
392.974	0.5121	0.0002	0.8362	3.1255	1.9922	1.0607	1.4834	2.2297	1.9647	1.1828	0.9515	1.5138	1.6603	1.2535	1.7378	1.1608	0.8626	0.816	1.2163	1.4938	1.9972	1.6481	1.918	0.2637	0.7656	1.6942	1.2118	0.7911	0.7057	0.6224	1.4766	1.4538	0.9185	1.4142	2.6744	1.4097	0.5144	1.5597	1.0119	1.5524	0.8059	1.5977	2.2577	2.5115	0.9861	0.7278	0.443	0.9197
393.223	2.1526	0.0009	0	0	0	16.6881	5.9711	0	0	0	0	0	0	8.7174	0	0	1.8889	3.2355	0	0	0	0	0	0	2.5831	5.0902	5.7597	0	0	2.5655	0	10.8856	0	0	0	0	0	0	0	0	13.9591	0	3.7833	0	0	0	0	0
393.228	2.0314	0.0043	0	0	0	0	0	0	0	1.7485	0	0	0	0	0	0	0	0	0	0	0	0	0	0	0.3226	0	0	2.2877	23.9557	9.9954	0	12.8259	0	40.7964	7.2239	1.1824	0.6082	0	1.5995	0	0.4231	0	0	0	0	0	0	0
393.229	2.2606	0.0012	0	0.9249	0	0	16.6762	0	1.9733	0	0	0.4165	4.0986	3.9125	0	0	5.8121	1.9456	0	0	3.0228	1.281	0	0	0	1.3896	1.6985	0	0	0	0	0	2.6514	0	0	0	0	0	0	2.7574	3.5121	1.8418	5.8129	12.7594	0	0	0	0
393.275	5.9518	0.0008	2.7909	5.3173	3.8299	4.6123	5.3765	6.6425	3.2815	1.0873	5.1664	4.7254	0	0	4.35	7.6121	1.011	0	4.6005	5.1278	2.8349	4.4567	5.2424	3.2365	1.6998	3.9223	0	7.9922	5.819	7.9188	2.3	2.9727	4.8587	3.9864	4.239	4.883	1.2985	0.9434	11.0114	6.3754	0	0	1.5639	5.2121	0	0	0.4559	1.1159
393.277	6.0517	0.0023	15.5453	17.0666	18.0149	17.916	17.7685	20.2633	0.8005	5.5952	24.8356	22.8743	6.4442	5.8316	24.7103	29.8029	12.5526	6.4633	18.2265	19.6688	14.718	16.7614	26.7209	29.9324	15.8906	18.1368	22.8342	24.2027	26.4694	29.8284	11.06	13.2392	23.487	27.5293	20.3253	20.352	16.8534	13.7547	35.8911	23.5925	6.3014	4.4183	14.2807	17.6358	1.1149	1.5131	2.1335	4.6332
393.298	3.7542	0.0002	0	0	0	0	0	0.0419	0	0	0	0.6073	0	0	0	4.6388	0	0.0419	0	0	0	0	0	0	0	0	0	0	0	0	4.9288	0	0	0	0.0732	0	0	0	0	0	0.5565	0.715	0	0	0.8713	0.7105	0	0
395.098	0.4541	0.0001	0.0942	0.1914	0.3613	0.2004	0.1472	0.1382	0.0633	0.5478	0	0.465	0.2211	0.4516	0.4554	0.3256	0.2525	0.3114	0.2207	0.0965	1.1376	1.7987	0.4871	0.3262	0.2339	0.4535	0.2523	0.1868	0.1972	0.2424	0.083	0	0.2197	0.1884	0.2517	0.211	0.3392	0.3157	0.4097	0.3227	0.157	0.1477	0.083	0.2724	0.0643	0.2032	0.4328	0.2322
395.154	2.8581	0.001	0.3643	0.0633	0	0.0738	1.0246	0	0	0.8527	0.1681	0	0.9214	1.2335	1.1505	0.877	0.105	0.0628	0.358	0.3056	0.2387	0.0527	0.879	0.0776	0.5959	0	0.1972	0.1105	4.4618	3.0803	1.9836	0.1191	4.8726	3.3576	1.8711	0	0.8452	0	0	1.9473	1.1035	0.9955	0.9718	0	0.4671	0.6743	1.0307	1.0041
395.198	2.1309	0.0063	2.8057	0	9.6675	10.8594	0	0	0	5.2254	0	0.5813	0	0	8.1866	8.7556	1.8286	2.4567	2.9945	5.9613	0	0.4093	0	0	2.4961	3.0698	0	0	26.8262	17.0813	0.6469	0	22.1589	18.7054	4.8595	0	1.3835	1.764	17.9812	9.8975	0	8.9585	0	0	5.4174	4.9638	7.5389	9.885
395.205	2.3087	0.0009	0	0	0	0	0	0	0	0	0	0	0	0	0	0	0	0	0	0	0	0	0	0	0	0	1.8354	0	2.0239	5.2324	0	0	6.8034	0	3.0436	0	0	0	0	0	0	0	0.6802	0	0	0	0	0
395.215	2.2465	0.0008	0	0	0	0	0	0	0	0	0	0	0	0	0	0	0	0	0	0	0	0	0	0	0	0	0	0	0	0.4264	0	0	11.6417	0	0	0	0	0	3.7437	0	0	0	0	0	0	0	0	0
395.224	4.1131	0.0011	3.3293	2.6055	0.7548	0	2.1119	0	0	0.1349	0.4061	1.1259	1.5295	2.0671	0.8052	2.5566	2.2681	2.732	3.5898	2.9189	0.7135	0	1.0543	1.1095	3.7052	3.5052	3.8133	4.6524	5.0639	5.4897	3.1941	3.872	5.38	4.7026	4.0067	4.9945	2.9694	3.587	4.034	4.3406	4.3148	4.6624	0.3685	0	3.4402	2.777	2.9023	2.4929
395.392	8.117	0.0012	1.0024	1.5458	12.6522	13.3542	1.4298	1.0321	0	16.498	8.5579	8.8124	3.9229	3.2682	8.4682	8.4463	0.4936	0	12.4555	11.815	2.0668	2.2075	1.3709	0	3.8961	4.5996	1.8123	0.4376	5.1689	5.0388	7.4448	5.8538	6.9899	6.2409	0.1866	0	0.4908	0.4498	4.0229	4.3918	2.971	3.5899	4.0096	4.5312	2.3889	2.488	5.9437	6.5098
396.905	0.5052	0.0003	2.1485	1.6906	3.0796	2.3607	2.8519	2.3036	2.1887	3.2023	2.2177	1.7758	2.6592	2.3622	1.5795	1.4305	2.2044	0.6857	2.2107	3.2471	1.7092	2.1478	0.654	1.7343	3.3005	2.2678	2.0542	1.8543	0.9647	0.9641	1.58	1.97	1.0583	1.4983	1.9254	1.9555	2.1559	1.5477	2.7385	3.2658	1.6434	1.8247	2.6995	2.2669	1.4176	1.4519	2.3651	1.6481
396.988	0.5301	0.0002	0.8235	1.2949	0.2261	1.6392	1.7242	1.9716	0	0.4852	1.0061	1.5143	0.9429	0	0	1.2142	0.9397	1.535	0.783	0.6962	0.8744	0.4359	1.4474	0.8257	1.2473	2.0927	1.2698	2.1977	1.0594	0	1.7551	2.5618	1.1633	1.2777	1.5692	1.6501	2.5684	1.1362	0.6331	1.0822	0.3322	1.6647	2.5564	2.2669	2.0129	1.7199	2.1663	1.6481
397.204	2.0392	0.0082	9.2525	10.0418	27.2287	30.546	0	7.2509	13.9469	10.6951	1.8661	2.0852	9.9018	11.7876	25.7933	22.8683	4.1924	5.6536	11.9083	13.269	2.607	3.8001	4.5825	4.8083	12.991	14.0326	16.9446	24.1378	46.8675	43.3729	3.6594	5.0244	17.3765	24.1539	12.5027	12.4281	3.9637	3.3124	22.8349	18.2496	14.6735	15.1333	14.4647	14.8273	16.7976	15.1611	21.4813	22.3776
397.214	2.5096	0.0002	0.4386	0.554	2.5142	1.9111	0	0	0	0	0.2424	0.0519	0	0	0	0	0.2621	0.1453	0.7618	1.2318	0	0.301	0.4976	0	0.1993	0	0.1622	0	0	0	0	0	0	0	0	0	0.0415	0	0	0	0.7885	0	0.1477	0	0.6566	0.5972	0.1674	0
397.214	0.6913	0.0004	0.5916	0.4127	0.8188	1.5001	0.1587	0.6244	0.0523	0.2307	0	0	0.1246	0.2076	0.0937	0.0319	0.2425	0	0.0314	0.0213	1.2581	0.7489	0.1156	0.0628	0.083	0.0527	0.1371	0.1262	0.3218	0.815	0.2314	0.4781	2.9987	3.1493	0	0	0	0.0738	0	0	2.3324	2.0874	0	0	0.3797	0.51	0.0519	0
397.214	2.2314	0.0009	0	0	0	0	0	0	0	0	0	0	0	0	0	0	0	0	0	0	0	0	0	0	0	0	0	0	7.4851	0	0	0	4.3374	0	0	0	0	0	2.0799	0	0	0	0	0	0	0	0	0
397.334	5.5433	0.0001	0.1156	0	3.0051	0	0.0419	0.3303	0	0.136	0	0	0.2076	0.2703	9.1815	8.2926	0.1215	0	0	0	0	0.1366	1.6891	0	0.3192	0	0	0	0	0	0	0.3063	1.1662	0	0	0	0.0415	0.0419	0	0	0	0.6417	0.5018	0	0.4634	0.5893	0	0
397.367	5.9391	0.0009	0.0949	0.0638	1.9678	3.3277	0	0.3919	0	5.3824	2.1747	0	0.3076	0.3191	7.9938	7.9254	0	0.401	3.2554	3.55	1.3804	0.81	1.2954	1.7115	1.1641	1.1693	0	1.55	2.5381	2.0465	5.8134	4.9116	6.5232	6.7251	0.3805	0.0532	0	0.2605	0	1.0954	1.2702	1.2709	0	1.1133	0.3492	0.0837	1.9496	0
398.166	1.8344	0.0008	1.0164	0.7839	1.2476	2.2628	0	0	0.387	0.1661	0	0.1376	0.708	0.5089	0.4736	0.7207	0.2814	0.464	0	0.116	0.7323	0.9538	0.6456	0	0.3425	0.4603	0.8219	0.4358	3.6517	2.8976	1.1585	0.6566	4.3473	2.9445	1.3203	1.4976	0.1366	0	0	0.3785	0.9884	1.9105	0	0.4659	0	0	0	0.1477
398.891	0.4999	0.0002	2.6989	1.7119	3.0413	2.5281	2.8057	1.364	0.6881	1.8609	1.5325	2.0926	2.5009	2.3864	3.1605	1.5683	2.6932	0	2.3041	0.9546	1.9554	2.7214	1.4048	2.2092	2.9171	2.2695	1.1204	1.6808	1.4376	0.9084	1.4537	0.3509	1.1618	2.1628	1.8655	1.5874	2.0508	2.4427	1.9774	2.0986	0	2.4481	2.3389	1.1197	1.8609	2.4694	1.7931	2.0882
398.939	2.3659	0.0015	12.9886	16.4355	1.7404	2.4321	0.0523	0	0	0	0	0.0732	0	0	0.1656	0.2768	0	0.1384	0.4343	0	0.8335	0.6814	2.4534	2.4923	0.2213	0.6441	0	0.1363	0.2214	1.9006	2.5676	3.0798	3.5435	4.1689	0	0.569	0	0	0.5092	0.596	0.6603	0.9754	0.1094	0.0419	4.0947	3.1925	0.4678	0.2567
399.179	1.9642	0.0002	0	0	0	0	2.7419	2.738	0	0	0	0	0	0	0	0	0	0	0	0	0	0	0	1.2284	0	0	0	0	0	0	0.9999	0.948	0	0	0	0	0	0	0	0	0	0	0	0	0	1.103	0	0
399.222	2.2204	0.0006	0	0	0	0	0	0	0	0	0.0422	0	28.0536	13.4475	0	0	0	0	0	0	0	0	0	0	0	0	0	0	0	0	0	0	0	0	0	0	0	0	0	0	0	0	0	0	0	0	0	0
399.223	2.1139	0.0002	0	0	0	0.889	0	0	0	0	0	0	5.0878	7.5046	0	0	0	0	0	0	0	0	0	0	0	0	0	0	0	0	0	0	0	0	0	0	0	0	0	0	0	0	0	0	0	0	0	0
401.233	3.2298	0.0002	0.9684	0	1.3153	1.2427	0.3322	0.3863	0.2321	0	0	0	0	0.9779	0	2.2199	0	0.621	1.1364	1.3251	0.8003	1.222	2.0483	0	0.5814	0.8693	0	1.0789	0	0	0	0	0	0	0	0	0.431	0.0949	0	0	0	0	0	1.468	0.839	0	0	0
402.829	0.4894	0	0	0.327	0.0949	0	0.88	0.2644	0	0.5492	0.9811	1.3589	0.1674	0.5081	0.9889	0.2435	0	0.9112	0.2658	0.561	0.6762	0.2765	0.6045	1.0435	0.0851	0.3269	0.2966	0.7094	1.3441	0.1988	0.7144	0.5389	0	0.7948	0.7097	1.2025	0.235	0	0.7841	0.1582	0	0.413	0.6455	0.33	0.4067	1.2451	0.2233	0
402.89	0.4952	0	0.2743	0.4041	0.2552	0.0837	0.2649	0.2426	0.2765	0.1808	0	0	0.4449	0.2215	0.3903	0	0	0.2426	0	0.5802	0.2954	0.1489	0.203	0.2215	0	0.1779	0	0.2658	0	0	0.5954	0.5466	0	1.1058	0	0	0	0	0	0	0.3915	0.1382	0.1582	0	0.8347	0.4852	0	0.7503
402.974	0.5155	0.0003	4.9549	5.3826	5.2859	5.8234	4.9182	6.267	5.4086	5.4873	4.847	6.4393	5.6498	5.7487	4.9882	5.5089	6.4975	4.5373	5.2774	6.1733	5.5273	5.8551	5.1185	5.7787	5.9683	6.3745	4.3716	6.0106	5.1262	4.1476	3.4744	4.9355	2.7934	4.224	5.6431	5.5566	6.4827	5.2654	4.9382	6.666	4.4797	5.4862	4.5105	5.7821	6.0402	4.834	6.0571	6.271
403.156	4.2527	0.0003	1.0628	0.0527	0.8376	0	0.378	0	0	0	1.3749	0	0.9489	0	0.4886	0.1038	0.8441	0	0	0.0532	0.9253	0	1.2624	0	2.0902	0.0523	0.6815	0	2.3165	0	1.5043	0	1.7867	0.3896	2.4074	0	0.8581	0	0	0.5567	2.0587	0	1.5547	0.0319	0.3905	0.3158	0.7496	0.4411
403.238	4.9088	0.0004	0.1349	0.083	0	0	0	0	0	0	0.0316	0.0957	0	0	1.0824	1.9439	0	1.5251	1.184	1.5212	0	0.1671	0.6938	0.8249	0	0	0	0	0	3.2375	0	0.5899	1.3596	1.8614	0	1.17	0	0.083	0	0.2302	0.0949	0.0633	0	0	0.3349	1.2813	0.0422	0
403.303	5.9536	0.0006	0	1.3718	1.7306	0	1.1817	3.3559	0	0.4564	3.2125	3.7633	0	0.9261	2.4129	3.4056	0.3539	0	1.7872	2.7106	1.7497	0	3.4069	3.7666	1.2175	0	1.6012	4.0285	4.1707	3.1451	0	0	3.2309	2.9391	1.4654	0	1.3507	0	2.8176	0	0	0	0.6509	0	0	0	0	0
403.304	6.0513	0.001	4.4654	2.3063	7.2391	5.747	10.299	10.2999	0	2.6638	14.4871	12.2642	3.5531	3.152	10.5307	11.4235	5.4913	2.1583	6.7624	7.546	7.1101	4.7522	11.739	13.7484	6.88	5.4136	12.6627	13.3125	13.3026	12.2536	3.0954	3.3294	11.6591	10.1698	7.1767	4.9402	6.5878	3.8014	11.9892	7.5518	2.3864	1.3975	6.7246	4.5458	0.3474	0.1473	0.4525	1.3848
407.205	1.7927	0.0042	11.035	5.5118	16.3604	17.6138	13.3713	15.93	5.6385	8.8832	0	0	10.152	16.1994	5.6657	7.1339	0	1.0664	0	7.5585	5.5317	3.5217	0	0	5.7038	0	0	11.6972	32.7577	15.7566	10.3532	11.1075	19.1582	13.2014	12.735	14.586	0	0	0	8.8952	14.8739	11.6865	11.9182	9.8038	0	0	0.5289	0
407.213	1.923	0.0013	0	0	3.8118	4.2661	1.0677	4.4949	0	0	0	0	0	0	0	0	0	0	0	0	0	6.2831	0	0	0	0	0	4.3676	9.9008	7.4132	2.3116	3.0826	7.0381	0	1.2234	1.6808	0	0	0.5092	2.537	1.4333	16.8716	0	17.6972	0	0	0	0
407.279	2.2282	0.0029	3.6336	1.1663	8.5949	8.4496	0.6182	0.3051	3.4236	4.0306	5.2823	5.8929	25.5341	23.2242	2.1684	2.8628	12.2424	12.8108	70.1637	66.2342	9.9495	10.8148	8.1332	8.5744	3.2348	3.1347	0.7607	0.9938	26.6314	25.6694	3.2997	2.6472	2.2316	1.9998	0	0	1.5477	2.6213	4.1678	5.5183	22.0871	21.4415	14.1553	11.3805	2.4303	2.4587	6.6897	7.6769
408.2	1.8635	0.0006	2.4098	1.3545	3.034	5.0801	0	0	0	0.3585	0	0	0	0.9265	0	0	0	0.7065	0	0	2.7339	1.8293	0	0	0.229	0	0	0	0.5748	3.0155	1.8408	0	0	0	0	0	0	0	1.4152	0	7.4059	5.8187	0	0	1.7574	2.2199	0	0.1583
408.923	2.5127	0.0005	0.4375	0.2817	0.3168	0.4641	0.0949	0.0527	0	0	0	0	0.4094	0.0844	0.0623	0.1882	0	0	0.0208	0	0	0	0	0	0	1.1867	0.3232	0.116	0	0	0.0211	0	4.7232	4.9608	9.2918	9.2969	0	0	0	0.0314	1.2928	1.7255	0.1791	0.1674	0.0952	0.084	0	0
409.222	1.901	0.0039	7.2711	9.6032	20.9773	24.6506	21.911	24.7918	5.3942	13.4062	0	0	22.655	22.3506	5.8587	11.2507	0	0	8.6174	11.882	6.8365	7.5716	0	0	0	7.823	5.981	18.6933	39.4329	26.3178	16.1584	16.257	17.0802	5.1746	10.6016	17.9435	0	0	13.6005	11.7976	17.2694	19.4179	16.4031	22.909	3.7365	7.5041	0	4.9763
409.225	2.0255	0.0004	0	0	0.6497	1.2013	0.2059	0	0	0	0	0	0	0	0	0	0	0	0	0	0	0	0	0	0	0	0	0	0	2.3046	0	3.0373	0	4.7753	0.8664	0	0	0	3.1778	0	0.2511	0	0	0	0	0	0	0
409.238	4.0988	0.0038	0	10.6556	0	0	3.9174	2.2104	0	0	6.3967	0	9.0267	4.3313	0	5.7445	5.5992	4.3956	12.5395	0	0	0	0	0	0	0	11.8142	7.8702	17.1294	1.5954	6.1561	6.3403	28.6885	10.4037	8.6494	8.5762	10.552	8.7712	16.8785	20.7182	9.5911	8.1145	6.4516	0	16.0874	16.8001	11.2744	0
409.243	4.3128	0.0003	0	0	0	0	0	0	0	0	0	0	0	0	0	0	2.1992	1.4632	0	0	0	0	0	0	0	0	4.2727	0	0	0	0	0	0	0	0	0	0	3.3638	0	0.7597	0	0	0	0	0	0	0	0
409.31	7.4039	0.0029	28.3248	23.4385	25.3639	24.8043	28.34	27.0133	33.3432	30.7835	26.6569	22.2998	29.2241	26.1177	14.9312	10.8866	24.4241	17.105	27.3694	21.9997	32.7487	27.0695	22.7673	16.6868	41.3664	34.332	22.3981	17.3924	23.8057	23.342	9.3052	8.6339	20.1809	14.2601	14.6705	11.1225	30.0084	28.8788	26.9536	26.5527	10.7794	7.7315	28.2474	24.9616	28.5366	27.8109	38.7455	36.8415
410.737	0.4552	0.0001	0.7973	1.2399	0.7577	1.2256	0.9776	0.443	0.5274	0.157	0.6196	0.8675	0.9043	1.0001	1.2825	1.4651	0.4219	1.172	0.6514	0.9781	0.8214	0	1.0489	0.7011	0.7952	0.1595	0.8878	0.6978	0.8782	0.7965	0.8864	0.1793	0.8742	0.9889	1.3584	1.3127	1.2818	0.4415	0.6201	1.2883	1.1365	0.8345	0.3218	0.7997	0.97	0.6836	1.2186	0.8317
410.921	2.5151	0.0005	0.2195	0.3643	0	0.4538	0	0.0527	0	0	0	0	0.1793	0.1688	0.1359	0.0314	0	0	0	0.0314	0.0311	0	0.0311	0	0.7362	0.8928	0.6271	0.3353	0	0	0.0314	0.0519	4.5006	5.7093	8.9522	9.2358	0	0	0	0	1.5983	1.2617	0.0638	0.0947	0.0213	0	0.0209	0
410.994	0.5257	0.0006	11.5626	11.1268	11.527	13.3887	13.7122	15.4338	12.5049	12.9246	13.7008	14.069	14.6811	14.1933	11.896	12.6791	13.2531	14.9803	14.7975	14.0647	12.4229	12.8046	12.9557	13.0035	13.31	15.6326	10.8787	15.6105	11.2105	14.1627	14.4332	14.5272	12.7043	11.6968	12.8067	13.4989	15.1936	15.307	12.7427	13.9211	12.93	14.7648	13.2039	13.7175	15.5468	12.8411	16.0142	16.5837
411.198	2.6647	0.0003	0	0	0	0	0	0	1.4522	0.4846	0.2185	0.1256	0	0	1.1473	1.566	0	0	0	0	0	0	1.1371	0.3806	0.388	1.1733	0	0.4061	2.0899	3.5888	1.4749	1.2609	0	0	0.7861	1.2097	0.0314	0	0	0	0	0	0	0	0	0	0.0519	0.0523
411.223	2.0329	0.0001	0	0	0	0	0	0	2.5174	0	0	0	0	0	0	0	0	0	0	0	0	0.1251	0	0	0	0	0	0	0	1.5049	0	0	0	0	0	0	0	0	0	0	0	0	0	0	0	0	0	0
411.242	4.4774	0.0001	0	0.2233	0	0	0	0.1465	0	0.0523	0	0	0.0628	0	0.2525	0.2278	0	0.4499	0	0	0	0	0	0	0.0581	0.4208	0	2.056	0.5098	1.2662	0	0.2537	1.6567	0	0.2297	0	0.1696	0.1992	0	0.8165	0	0	0.0314	0	0.218	0	0.8554	0.6454
411.292	3.4288	0.0033	4.5327	0	6.8321	11.8584	1.0203	1.8078	0	1.0484	0	0	0	0.3444	1.2962	4.1218	0	0.5337	2.0381	5.0372	0.8814	1.8135	4.446	5.7463	0	0	0.4527	2.0101	8.3079	13.1244	3.3898	5.0281	10.2748	13.0412	6.0196	0	8.0899	0	0.1424	6.2796	4.3489	5.7474	0	0	6.127	5.0839	5.6622	5.2662
411.38	6.2994	0.0009	0.4523	0	5.3027	6.5657	0.1251	0.0835	8.0729	10.1489	2.3937	0	0.4631	0.2943	9.4141	12.0737	0	0.522	1.8712	4.044	2.1727	0	0.8265	1.9569	0	0	1.6359	0.3419	1.0835	0	7.3289	0	7.4778	7.7666	0.3886	0.2621	0	0	0.333	0	1.6033	1.0937	1.5801	0.4583	0.2527	0.2835	2.6918	3.3571
413.202	1.9387	0.0041	4.7671	4.481	21.5779	23.9264	2.8589	3.7673	5.7283	5.4093	0.2504	0.4008	3.9027	3.1235	9.5884	10.5956	4.2956	3.9451	6.3443	7.2937	2.8327	3.3086	3.105	3.2013	4.3585	5.1899	7.5503	10.8253	19.22	19.6695	2.4964	2.5043	10.1696	9.2449	6.9028	6.8473	2.5393	1.9155	6.9976	7.6498	11.636	11.2821	11.1513	9.7903	10.7552	9.5326	10.3487	9.669
413.225	4.6499	0.0007	3.3982	2.4187	1.0808	0	0.6068	2.1616	0	2.4019	0	0	2.6791	0	2.2118	2.2729	3.1848	1.2224	2.9787	2.8134	0	0	0.4419	0	2.4107	2.9316	2.5424	3.3916	0	2.914	3.6921	1.6593	4.2447	3.5024	1.1619	0.1884	0	0	0	3.5039	3.5585	3.9058	0.3016	0	1.1925	1.2422	1.5751	1.0173
413.228	4.7098	0.0003	0	0	0	0	0	0	0	0	0	0.4259	0	0	0	0	0	1.2224	0	0	0	0.3498	0	1.1978	0	0	0	0.8379	0	0	0	3.8166	0	0	0	1.8676	0	0	0	0.1761	0	0.1517	0	1.6011	0	0	0	0.301
413.322	3.6311	0.0006	0	0	0	0	0	0	0	0	0	0	0	0	0	0	0	0	0	0	0	0	0	3.2491	0	0	0	0	5.2399	0	0	10.7112	0	0	0	0	0	0	0	0	0	0	0	0	5.4474	0	4.7806	7.7402
413.325	3.4338	0.0015	0	0	0	0	0	0	0	0	0	0	0	0	15.7458	26.9649	0	0	0	11.3221	0	0	24.7279	42.2848	0	0	0	0	0	0	0	18.147	11.5502	0	16.656	0	0	0	0	0	8.1367	12.964	0	0	0	0	5.2926	0
413.327	3.2856	0.0023	0	0	9.9241	2.977	0	0	0	0	0	0	0	0	5.9576	8.6436	0	0.0419	0	0	0	0	2.5618	8.4733	0	0	0	0	18.9191	0	14.9357	0	0	3.7546	0	0	0	0	0.4445	0	8.3654	2.627	0	0	2.5577	2.4193	0	0.9902
413.328	4.1322	0.0048	0	0	11.4995	13.4958	14.587	13.2365	0	0.6494	7.1933	0	0	0	24.4205	39.355	0	0	0	17.9122	1.6751	0	33.0899	32.7735	0	0	0	0	21.6705	20.9509	21.4101	17.5251	10.9712	3.9454	3.7208	3.6858	0	0	0	0	4.8341	17.7971	1.046	0	12.2825	10.4667	10.5123	8.3773
413.328	3.7462	0.0006	0	0	0	0	0	0	0	0	0	0	0	0	0	0	0	0	0	2.5736	0	0	0	9.4073	0	0	0	0	0	0	0	7.0666	3.1277	3.9966	0	0	0	0	0	0	0	4.8931	0	0	1.3541	0	0	1.3374
413.33	3.5441	0.002	0	0	0	0	1.5134	0	0	0	0.6404	0	0	0	15.1443	10.7259	0	0	4.9382	0	0	0	0	22.6813	0	0	0	0	2.2113	0	12.7095	0	14.7339	7.708	5.4034	0	0	0	0	0	6.0382	1.8096	0	0	0	3.7513	0	2.9526
413.33	4.2392	0.0007	0	0	0	6.7538	0	0	0	0	0	1.3916	0	0	6.7653	13.5902	0	0	0	6.4942	0	0	2.5008	0	0	0	0	0	0	2.1948	12.3362	4.4355	4.0663	0	3.8612	0	0	0	0	0	6.1582	0	0	0	0	8.2841	0	0
414.975	0.5141	0.0001	1.2704	1.1822	0.294	1.2768	1.2376	0.5717	0.9345	1.0747	0.7395	1.6806	1.3755	1.0731	1.024	0.862	1.3344	0.697	1.7008	1.9458	0.7635	0	0	1.5552	0.6805	0.546	0.4253	0.244	1.2799	1.4493	1.8461	1.783	0.8364	1.1262	1.0149	1.8518	0.6518	1.0459	0.3296	1.1472	1.6111	1.2485	0.9201	1.5409	2.2773	1.1548	0	0.2215
415.229	1.8571	0.0004	0	0	0	0	0	0	0	0	0	0.0422	0	0	0	0	0	0	0	0	0	0	0	0	0	0	0	0	0	0	0	0	3.7419	4.388	0	0	0	0	0	0	0	0	0	0	0	0	0	0
415.322	3.6351	0.0046	5.7558	0	2.9955	3.4889	0	3.7271	0	0	6.0062	0	2.707	2.777	7.8405	7.3079	0	0	11.1423	12.2601	0	0	6.3061	6.8722	0	0	3.0943	0	12.3151	14.8865	8.3517	10.588	15.9992	16.0799	11.9425	10.4501	8.6497	0	0	11.1472	6.6208	7.0122	3.5844	0	14.2539	12.2978	13.3361	13.6587
416.067	0.5395	0.0001	0.7011	0.7478	0.3035	0.7673	0.5603	0.6118	0.2093	0.4234	0.5926	1.1102	0.5398	0.4249	0.7365	0.4895	0.4441	0.2431	0.1793	0.5334	0	0.6273	0.4766	0.1489	0.212	0.2426	0.2532	0.4033	0.2848	0.6751	1.0353	0.9824	0.6151	1.3005	0	0.1582	0.3301	0.3509	0	0	0.4169	0.8748	0.1371	0.797	1.1281	0.0744	0	0.3394
417.008	0.5221	0.0002	2.0058	1.2488	2.5962	2.4942	0.6329	1.1027	1.0565	2.2038	2.5162	0.8755	2.3622	2.4272	1.8141	0.9457	2.0834	1.6257	2.1927	3.1114	1.3457	1.1484	1.6323	2.4894	1.2112	0.9489	1.5909	1.3449	1.7471	0	1.9354	0.957	1.2274	1.5099	3.032	2.0835	1.7605	1.7235	0.6699	0.7443	2.5609	1.6095	2.8268	1.977	1.1409	0.7911	1.7632	1.1315
417.32	6.0343	0.0048	29.6602	28.6662	29.6761	32.2986	44.585	44.4654	0	7.7864	55.5401	61.7445	11.6683	14.2928	51.9021	48.8487	18.2895	0	28.0774	31.532	26.9054	27.8858	46.7961	52.5852	22.1917	29.2659	53.4977	54.8205	57.6924	53.8081	18.3109	16.919	51.6629	48.8987	34.1947	31.5164	29.1128	19.0875	41.5598	40.5256	12.4243	7.5024	27.9493	31.2672	0	0	7.722	6.1927
418.928	0.516	0.0002	0.7035	0.2446	0.1884	0.296	0.2743	0	0.1595	0.2772	0.3498	0.9623	0.2848	0.171	0.5863	0.2439	0.3993	0	0.2004	0.1055	0.1582	0.3934	0.862	0.9516	0.8609	0.567	0	0.2426	1.1004	0.7933	0.6962	0.2251	0.0744	0	0.2568	0.5188	0.3828	0.3543	0.4379	0.2339	0.9831	0.9118	0.6789	0.4792	1.1353	1.1943	0.6303	0.9721
419.155	3.0399	0.0005	0	0	0	0	0	0	0.0311	0	0	0.1876	0	0	0	0	0	0.0466	0	0	0	0	0	0	0	0.0623	0.3155	0	2.9713	0	0	0	2.9822	2.0459	1.4561	0.3594	0.3014	0	0	0	0	0	0	0	0.6201	0	0	0
420.928	0.5051	0.0005	2.6489	3.3358	5.1004	4.5091	4.2911	4.5361	3.9313	5.0132	2.1458	4.3709	3.3148	5.1978	4.6262	4.722	4.7841	2.1702	4.3497	4.297	4.37	3.1048	4.2039	3.3198	5.06	5.6117	2.6804	4.3146	2.178	2.8938	4.3431	2.3595	3.3561	1.2653	4.0232	2.082	4.1702	4.5482	3.4466	4.5233	3.0594	4.4156	4.6214	4.7726	3.2057	3.4694	3.3711	3.9535
421.154	2.9768	0.0008	0.0633	0	0.2596	0.3322	0.0523	0.1107	4.0565	2.7824	0.3026	1.5056	0	0.3863	1.201	2.2608	0	0	0.1932	0.295	0.1104	0.0527	0.8326	0.5903	5.9167	11.169	0.2484	0.0523	4.1403	5.7143	2.4178	2.5117	1.9897	2.7	1.6461	2.6665	0	0.1651	0.4044	0	0	0.2768	0.0311	0.0422	1.3628	1.2925	12.9344	15.9318
421.229	3.867	0.0003	0.1562	0.0415	0	0.1557	0.1997	0.0422	0	0.0623	0.0425	0.0957	0.0532	0.2948	0.2803	0.1779	0	0.2326	0	0.2228	0	0	0.3572	0	0.0314	0	0.0942	0.1246	0	0.1582	0.0732	0.1253	0.4722	0.1674	0.0527	0.0623	0	0.0527	0.67	0.2699	9.2719	7.725	0	0	0.1838	0	0	0
421.329	3.076	0.0005	14.5208	16.0239	0	0	0.2623	0.3494	0	0	0	0	0	0.1055	7.9053	7.0289	10.3486	12.5556	0.344	0.2317	0	0	0.5133	0.5067	0.4448	0.3349	0.799	0.9403	0	0	0	0.6228	2.2487	2.0843	0.0316	0.0213	0.0727	0	1.7181	2.0033	1.1636	1.1736	0	0	0.0211	0	0	0
422.932	0.5144	0.0003	1.1208	2.143	2.9188	3.5585	3.4524	3.9412	1.0883	2.8511	1.9976	2.9816	3.6298	3.6538	2.1078	3.3373	2.5354	0.7337	2.1257	2.3908	2.5275	2.6593	1.0164	0.9224	2.0065	2.5895	2.2454	1.1452	1.82	1.1739	2.7373	1.1745	1.2127	1.7544	3.1333	0.9599	3.9379	2.7033	2.3742	2.9104	0.7159	1.0516	3.7152	2.0843	2.291	1.659	3.0508	2.9183
424.225	1.8296	0.0006	0	0	0.4363	0	0	0	0.0828	0	0	0	0	0.1149	0.0419	0	0	0	0.138	0	0	0.1388	0.0527	0.0633	0	0	0	0	0	0	0	0.0633	6.2603	4.2072	0	0.0523	0	0	0.0422	0.0738	0	0	0	0	0	0	0	0.0422
424.247	2.9145	0.0009	13.2134	13.0538	0	0.1367	0.5234	0.6933	0.0316	0.0425	0.1665	0.2913	0.283	0.2076	2.8568	3.1223	1.7241	2.2846	0.2281	0.157	0.3349	0.5636	6.284	6.0058	0.0949	0.2211	0.5109	0.5237	1.1038	1.1753	0.2595	0.2424	0.2834	0.2511	0.3138	0.0532	2.7032	0.9094	0	0.0633	2.6439	1.8727	0.7494	0.923	0.8199	0.9267	0.2215	0.3616
425.202	2.1097	0.0001	0	0	0.5337	2.4914	1.1864	0	0.4198	0	0.783	0.852	0	0	0	0	0.0949	0	1.3566	2.0273	1.0071	0.4094	2.1808	2.4879	0	0	0.9808	0.4815	0	0	3.4054	3.5956	0	1.6076	10.2125	11.3887	1.6613	1.1616	0.7456	1.7656	3.6372	4.2941	0	0	0	0	0.254	0.7091
425.356	6.2144	0.0007	0	0	1.8675	0	0	1.0365	0	4.4192	0	0	0.1793	0	9.2671	11.9087	0.0415	0	0	0	0	0	0	0	0	0	0	0	0	0	4.4886	10.1263	0	3.4072	0	0	0	0.0208	0	0	0	0	0	0	0	0	0	3.3233
425.361	5.2166	0.0019	1.0047	0	10.3769	0	1.2634	0	0	8.0435	2.6313	0.2159	1.1247	0	18.6835	21.1694	0	0	13.6337	17.2198	0	0	8.7614	0	2.0668	0.3523	2.7965	0	0	10.5365	11.9821	17.4888	11.8647	11.7912	3.9481	0	0	0	0	0	0	1.5047	3.0448	0	3.8073	1.6322	0	5.2156
426.906	0.5023	0.0001	0	0.4891	0	0	0.7523	0.3809	0	1.9424	0	1.8615	0	0	0.7823	0.6002	0	0.5169	0.3052	1.4472	0	0.7975	0.2268	0	0.2966	0	0	0.4253	0.4359	0.7278	1.5694	0	0.6118	1.1044	0.4325	0.8557	0	0	0	0.8719	0.5037	2.0595	0	0.8786	0.4891	0.9233	0.5293	0.6652
427.007	0.5229	0.0004	4.9927	5.1272	5.845	8.1729	6.9006	9.5589	6.558	8.375	6.4042	10.3672	8.4141	9.0112	7.3332	6.6524	4.1851	7.3234	8.3088	8.5261	7.292	6.6871	7.9097	7.5166	8.5877	9.8439	7.1456	9.2539	6.0155	5.8922	6.7189	3.1126	6.7456	5.592	6.3548	8.5004	8.4268	8.4182	6.8563	7.8028	8.2147	7.8872	8.5732	8.3729	7.8696	7.8327	8.4034	9.409
427.161	4.1	0.0003	2.0279	0.1993	1.5431	0	2.2077	0	0	0.1873	0	0	1.4897	0.9732	1.3576	0.5567	1.2819	0.0419	1.7595	0.0957	0.4613	0	0.2198	0.0316	4.549	0.179	0	0	2.846	0.4833	1.6136	0	2.7483	1.1473	3.0458	0	1.596	0.2284	0	1.352	2.8012	0.6724	1.8906	0	0.297	0.6824	0.947	0.3548
427.209	2.0203	0.001	0	3.2926	0	0	7.0027	7.1895	0	0	0.5501	0	0	9.96	0	0	0	1.84	0	0	3.0399	2.7734	0	3.6951	0	0	3.8831	8.544	1.5807	15.4686	10.2854	12.4436	0	0	14.1993	14.843	3.0459	0	12.4212	0	7.6727	5.6722	8.805	0	3.5294	0	0	5.1163
427.217	1.9492	0.0001	0	0	0	0	0	0.8432	0	0	0	0	0	1.164	0	0	1.9433	0	0	0	0.6164	0	0	0	0	0	0	0	0	2.8697	1.8446	1.5374	0	0	3.238	1.96	0	0	0	0	0	0	0	0	0	0	0	0
427.317	4.6191	0.0006	0.0314	0.0738	6.9853	7.8611	0	0	0	0	0	0	0.0422	0	0	0	0	0	0.0527	0	0	0	0	0	0.3291	0.2408	0	0	0	0	0	0	0	0	0	0.0419	0	0	0	0	0	0.0628	0	0	0	0	0.0532	0
429.16	0.7069	0.0005	0.6332	0.2754	1.2487	1.1051	0.1787	0.0415	0.1477	0.0523	0.1891	0.5295	0.0938	0.1557	0.4101	0.2284	0.117	0.0633	0.6468	1.0166	0.2727	0.233	0.1899	0.2212	0.0519	0.0316	0.221	0.1273	2.1278	2.8089	0.4531	0.301	0.8215	0.6835	0.2862	0.3222	0.2497	0	0.3668	0.3565	0.7747	0.9354	0.1038	0.1877	0.2014	0.3129	0.1884	0.4617
429.193	5.2177	0.0011	2.0475	0.6004	4.5427	1.4794	3.7591	1.2732	0	1.6543	8.9284	2.202	3.6018	2.1432	4.0991	4.2728	0.8979	0.3443	1.9107	1.0656	3.5949	0.6996	5.5598	1.4991	4.8062	1.3903	2.0359	1.0489	9.403	4.8479	5.064	0.7821	6.3711	2.9294	2.2873	0.8932	2.4844	0.2286	0.0422	2.1377	3.8023	0.8755	3.3742	0.5827	1.0089	0	0.7675	0.9152
429.301	2.823	0.0022	2.4727	2.7351	6.3651	9.8042	1.0363	1.5487	0	1.5092	1.4202	2.3782	0.922	0.7197	1.0469	2.4223	1.273	3.0966	1.6354	3.9927	0.8769	1.421	3.6306	5.3493	2.6683	3.2455	0	4.656	5.6861	10.9417	0.5703	0	6.762	8.4199	7.1453	7.3243	4.2707	6.2122	0	6.6851	4.2342	5.1052	0.3045	0.5792	4.8774	5.6701	6.8533	7.1988
430.815	0.4953	0	0.1899	0.2127	0.2321	0.293	0	0	0.1382	0.1899	0	0.1371	0.3349	0	0.4394	0.4219	0.2616	0	0.3374	0.4881	0	0.1914	0	0	0	0	0.3627	0.3692	0.1477	0	0.3976	0	0.2511	0.2426	0.5104	0.3917	0.8733	0.211	0.2215	0.7396	0.2543	0.116	0.0744	0	0.8341	0.6646	0.2977	0.2302
431.185	2.964	0.0006	0	0	0.163	0.0316	0.1104	0	1.048	1.5338	0	0.0727	0.2491	0.2759	0.1661	1.2494	0.0519	0	0	0	0.2797	0.0316	0.3478	0	5.8296	7.6346	0	0.1371	3.4235	2.6866	1.7896	1.1333	1.0533	1.2669	0.6824	1.2155	0.1084	0	0	0	0.2676	0	0	0	0.5528	0.9582	12.2127	12.586
431.315	2.7636	0.0005	0.2727	0	6.5535	0	1.3509	0	0.818	0.3922	0.7913	0	0.5592	0.4429	1.6432	0	1.9116	0	0	0	0.5459	0	3.2455	0	0.4373	0	1.0815	0	5.636	0	2.4267	0	0	0	0	0	0.6966	0	5.4186	0	2.5558	0	1.1632	0	0	4.2978	0	0
431.316	2.4305	0.0004	1.5298	1.6385	1.9517	0	1.0606	0.3797	0.7474	0.532	0	0	1.9017	2.6861	5.6519	4.7493	2.9649	0	0	0	0	0	1.0462	0	0.7684	0	2.0781	2.2246	6.3405	0	0	0	0	0	0	0	0.5535	0	3.7526	0	1.2008	0	0	0.1954	0	0	0	0
431.351	7.3456	0.0003	0	0.2181	0.0846	0	0.0415	0.1461	1.5792	0.4105	0	0	0.1661	0.0311	0	0	0	0	0.1932	0.2712	0.0209	0.083	0.3802	0.8366	2.4544	4.2826	0	0.0527	0.1104	0.2759	0	0	0	0.0519	0	0	0.2877	0.2208	0.1376	0.1403	0	0	0	0.4139	0.3311	0.0422	0	0.1104
432.132	1.8244	0.0004	0	0	0	0	0	0	0.0311	0	0	0.0825	0	0	0.0828	0	0	0	0.0209	0	0	0.0316	8.8793	9.4329	0	0	0	0	0	0	0	0	0.1051	0	0	0	0.0527	0	0	0	0	0	0	0	0.0314	0	0	0
432.779	0.4885	0.0002	0.8447	1.1252	0.8597	0.9542	1.4706	1.1641	0.8635	0.2009	0	0.7611	0.1988	0.2426	0.4114	0.7926	0	0.6339	0.6047	0.5602	0.3509	0.9144	0.763	1.587	0.723	0.3453	0.704	0.9173	1.1634	0.9522	1.0011	0.2954	1.1959	1.1318	0.5073	0.5799	0.6469	0	0.654	0.4041	0.117	0.2127	0	0.6022	0.3872	1.3481	0.9615	0
433.234	3.7257	0.0038	4.5581	2.1357	12.0171	11.6528	4.217	3.0365	0	2.9821	0	0	0	4.9275	0	0	0	0	9.3521	6.4836	5.4453	2.1619	3.099	1.7528	3.0106	3.0443	0	0	11.2205	11.2479	0	0	13.0834	14.215	0	0	3.1414	0	11.47	9.7139	0.603	0	3.7095	3.5302	12.7423	12.3846	3.7872	3.5309
433.261	7.4943	0.0004	0	0.0523	0.0633	0.0844	0.0527	0.1038	0	0	0	0	0.0527	0	0.0523	0	0.0415	0	0.2004	0.2648	0	0.0425	0	0	0.3848	0.273	0	0.0316	0	0	0	0	0.0422	0	0	0	0.0739	0	0.1055	0.0623	0	0.1269	0.1561	0.1473	1.5799	1.3444	4.616	5.1773
433.262	8.6379	0.0009	0	0.1899	0.3159	0	0.5184	0.4235	4.3828	4.4148	3.0131	3.0952	2.7453	2.4275	6.2576	6.6587	0.0519	0.1055	0.1893	0.3801	0	0.1786	3.3794	3.4234	0.2289	0.5932	2.4143	1.4505	4.7346	5.6601	2.0709	0.4962	3.8491	4.024	2.7402	1.0866	0.1469	0.2076	0.2515	0.3062	0.1887	0.0316	0.1684	0.1359	0.3366	0.3481	0.0734	0.0419
434.774	0.4882	0.0001	0.3475	0.1906	0.0851	0.4823	0.3296	0.5511	0.2233	0.4969	0	0.1266	0.5573	0.1266	0.3322	0.5922	0.4949	0.6564	0.2721	0.9435	0.2532	0.202	0	0	0.4441	0.577	0	0	0.4008	0.572	0.3678	0.1688	0.7596	0.5591	0.4239	0.9189	0	0	0.538	0.4536	0.2848	0.7912	0.5292	0.2743	0.5755	0	0.7152	0.5143
435.218	1.8972	0.0027	0	0.7314	1.9766	1.5301	3.3881	5.0474	1.1979	2.3817	1.6039	0.5274	3.206	5.2328	2.9957	0	1.3945	2.6212	5.7557	5.8877	1.938	1.8842	3.6507	4.3044	2.6801	0	0	3.0795	16.763	14.7304	6.1016	5.9463	9.176	6.686	14.9648	13.573	2.254	2.6659	3.7626	6.8565	3.8382	2.9478	3.3929	5.0481	2.43	3.2446	5.7998	5.0533
435.252	4.2324	0.0008	0	0	4.6554	3.8133	0	0.8149	0	0	0	0	0	0	0	0	0	0	3.3043	3.3211	1.3026	0	0	0	0	0	0	0	0	0	0	0	7.2255	6.415	0	0	0	0	0	3.3235	0	0	0.5704	0	0	0	0	0
435.352	5.8723	0.0001	0	0	0.9176	0	0	0.0316	0	0.2204	0.0314	0	0.0208	0	4.2114	4.303	0	0	0.1041	0.0415	0.0628	0	0	0	0	0	0	0	0.2508	0.5598	0	0	0.0934	0.5058	0	0	0.0419	0.0527	0.1615	0.555	0.1674	0.1055	0	0	0.3159	0.4789	0	0
436.281	4.7624	0.0072	22.7915	22.4574	36.893	37.7413	18.8496	17.8675	28.3317	29.8343	14.6429	17.1648	22.7301	24.6296	18.2152	19.2896	15.8502	16.2204	24.8116	25.6087	17.3068	14.3083	31.2242	30.304	16.7318	19.4758	17.7188	21.2686	37.0248	47.2591	24.8363	22.5258	41.2384	47.4055	25.5236	30.9569	21.3377	23.3999	26.8497	26.4101	21.839	24.529	29.0573	31.0358	27.0021	27.6292	18.2583	19.0499
436.88	0.5052	0	0.4452	0	0.319	0.9885	0.7325	0.9727	0.5878	0.4041	1.2031	0	0.2446	0.319	0.719	0.979	0.7296	1.2272	0.8755	0.4977	0.2954	0.3403	0.4984	0.3509	0.7975	0.673	0.8101	0.3497	0.3481	1.2837	0	0.4062	0.3059	0.5063	0.3509	1.1532	0.7931	1.0615	0.4909	1.0599	1.2236	0.4325	0.2765	0	0.6828	1.214	0.8835	1.1933
437.236	2.0237	0.0003	0	0	0	0	2.7716	3.9108	0	0	0	0	0	0	1.4474	1.6891	1.6668	2.0487	3.8958	3.9765	0	0.4793	2.3647	2.5046	1.1221	1.8062	0	0	6.419	0	2.7786	4.1911	0	0	15.1948	14.2732	2.7948	2.0233	3.3391	4.3785	2.1526	2.1041	3.3358	3.5778	3.0642	2.6435	3.5451	2.3961
437.281	5.1172	0.0003	2.7676	0.9623	0	0.7979	0.9984	0.5757	1.9319	2.0261	0	0.7759	0	1.4786	1.0925	1.4213	0.9054	0.3026	0.4747	0	1.3249	1.0338	1.6457	1.1886	0.9185	0.7513	2.6679	0.8623	2.1533	0	0	1.3441	3.7958	0	0	0.6435	1.5134	0	0	0	1.8801	0.6488	1.742	0	2.4565	0	0	2.5326
438.299	4.7144	0.001	0	0	2.7791	9.1719	4.1777	1.1138	6.323	1.9228	0	2.3295	4.3974	0	4.6565	0	0	0.6203	0	1.7637	0	0	0	2.2618	0	0	4.6718	4.5537	0	13.3179	5.2402	0	4.7966	0	2.9474	1.2127	1.5913	0	2.2104	0	5.427	5.8814	0	0	0	4.4422	0	5.5393
438.874	0.5106	0.0001	0.2446	0.1914	0.1063	0	0.3068	0.2968	0.1256	0.2563	0.2855	0.1055	0.3903	0	0.3296	0.2446	0.5965	0.3692	0.327	0.8569	0.5085	0.2446	0.7508	0.3709	0.3509	0.3035	0.2559	0.5924	0.6359	0.5175	0.739	0.3084	0.2954	0.4041	0.4486	0.4331	0.6419	0.8365	0.211	0.5742	0.2339	0.3599	0	0.5549	0.4732	1.0777	0.0738	0.211
438.949	0.5127	0	0	0.4466	0.6496	0.2825	0	0.4008	0.5635	0.8974	0	0	0	0	0.4738	0.2143	0.6906	0.5591	0	0	0.5752	0.0744	0	0.1701	0.3828	0	0	0	0.3709	0.2215	0.3376	0	0	0.1701	0.5573	0.1701	0	0	0.3858	0.3084	0.1286	0	0.3403	0	0	0	0.4198	0
439.009	0.5206	0.0003	1.8804	1.6956	0	0.6957	1.1514	1.2049	1.2788	0.6892	1.8411	2.5066	1.4808	2.0213	0	1.0311	0	0	1.9354	1.5457	0.4466	1.2866	1.2084	1.9138	0.3084	1.1493	0	0.2426	1.597	0.7412	1.0793	1.1962	0	0.4466	1.2424	1.5981	0.65	0.4516	0.2871	1.5725	1.2395	2.1692	2.0006	1.8747	1.8577	2.5726	2.0059	1.1737
439.246	4.8992	0.0012	0.53	0.4727	0	0	2.2364	1.8461	1.8493	2.8414	0.8762	2.3354	1.7957	1.5414	2.8198	1.4399	4.1293	4.1024	2.1603	2.3581	0.3153	0	1.4273	1.9127	3.4403	4.6688	2.7513	2.2668	2.0726	1.8525	4.1901	4.032	2.0212	4.1906	1.5298	0	0.822	0	2.1331	4.8839	2.5436	2.7373	0.2601	0.1048	1.8576	2.0264	1.0708	0.5063
439.337	3.743	0.0004	0	0	0	0	0	0	0	0	0	0	0	0	7.3669	3.8651	0	0	0	0	0	0	0	0	1.0303	0	0.7057	0	1.475	0	9.5965	0.4561	0	0	0	0	0	0	0	0	0	0	0.7912	0	0	0	0	0
439.339	3.8356	0.0002	0	0	0	0	0	0	0	0	0	2.0273	0	0	7.3669	0	0	0	0	0	0	0	0	0	0	1.3904	0	0	0	3.921	1.6462	3.3165	0	0	0	3.5474	0	0	0	0	0	0	3.9281	2.9969	0	0	0	0
439.339	4.0857	0.0004	0	0	0	0	0	0	0	0	0	0	0	0	0	0	0	0	0	0	0	0	0	0	0	0	0	0	0	5.4903	9.4983	0	0	0	0	0	0	0	0	0	0	0	0	0	0	0	0	0
440.223	6.0538	0	0	0	0	1.4832	2.0999	0	0	0	0	0	0	0	0	0	0	0	0.9327	0.9565	0.2211	0	0	0	0.2537	0	0	0	0.1899	0	0.2499	0	0.8504	0	0	0	0	0	0	0.5844	0.7001	0	0	1.0676	0.378	0.2306	0.6322	0
440.69	0.4625	0.0002	2.4053	1.2581	2.0186	1.9101	2.1121	1.8479	2.0738	1.8711	1.1077	1.2766	1.9485	1.9208	2.7261	2.4035	2.2084	1.8479	1.7635	1.5844	1.9291	2.0106	2.3758	2.1799	1.885	1.9733	1.6905	2.2511	0.8538	1.8162	1.8024	2.1486	2.159	1.9299	1.9305	1.9844	1.9138	1.9443	0.8319	2.1046	1.9388	1.7129	1.5017	2.1019	0.5359	1.8133	1.4946	1.2435
441.008	0.5326	0.0001	0	0.9418	0.7549	0.957	0.8362	0.4266	0.293	0.8467	1.6999	1.6053	0.5169	0.2572	0.4386	0.735	0	1.2477	0.7392	0.3692	0.427	1.3516	0.5316	0.6774	0.9467	0.7173	0.7307	1.437	1.3585	1.4607	0.4325	0.3084	0.9749	0.3403	0.5787	1.4918	0.2233	0.9492	0.2759	0.3722	0	1.61	1.2904	0.7783	0.4253	1.2058	0.6321	0.6465
441.351	4.0463	0.0007	0	0	0	0	0	0	0	0	0	0	0	0	3.53	11.608	0	0	0.7209	0	0	0	2.1722	1.7553	0	0	0	0	0	5.069	0	0	3.5115	2.1176	0	0	0	0	0	0	0	0.5755	0	0	0	0	1.9664	0
441.357	4.4267	0.0005	0	0	0	0	0	0	0	0	0	0	0	0	0.0907	0	0	0.2145	0	0	0	0	0	0	0	0	0	0	0	7.2245	0	10.7918	0	0	0	0	0	0.4197	0	0	0	0	0	0	0	0	0	0
441.359	4.1449	0.0063	3.8158	0	0	0	0	0	0	0	5.7098	0.4592	0	0	0	47.5915	0	0	23.2321	0	6.5712	0	34.1577	6.9909	0	0	0	0	33.9673	1.5487	27.309	0	20.027	14.5822	0	0.6899	1.1529	0	0	0	19.9589	0	0	0	8.5802	0	12.0587	12.4825
441.359	4.3256	0.0011	0	2.1795	0	0	0	0	0	0	0	0	0	0	11.9593	0	0	0	0	0	0	0	2.7148	0	0	0	0	0	6.5968	7.2245	5.0727	6.7752	0.5234	5.2494	0	0	0	0	0	0	0	0	0	0	0	0	0	0
441.359	4.9308	0.0005	0	0	0	0	0	0	0	0	0	0	0	0	5.7489	13.0121	0	0	0	0	0	0	0	0	0	0	0	0	0	2.819	1.9592	5.2202	0	0	0	0	0	0.0623	0	0	0	0	0	0	0	0	0	0
441.359	4.841	0.0003	0	0	0	0	0	0	0	0	0	0	0	0	5.8501	0	0	0	0	0	0	0	0	0	0	0	0	0	0	5.2339	0	1.6917	0	0	0	0	0	0	0	0	0	0	0	0	0	0	0	0
441.361	4.2382	0.001	0	2.9891	0	0	0	0	0.2633	0	0	5.5529	0	0	0	0	0	0	0	0	0	0	0	30.2766	0	0	0	0	0	15.9616	7.4787	19.9445	0	0.6245	0	6.7495	0	0.859	0	0	0	0	0	0	0	0	0	0.9303
441.393	5.7295	0.0002	0	0	1.9061	0	0.0208	0.0316	1.66	2.0377	0.2848	0	0.0314	0.0738	3.5309	4.3901	0.3889	0	0.8612	0	0.4225	0.1148	0.4451	0	0.2387	0.1051	0.083	0.1035	0.6632	1.3541	1.1491	0	1.8743	0.5033	0.2879	0	0	0	0.2641	0.3023	0.301	0.3235	0	0	0	0.0311	0.7195	0.148
442.682	0.4601	0	5.7055	5.5872	5.4517	5.7491	5.3383	5.4058	5.1914	5.8529	5.1949	4.7344	5.0336	5.4785	6.5986	6.3084	5.3234	4.5117	5.1585	5.216	4.9201	5.0963	5.7594	5.6249	5.1118	4.9313	4.705	5.3713	4.3903	4.9692	3.8654	4.927	5.1348	5.3806	5.0978	4.9373	5.1692	5.5325	5.4293	6.0156	4.7563	4.8249	5.5583	4.4991	5.4626	5.0514	4.4841	4.8014
442.964	0.5218	0.0002	0.962	0.5848	1.3241	1.4309	1.4284	0.932	0.429	1.413	0.6118	1.851	0.5932	0	1.1928	0	1.0594	0.6364	0.8689	1.5557	1.2767	0.7337	0.4253	1.7138	0.3509	1.7111	0.4662	0.7825	1.353	0.9325	0.7522	1.5797	1.9643	1.3526	1.7525	0.7824	1.5235	0	1.0639	0.5848	2.4788	0.614	1.0069	0.7017	1.9086	0.2532	2.3224	1.9337
443.195	1.9169	0.0002	0.1246	0	0	0	0	0.6538	0	0.4823	0	0	0	0	0	0	0.2041	0.4235	0	0	0.4451	1.199	0.7733	0.5127	0.2809	0	0	1.3535	3.2111	0	0	0.3969	0	0	0	0.9033	0.0885	0	0	0	0	0.5902	0	1.6168	0	0	0.3451	0.4891
444.68	0.457	0.0001	5.6647	6.5905	6.2258	5.6878	6.5499	5.7563	5.6567	6.1274	6.0619	5.9073	6.2605	5.8298	6.9847	6.3968	6.5159	6.4061	5.6402	5.4819	5.7675	5.4752	6.3361	6.7731	5.8404	4.9311	5.5133	6.4231	5.0653	5.9942	4.6723	4.7408	5.5347	5.1892	5.887	5.7514	5.762	5.7807	5.8816	6.2446	5.651	5.7663	5.9345	5.5432	5.6797	5.643	5.6675	5.5548
444.897	0.5053	0.0001	0.7824	1.109	0	0.3349	0	0.3171	0	0.6301	0	0.3797	0	0.6144	0.5861	0	0	0	0	1.7048	0.2215	0.723	0	0	0.7762	0	0	0	0.5287	0	0	1.6778	0.6003	1.7013	0.6506	0.7975	0.9722	0	0.3709	0.5932	0.6474	0.5316	0.2446	0.6187	0.586	0.551	0.9573	0
444.976	0.5186	0.0003	6.156	7.5181	8.5999	9.3674	2.7693	7.9957	6.7868	9.3331	3.2367	7.1039	9.1006	7.7254	7.9095	7.9678	6.505	6.6934	7.4949	6.7619	4.4087	6.5206	5.8846	6.7082	9.0313	9.202	4.8349	7.6532	6.1495	6.7755	2.4696	5.1517	7.1246	5.6262	6.1276	3.8911	6.8121	7.933	6.4819	6.3285	3.6241	5.2946	8.1815	7.8007	4.9981	5.7806	7.5279	7.0232
445.199	2.9716	0.0011	0.163	0.0633	0	0.2214	0	0.2192	1.9419	1.884	0.0422	0.4329	0	0.3733	1.0036	1.9539	0	0.257	0.0519	0.0532	0.4111	0	0.3203	0.8233	8.5241	11.6992	0.6623	0.5211	4.9624	5.9418	2.74	1.7161	2.857	2.5559	2.017	1.986	0.2316	0.0519	0	0	0	0	0.0311	0.1363	0.9563	1.7982	18.3391	20.8446
445.304	2.2916	0.0009	0.1046	0.0738	10.434	11.1456	0	0	0.0419	0	0.1557	0.1582	0	0	0.0419	0	0.0519	0.0947	0.0419	0.1266	0	0	0	0	0.5307	0.6273	0	0	0	0	0.157	0	0	0	0	0	0	0	0	0	0.1793	0	0	0.083	0	0	0.1765	0
445.332	4.4433	0.0005	0	0	7.4744	0	0	0	0	0	7.4523	0	0	0	2.3495	0	0	0	0	0	12.8584	0	0	0	0	0	0	0	0	0	0	15.9643	0	0	0	0	0.259	0	0	0	0	0	0	0	0	0	0	9.3926
445.333	4.5055	0.0002	0	0	0	8.2	0	0	0	0	0	0	0	0	0	0	0	0	0	0	0	0	0	0	0	0	0	0	0	0	0	8.5012	0	0	0	0	0	0	0	0	0	0	0	0	0	0	0	0
445.335	4.6215	0.0006	0	0	5.7841	0	0	0	0	0	0	0	0	0	11.6868	21.3728	0.0523	0	0	0	0	0	0	0	0	0	0.0941	0	0	8.3852	0	0	0	0	0	0	0	0	0	0	0	0	0	0	0	0	0	6.697
446.293	2.0991	0.0005	0.5605	0.2284	0	0	0	0	0.3994	0.2099	0	0.1151	0.7998	0.1674	1.2046	1.121	0.7937	0	0	0	0.1256	0.3885	1.5092	1.3671	0	0	0.9522	0.2716	0.9581	2.125	0.6591	0.3637	0	0	1.6408	1.6179	1.0802	1.1533	0	0	8.5552	8.3396	2.0746	2.0623	0.21	0	4.5321	4.7771
446.942	0.5097	0.0001	0	0.5051	0.5104	2.9441	2.2559	0.8439	0	0.7931	0	0	0	1.7076	0	0.8009	0	0	0	1.2802	0.3903	0.4572	1.4109	0.3481	2.7446	0.9916	0.638	1.9233	0.6962	0.8117	0.5169	0.8446	0	0	0	0.9333	0	0	0	0.1803	0	0.9776	2.9145	0	0	0	1.8525	3.2365
447.136	2.4307	0.0023	0.6195	0.5179	0.7544	0.5582	1.9557	0	0	3.0502	0	2.0276	2.096	1.7473	4.7218	4.5489	0.4133	1.3486	1.2876	0.5744	0	0.8563	3.5451	2.6739	3.8917	4.5489	1.3684	2.2062	9.0641	10.091	5.2714	5.1245	8.1732	9.3221	2.8784	2.2465	0.5937	0.6643	0	0.9965	1.3879	1.6819	0	0.8819	1.7567	0.9317	12.1982	14.3801
447.347	4.9482	0.0004	0	0	0	10.6641	0	0	0	0	4.0757	0	0	0	12.3013	14.9986	0	0	0	8.6567	0	0	0	0	0	0	0	0	0	0	10.5737	3.2489	0	4.5457	0	0	0	0	0	0	0	0	0	0	0	0	0	0
447.358	5.2209	0.0002	0	0	0	0	0	0	0	0	0	0	0	0	0	3.6697	0	0	0	0	0	0	0	0	0	0	0	0	0	0	0	2.7818	0	0	0	0	0	0	0	0	0	0	0	0	0	0	0	0
448.19	1.7674	0.0005	1.7722	1.5161	2.9527	3.3212	0.3076	0.0527	0.4967	0.6792	0	0.0415	0.1937	0.3045	0.4851	0.3322	0.1363	0	0.0208	0.3311	0.81	0.7935	1.1314	1.1376	0.1938	0.2491	0.7174	0.3057	0.8722	0.6271	0.9143	1.0646	1.9656	1.4189	0.0211	0	0	0	0	0	1.8846	2.4374	0.0211	0	1.769	1.1634	0.1928	0.0419
448.245	3.2252	0.0009	0	0	0	0	0	0.0527	0.0209	0	0	0.0314	0	0.0523	0	0	0	0	0.0209	0.1878	0	0	0.0942	0.1793	0	0.4918	0.2407	0.475	3.0975	3.6567	0	0.3758	3.0843	1.8181	2.7529	2.2388	0.7602	1.4012	0.3879	0.6458	2.0959	1.3375	0.0527	0.0527	1.2165	0.3692	2.7797	3.136
448.306	2.2851	0.0507	31.459	23.5523	208.849	228.193	35.3584	28.356	25.6417	21.4682	58.9678	67.8887	8.6945	12.1735	67.5631	81.2202	72.4069	79.276	84.4711	78.4918	23.0962	14.4208	57.4118	58.6368	7.0143	7.5973	18.4394	22.6958	106.309	114.349	19.3717	20.0263	16.7667	17.6108	155.924	161.095	20.4353	11.865	65.1411	75.6137	204.196	196.284	92.8351	103.352	32.7694	29.3536	439.493	508.109
448.306	2.027	0.0008	0	0	0	0	0	0	0	0	8.6199	11.0974	0.5851	0.4813	4.2167	0	5.0565	5.9539	0	0	0	0	2.1716	0	0	0.5444	2.0819	2.0297	0	12.6975	0	0	0	0	0	4.6715	3.6408	2.0704	0	0	0	0	8.0623	8.7716	0	0	10.84	0
448.68	0.4721	0.0001	1.0297	0.7392	0.443	2.0057	1.3637	1.7775	1.4814	1.1307	1.5288	1.6549	2.0197	0.4852	1.0208	0.9856	0	0.8397	1.7198	1.7457	0.8106	0.9388	0.8354	0.429	1.7776	1.5956	1.7105	1.5381	1.2249	0.4819	1.203	0.9543	1.877	1.5334	0.9571	1.3554	2.1068	1.7765	1.3688	1.1235	0.7262	1.4608	2.0214	1.4052	0.9324	1.3041	1.4981	0.7313
449.177	2.6659	0.0006	0	0	0	0	0	0	6.29	1.7163	1.2595	1.9889	0.1868	0.3151	5.897	5.8715	0.0213	0	0	0	0.0314	0	3.8036	5.3019	5.2808	7.0819	0.301	0.645	3.9522	3.7827	3.0654	5.4221	1.2704	1.0232	1.896	2.8516	0	0	0	0	0	0.0415	0	0	0.2721	0.9566	0.3014	0.41
449.254	2.8336	0.0014	10.0472	9.7912	4.9705	5.7585	0.3851	0.4192	0	2.2707	3.0741	3.2421	0.5949	0.1745	3.8119	4.344	5.7242	5.696	6.9879	7.6699	6.117	6.6249	3.4276	3.6851	0	2.21	2.6027	2.9123	6.0728	8.0459	4.0287	2.9747	2.7297	3.1886	1.517	1.9742	2.1748	2.2113	1.9129	2.5453	6.3575	4.9307	3.738	6.1851	5.1587	8.1916	3.7564	4.4477
449.311	2.9247	0.0004	0	0.1477	4.3424	4.1471	0.0727	0	0	0	0	0	0	0	0	0	0	0	0.4048	0	0	0	0	0	0	0	0	0	0	0	0	0	0	0	0.0527	0	0	0	0	0	0	0	0	0	0	0	0	0
449.323	2.4318	0.0006	0	0	0	0	0	0	0	0	0	0	0	0	0	0	0	0	0	0	0	0	0	0.586	0	0	0	0	6.0709	0	0	0	0	0	7.7755	8.4328	3.5943	0	0	0	0	0	0.9261	0	0	0	0	0
450.265	3.8232	0.0014	1.2698	0.8502	0.7519	1.5931	2.2159	2.4753	0.2435	0.3509	3.5558	5.2189	1.3767	1.5263	1.4389	1.6485	0.8185	0.3313	2.514	0.2093	5.6797	4.6002	16.8795	16.5236	1.8691	1.8822	0.9749	1.2362	8.3701	10.6367	1.7538	1.7576	0.1453	1.1687	0.2485	0.6021	4.4272	4.3543	2.9281	2.9295	3.1342	3.0908	0.7663	0.7654	1.597	1.3631	2.4025	1.9909
450.925	0.5089	0.0001	1.1646	0.935	0.3084	0.4813	1.3123	0.5915	0.6242	1.142	0.9487	0	0	0.9929	0.3927	0.3496	0.7534	0.5063	0.2743	0.7712	0.9608	0.2127	1.0593	0.8868	0	0.2637	0	0.3059	0.6751	0	0.202	0	0	0.0844	0.9158	0.8559	0.3215	0	0.1595	0.548	0.9901	0	0.5742	0.4008	0.4041	0	0.4325	0
450.978	0.5224	0.0002	3.1677	1.5182	2.6535	4.2935	3.2414	3.5519	2.851	4.1418	4.5749	4.4349	3.1535	3.1494	1.8706	3.5092	3.756	2.9844	4.6738	3.9397	2.584	3.0537	1.5046	3.1304	3.6308	3.7699	2.7864	3.27	3.2579	4.6242	4.4532	4.6303	3.689	3.4492	2.6978	3.823	3.4895	4.1887	3.7343	3.44	3.3318	4.2149	2.4414	3.9563	4.2268	4.0986	3.6746	5.7208
452.278	3.5402	0.0088	56.5757	55.4604	21.3798	22.1832	20.1951	20.9083	15.9588	16.0949	27.6679	30.7675	21.4015	21.5118	43.3853	37.5106	10.3827	11.1903	17.1402	17.8556	18.8389	19.054	50.1245	52.5075	10.2864	9.8847	20.6259	21.6408	45.869	45.9294	27.4288	24.9855	22.7149	23.2305	17.5714	18.5036	22.9639	26.2271	14.0313	14.4295	37.7988	37.8349	19.6783	16.4351	27.5312	27.4309	24.806	23.6952
452.279	4.3854	0.0136	44.9096	41.2233	52.4562	67.3445	46.0024	47.0326	22.5356	24.366	37.2804	34.3578	39.7506	37.7084	29.767	29.0735	17.2102	21.2393	31.3051	30.913	30.0555	30.9204	101.336	109.14	43.9242	42.1377	14.3504	14.4376	89.0842	77.1208	24.3513	29.7924	34.1384	35.3989	52.6464	42.262	46.7846	49.0123	85.8973	75.5319	50.7844	48.1629	24.3503	22.552	53.5364	50.4623	34.0465	34.6889
452.285	4.2428	0.0005	0	0	0	12.8438	0	0	5.5651	0	0	0	0	0	0	0	3.7405	3.1143	0	0	0	0	0	0	0	0	0	0	0	0	0	0	0	0	0	0	0	7.7007	0	0	0	0	0	0	0	0	0	0
453.235	1.9287	0.0001	0	0	0	0	0.5508	0	0	0	0	0	0	0.3142	0	0	0	0	7.5967	6.0183	0	0	0	1.1101	0.1046	0.1142	0	0	0	0	2.0241	0	0	0	6.7556	8.8123	0	0	2.2606	2.0677	0	0	0.9902	3.3595	0	0	0	0.2601
454.782	0.4854	0.0001	0.2004	0.7439	0.3615	0.2537	0.2968	0.6449	0	0.6278	0.2339	0.4977	0.2721	0.4542	0	0	0	0	0	0.3165	0	0	0.6323	0.2197	0	0.2616	0.2871	0.2426	0.1582	0.2616	0.429	0.6805	0.676	0	0.1477	0.2435	0.2754	0	0.9388	0	0.6118	0.7202	0	0.1914	0.5185	0	0.4167	0
454.846	0.5004	0	0	0	0.2233	0.5569	0	0.6118	1.1019	0.5733	0.6234	0.3692	1.1835	0.7707	1.2558	0.5485	0	0.55	0.8788	0.877	0.655	1.0208	0	0.2532	1.2837	0.1477	0.4287	0.87	0.7622	0.8624	0.7502	0.3748	0.3903	0.8771	0.7884	0.9309	0.7073	1.3736	0.6084	0	0	0.4891	1.069	0.5232	0.3139	0.6329	0.898	0.6911
454.968	0.5164	0.0001	0.6941	0.8825	0.3509	0.5063	0	0	0.3767	0.4325	0.5423	0	1.251	0.6262	0.211	0.6723	0.6717	0.2954	1.7469	1.7436	0.5771	1.7863	0.0957	0	0.2977	0.4641	0.7928	0.7814	0.3289	0	0.211	0	0.4763	0	0	0.6435	0.319	0.27	0.6294	0.5954	0.5144	0.1914	0.6242	0.1822	0.3349	0.9641	0.2093	0.7203
455.247	2.1423	0.0001	0	0	0.7052	1.8304	0.6383	1.0936	3.5716	3.2111	0	0.0311	2.3066	3.2218	0	1.3843	0.3963	2.0007	0	1.061	0	0	2.2315	2.6143	0.088	0	0.4433	0.3984	1.3083	0	0.6249	1.0678	0.0949	0	7.3498	9.0731	0.8511	0.3668	3.685	2.4272	1.9731	3.055	1.9846	0	1.5817	1.6278	0.7475	0
456.83	0.497	0.0001	1.3245	1.0208	0.5529	0.7011	1.0486	1.7132	1.6294	2.0092	1.4097	0.3934	1.2076	0.5962	1.3593	0.2321	1	0.6857	1.0262	1.5227	0.634	1.0314	0.5087	0.896	1.3035	0.6346	0.4823	1.1008	0.1371	0.8743	1.1235	0.8321	0.9192	0.7911	0.4439	1.1833	0.5104	0.7565	1.2482	0.6592	1.4183	1.3987	0.7742	1.0487	1.2135	0	0	0.9494
457.228	6.0457	0.0005	4.1879	0	9.9942	0.568	5.5825	0	0	1.3489	13.8755	0	4.3968	3.2658	7.8846	6.8922	3.8237	0	6.5396	1.7483	6.9635	0.8508	5.3046	0	5.776	2.7052	0	0	7.0043	0	7.6727	0.5011	8.7781	0	7.3789	0	4.4324	0	0	3.4079	5.2236	0.5136	7.944	0.3913	0	0.1899	1.294	1.0522
457.236	3.7257	0.0055	26.9961	20.7156	18.9049	16.4315	10.1304	5.2935	11.1567	12.6657	16.9425	12.2643	12.7118	12.4685	1.486	1.0776	1.562	0	21.4144	20.3575	13.9793	6.3454	2.1364	3.485	10.9497	2.2791	5.4525	0	18.7834	17.4705	2.1252	0.8966	16.6796	14.992	0.1688	0.1792	3.4155	4.6376	27.2783	28.7071	0	0.2387	21.2818	21.9701	29.9364	29.3755	9.2753	4.192
457.259	3.6483	0.0002	0	0	0	0	0	0.2484	0	0	0.2911	0	0	0	0	0	0	0	0	0	0	0	0	0	0.2797	0	0	0	0	0.8439	0	0	0	0	0.0523	0	0	0	1.4562	0	0	0	0	0.8424	2.4721	3.0047	0	0
457.348	3.6273	0.0003	0.4808	0.6491	1.3009	0	0.4878	2.2473	0	0	0	0	0	0	4.9709	0	0	0.0311	2.4649	1.1902	0	0	4.0257	4.9975	0.4583	0	0	0	2.5957	0	2.4538	0	0	0	0.9316	0.4938	0	0	0	0.2936	2.205	0	0.1557	0	0	0	0	1.1091
458.078	0.5378	0.0002	0.9181	0.9089	0.5792	1.3776	0.5713	0.3708	0.2302	0.6353	0.1276	0.6329	0.1382	0.1808	0.2052	0.2348	0.2743	0.55	0.8579	0.581	0.8703	0.6699	0.5997	0.265	0	0.5622	0.2959	0.9311	0.4891	1.2341	0	0.6835	1.203	1.5869	0.7451	0.1477	0.4695	0.3481	0	0.1701	0.6592	0.211	1.577	0	0.1914	0.3913	0	0.116
458.69	0.4798	0	0.3155	0.3481	0.1055	0.2894	0	0	0.1276	0.6127	0	0.117	0	0.5394	0	0.7384	0	0.337	0	0.296	0.0844	0.1371	0.327	0.1377	0.2743	0.4814	0	0.7049	0.1582	0.1151	0.2511	0	0.2842	0.5167	0.1899	0	0.8143	0.2328	0	0.1477	0.0844	0	0	0.0527	0.2616	0.2522	0.1072	0.319
458.793	0.488	0	0.5706	0.1914	0.1808	0	0	1.1414	0.8066	0	0.9277	0	0.1884	0.56	0.1286	0.1808	0.2863	0	0.1489	0	0.7504	0.5104	0.3322	0	0	0.4709	0	0.9828	0.2637	0.7325	0.1595	0.9078	0	0.9822	1.5439	0.2302	0	0	0.1582	0.2118	0.4325	0.4641	0.3059	0.116	0	0.4114	0.2465	0.429
459.153	1.9493	0.0001	0	0	1.7969	0	0	0	0	0	0	0.2157	0	0	0	0	0	0	2.026	0	0	0	0	0	0	0	0	0	0	0	0	0.7325	0	0.9489	0	0.3157	0	0.283	0	0	0.1063	0	0.3576	0.3767	0	2.8273	0	0
459.202	2.6676	0.0005	0	0	0.0314	0	0.0316	0	0	1.2318	0.1557	0.8232	0	0.1046	3.6626	3.4378	0	0	0	0.0633	0.0419	0	2.3025	2.7857	4.3076	4.7268	0.1972	0.2709	1.9026	3.0859	2.2383	2.9488	0.8304	0.7825	0.9327	1.0728	0	0	0	0.0209	0	0	0	0.0213	0.2208	0.3468	0.4567	0.0949
459.826	0.4561	0.0001	0.7689	0.8902	0.661	0.9199	0.3683	0	0.2848	0	0.789	1.4879	0.1256	0.0633	0.797	0.8314	0.6758	0.3673	1.4289	1.0337	0.7188	0.0844	0.5408	0.7256	0.3828	0.4216	0.7057	0	0.7306	0.7743	0.4878	0.3819	0.3763	0.5496	0.4604	1.1891	0.4246	0.4737	0.8529	0.701	0.6822	0.7816	0.5436	0.7037	0.8735	0.5745	0.6329	0.0623
460.795	0.4848	0.0001	0	0.2215	0.6559	0.1608	0	0	0.202	0.1688	0	0.4604	0.1674	0.3806	0.4114	0	0.7355	0	0.2871	0.6024	0.1914	0.0744	0.1929	0	0	0.2302	0.8278	0.2426	0.8244	0.7946	0.6174	1.7509	0.1884	0.5598	0.2532	0.9412	0.1382	0.2542	0.6461	0.4219	0.2339	1.3646	0.6454	0	0.3244	0.8344	0.7861	0.2407
460.876	0.5091	0.0001	0	0.202	0	0	0.9024	1.7364	0.7156	0.5954	1.196	0	0.2233	1.1972	0.3403	0.6699	1.2791	0	1.3733	0.5591	0.3587	0.6911	0.7561	0.4763	0	0	0	0.7936	0	0	0.5806	0.7181	0.3828	0.2532	1.3197	0.4785	0.3215	0.6158	0	0.9038	2.3148	0	1.3504	1.1577	1.0712	0.4346	0.2954	0.2743
460.927	0.5122	0.0001	1.6258	2.1219	1.2552	2.8111	2.5314	0.6592	2.2682	1.4634	0.7595	1.5143	1.4346	1.1972	1.0451	1.3459	0.722	2.3378	0.719	2.0435	0.7278	2.318	2.5976	2.0911	3.1052	2.6578	2.2671	1.2043	1.0264	2.0299	1.3945	1.6584	2.1307	2.0203	0.3322	1.427	1.9868	2.7905	1.7704	0.9038	2.7639	2.938	1.7292	0.6676	2.2808	3.3628	2.9657	3.1177
461.364	7.1157	0.0008	4.6316	2.463	6.3648	6.5047	6.2447	7.5683	6.3413	4.5948	1.5343	2.0679	5.0704	5.3049	2.56	2.1893	0.3274	0.0527	4.224	3.6726	5.7522	4.7446	2.6514	2.3576	2.063	1.5456	1.2598	0.7592	0.8907	1.4636	0.2387	0.281	0.6088	0	0.1151	0.1055	0.7593	0.3737	3.6458	2.8688	0.2637	0.4726	4.0674	3.9483	6.9948	7.9273	0.361	1.2617
462.3	4.9369	0.0049	12.7626	13.7653	21.3695	20.2647	6.5355	7.2932	22.1295	22.0935	9.1463	9.8828	8.6467	9.1524	8.0609	9.3434	7.2208	7.4456	11.7477	12.2605	7.3246	7.31	15.101	15.0942	9.4648	10.8107	11.1229	11.8702	20.2297	23.8106	9.2574	8.8852	27.7948	28.9235	9.3743	11.6935	8.5953	9.2226	15.1164	15.613	12.4352	12.9892	12.3162	15.0983	14.9779	13.7009	10.1141	10.3075
462.869	0.5052	0.0002	0.657	0.4466	0.9222	0.5755	0.2765	0	0	0.492	0.1382	0.1808	0.2856	0.7876	0	0.3828	0.521	0	0.6884	0.4958	0.2426	0.2871	0.2376	0.5181	0.4253	0.3349	1.1104	0.2321	0.6329	1.0338	0.3797	0.6167	1.1525	1.3185	0.3403	1.1733	0.8766	1.1493	1.8916	1.0314	0	0.5104	0.4032	0.8765	1.1973	1.0639	0.3035	0.7396
462.932	0.5179	0.0001	0.3509	0.1595	1.0464	0.9905	1.5767	1.31	1.9997	0.6477	1.1317	2.5038	0.8673	0.6576	1.0683	0.7716	0.6278	0.9072	0.6462	0.6974	0.6792	0.3934	0.7801	0.7954	1.6587	1.0609	0.5787	0.7221	1.0886	0.5104	0.8987	1.8368	0.8791	1.3266	1.0824	0.4954	1.0246	0	1.4797	0	0.3296	1.2192	1.2068	0.8765	0.743	1.1814	1.999	1.1831
463.246	1.8195	0.0005	0.2292	0.1737	5.3538	5.6025	0.1932	0.0947	0	0	0	0	0	0	0	0	0	0.0527	0	0	0.6704	0.8884	0	0	0	0	0.055	0	0	0	0	0	0	0.4192	0	0	0	0	0	0	0.9884	1.999	0	0	0.1884	0	0	0.0633
463.672	0.431	0.0006	3.5127	3.3554	5.2782	6.377	1.5501	1.0127	0	0	0	0	0.4628	0.382	0	0	0.0523	1.1023	0	0	3.9202	3.7393	0.4348	0.3281	0.0419	0.1914	0	0.2174	0	0.083	0.7664	1.1481	0.0934	0.1965	0	0	0	0	0	0	3.3446	2.7716	0	0.0211	1.1078	1.6803	0	0.0825
464.302	2.0935	0.0349	11.4534	10.1975	175.184	190.685	2.6485	2.5977	6.3167	6.5803	38.12	40.1102	3.2527	2.1559	12.5869	11.309	29.629	28.3265	45.8511	45.171	2.5212	2.7386	22.8612	26.1079	5.4593	4.452	1.2348	1.303	30.5516	33.9907	6.2279	6.339	32.1472	37.3047	37.9107	38.1786	8.3153	8.6467	19.3728	20.6228	35.2678	34.0626	83.7182	86.5726	8.8326	7.7075	235.969	286.049
464.315	5.5914	0.0051	18.6237	15.8496	32.0164	29.9033	8.4472	9.8661	19.9272	22.3191	10.2982	9.6842	14.9617	12.3715	12.9322	11.3041	5.602	5.2581	20.1811	19.9322	8.9744	9.7002	16.2312	13.2507	17.0554	15.0024	12.6862	9.8201	22.2165	23.0145	8.6507	8.4564	26.3215	25.9753	11.5204	13.3208	10.92	12.2293	17.2238	17.1142	9.0806	8.5908	24.7127	23.2072	17.6545	19.1089	14.9028	13.8491
464.318	4.6395	0.0046	13.2009	12.1336	21.3922	21.7458	10.3369	9.6315	16.1636	16.2592	8.9389	9.8194	15.1679	14.9049	11.1122	12.8403	0	7.097	11.9853	13.292	10.3995	8.7024	17.961	15.7123	9.1321	9.2317	10.9723	11.3997	26.8322	24.6462	12.5602	13.5206	19.5933	20.0335	17.5145	19.1603	8.809	8.6447	17.4821	14.4582	10.5916	11.5136	18.5983	18.9605	11.6056	11.0124	13.3653	13.328
464.735	0.483	0.0001	0.1899	0.3509	0.2532	0.4545	0.3692	1.3438	0.5894	0.9731	0.9356	0.3495	0.5559	0.4325	0.4958	0.5516	1.3022	0.5613	1.4119	0.3481	0.2721	0.7542	0.7403	0.5755	0.8349	0.4128	0.4016	0.9179	1.4577	0.6636	1.3966	0.7427	0.7371	0.8563	0.6988	0.625	0.648	0.3059	0.8138	0.9382	1.5336	0.4747	0.5293	1.0787	0.9979	0.538	0.9361	1.1372
465.249	2.0225	0.0004	2.6422	0	0	0	0	0.1888	0.8298	1.2488	0.1453	0.117	0.3065	0	1.9322	2.1844	1.9701	1.8878	2.1116	1.7467	0	0	0	0	0.7974	0.5486	1.2738	1.1205	3.6296	2.2994	0	0	1.6497	1.842	0	0.522	0.9095	0	0.1988	0	0	0	1.9554	2.3101	1.3511	1.4272	0.3986	2.0651
465.304	5.5213	0.0028	16.4991	17.6792	19.7418	19.3435	12.3413	13.044	36.7076	25.509	0	0	11.7507	8.5747	4.2439	3.1678	0	0	20.2854	19.6129	34.7885	34.5753	6.3895	0	23.4832	26.1546	0	0	3.7971	12.6837	3.9622	4.9744	5.1958	0	4.0066	0	11.5401	0	25.1695	16.2311	4.7949	1.9046	18.6024	17.3133	17.7724	18.8068	11.3889	9.131
466.295	3.9042	0.0033	4.7513	5.2303	3.601	3.4124	8.4225	8.6694	3.8982	4.3209	7.7295	7.9912	5.9866	5.338	7.1927	7.8445	1.8148	1.3557	5.5708	4.9697	5.7598	5.4233	30.3656	29.4211	1.4986	1.3893	6.4105	6.1931	17.5293	18.4454	8.1249	8.518	9.0314	8.8725	4.9461	4.6499	6.2141	6.9143	4.8757	5.717	6.9031	7.0684	6.0334	4.1358	7.0736	7.4286	8.8611	6.7246
466.331	4.6264	0.0087	15.9695	16.526	23.1218	25.391	12.3713	15.0436	20.8696	22.9099	11.1906	12.9808	21.4396	23.0913	15.8476	18.5841	13.0848	12.5003	17.7947	18.2931	12.7526	11.3017	28.8707	28.8323	11.746	12.6239	19.9269	22.5459	45.9683	53.8096	16.5016	22.9421	41.2943	41.9705	34.735	39.5492	17.7626	18.6116	24.0175	23.1275	21.8767	25.7401	24.6006	26.2731	18.3063	17.5962	22.2891	24.5411
466.724	0.4761	0.0001	2.515	0.7384	2.3803	1.2114	1.3624	1.5565	1.6411	2.084	1.6913	1.5889	0.3662	1.2064	2.4601	3.0731	2.5247	0.2658	1.6794	1.0896	2.1429	1.5737	1.9202	2.263	0.8569	1.243	2.0219	1.9433	1.4024	1.348	1.0319	1.2276	1.1981	1.6796	1.8182	1.8818	1.7384	1.1287	1.6677	0.6468	2.0424	0.6329	1.8117	1.8622	1.7527	0.9705	2.2197	0.5023
466.764	0.4951	0.0002	0	0.521	0	0.7824	0.6568	0.3645	0	0.6699	1.3473	0.3602	0.1256	0.6857	0	0.4219	0.3777	0.211	0.1808	1.1846	0.2954	1.0093	1.7869	0.8895	0	0	0.5274	0.1276	0.6962	0	0.6278	0.1701	0.2658	1.4813	1.1115	0.3615	0	0	1.2553	1.3291	0.3903	0.4678	1.0582	0.1489	0	1.0534	1.1099	0.6158
467.002	0.5283	0.0001	1.6205	1.0684	1.8255	1.5973	1.2585	1.5443	1.708	1.2284	2.5573	2.3805	2.0727	1.9024	0.8816	2.0466	1.6725	2.1991	1.8704	1.6599	1.893	1.361	1.2611	1.9675	1.5885	2.4844	1.597	2.405	2.0839	2.496	1.3024	1.5959	2.0967	1.4386	1.282	2.3928	1.1279	1.7078	0.948	2.4855	1.8856	2.0201	1.5126	1.2851	3.3589	2.0821	1.9389	1.4464
467.369	4.8375	0.0001	0	0	0	0	0	0	0	0	0	0	0	0	2.3137	0	0	0	0	0	0	0	1.3376	0	0	0	0	0	0	1.5821	0	0	0	0	0	0	0	0	0	0	0	0	0	0	0	0	0	0
467.37	4.9248	0.0002	0	0	0	0	0	0	0	0	0	0	0	0	5.4235	6.611	0	0	0	6.3164	0	0	5.7457	1.4592	0	0	0	0	0	0	5.1812	0	0	0	0	0	0.1803	0.0832	0	0	0	0	0	0	0	0	0	0
467.372	4.7193	0.0001	0	0	0	0	0	0	0	0	0	0	0	0	9.0154	0	0	0	0	0	0	0	0	0	0	0	0	0	0	0	0	0	0.7774	0	0	0	0	0	0	0	0	0	0	0	0	0	0	0
467.372	4.3051	0.0019	0	0	0	8.9651	0	0	8.5836	0	0	8.8293	0	0	0	18.4047	0	0	0	0	7.8328	0	0	0	0	0	4.1511	0	9.928	0	15.6522	0	10.5724	12.4293	0	0	0	0	0	0	0	0	4.3763	0	0	0	1.8973	7.1321
467.373	4.4677	0.0002	0	0	0	0	0	0	0	0	0	0	0	0	0	0	0	0	0	0	0	0	3.9041	0	0	0	0	0	1.9307	0	0	0	0	0	0	0	0	0	0	0	0	0	0	0	0	0	0	0
467.417	7.2651	0.0004	2.6027	0.9379	1.7662	0.5252	0.3811	0.7225	0	0.7289	0	0.1055	0.1893	0.5992	4.0601	4.5224	0.1582	0	1.1724	0.7281	0.2302	0	2.1727	0.6592	0.5436	0.8578	0	0	1.2882	1.9801	0.3481	0.1302	0.3332	0.3075	0.4311	0.3325	1.205	0.8517	0.1206	0.8384	2.4042	1.4359	0.5011	0	1.1137	0.9553	0.9059	0.933
468.097	0.6595	0.0001	0	0	0	0.0316	0	0	0	0	0	0	0	0	0	0	0	0	0	0	0	0	3.3063	3.1488	0	0	0	0	0	0	0	0	0	0	0	0.0419	0	0	0	0	0	0	0	0	0	0	0	0
468.715	0.4681	0	1.6968	2.5428	2.1689	2.1308	1.9407	1.5979	1.6423	1.9754	1.8408	1.8354	2.4827	1.09	3.0292	2.0212	1.9626	2.3895	0.4186	2.0721	1.1235	1.6203	2.4687	2.493	2.0743	1.8101	1.3859	1.8984	2.1593	1.1374	1.9143	1.4587	2.0709	2.257	2.8491	1.188	1.6447	1.8988	2.935	0.9313	1.8559	1.3527	1.6088	1.9839	1.6311	0.9614	1.965	1.3639
469.005	0.5248	0.0016	9.1724	10.313	6.606	11.9066	10.9478	14.2834	9.0932	12.9388	5.0506	10.7006	11.1354	10.7126	9.8823	9.0196	9.0605	11.3269	6.0672	9.5894	9.6217	10.6818	9.693	8.7688	10.666	14.4468	7.9737	10.0222	6.0221	8.0227	8.7574	9.1702	6.5382	3.8774	7.5279	7.9151	9.7713	12.2406	9.2047	11.1865	8.3235	8.5364	8.7459	9.1072	4.9387	8.3283	8.5991	8.0618
469.221	1.8794	0.0001	0	0	0	0	0	0	1.9696	1.6077	0.3024	0.347	0	0.9221	0.5363	0.2737	0	0.3943	1.6863	0	0	0	0	2.5958	0	0	0	0.2713	0	0	1.5084	0.9124	0	0	1.6458	5.7905	0.9849	0	0.7208	0	2.2168	2.2066	1.8398	2.3682	0.5012	0.2803	2.0638	0.6911
469.329	3.0246	0.0004	0	0.0316	0	0	0	0.0314	0	0	0	0	0	0	0	0.0527	0	0	0	0	0	0	0	0	0.0211	0	0	0	0	0	0	0.1656	0	0.1661	0	0.0532	0	0	6.7078	4.8263	0	0	0	0	0	0	0	0
469.384	4.9554	0.0009	0	0.4253	0	0	0	0	0	0	0	0	0	0	0	17.2098	0	0.1924	0	0	1.9842	0	7.3074	11.655	0	0	0	0	3.658	0	7.0662	0	0	0	0	0	0	0	0	0	0	0	0	0	3.1921	3.3952	0	6.268
469.71	1.7658	0.0012	3.9669	4.658	0.6218	0.4922	0.4415	0.1371	0.9504	1.1903	3.2843	3.0312	1.9423	2.3155	6.249	5.7064	2.0187	0.5232	0.918	1.1735	3.7667	3.9289	9.8952	10.6905	2.3733	2.3724	6.9956	6.653	6.5787	5.969	7.8759	8.2121	3.5073	4.8789	0.7124	2.7617	0.2964	0.211	0.1666	0.1453	7.0416	6.9819	0	0	4.7422	3.9693	0.4718	0.1674
470.678	0.4427	0.0006	2.1578	5.0689	4.0673	3.7176	0.3121	1.5109	4.9753	4.7494	0	0.9681	1.4126	4.7747	0	1.442	2.1684	0	0	0	0	0.429	2.124	2.2103	0	0	0	1.5051	1.2476	1.0297	5.71	6.3954	0.3388	2.7511	8.7441	9.643	0.7208	1.086	0.6697	1.6784	1.1401	0.5591	8.1324	7.4489	1.3727	0.8891	0	0.9585
470.766	0.4891	0.0001	0.6751	0.3722	0	0.9011	0.5848	0.2321	0.6182	0.116	0.4876	0	0	0.6462	0	0.8793	0.293	0.3767	0.5183	0	0.6245	0.467	0.1899	0.5232	0.3376	0.4604	0.3509	0.2848	0.9305	0	0	0.6556	0.2407	0.1477	0.3586	0.2977	0	0.2321	0.2977	0.3075	0.8149	0.4114	0.9265	0	0.9689	0.4325	0.7742	0
471.117	1.7571	0.0001	1.0861	0.9012	0.7473	1.2267	0.0209	0	0.1737	0	0.1582	0.0623	0.0311	0	0	0	0	0	0.2284	0.4195	0	0.0419	0.1889	0	0	0.962	0.1144	0.0319	0.1055	0.3035	0.0738	0.0314	0	0	0.0633	0.1474	0.0623	0.0732	0.0954	0.2597	0.0837	0.1688	0.1371	0.3349	0	0.0633	0.0628	0.0415
471.244	2.107	0.0001	0	0	0	0	0	0	0	0	0	0.0732	0	0	0	0	0.1266	0	4.9946	5.3707	0	0.2419	0	0	0	0	0	0	0	0	0	0	0	0	0	0	0	0	0	0	0	0	0	0	0	0	0	0
471.25	1.9763	0	0	0	1.9903	0	0	0	0	0	0	0	0	0	0	0	0	0	0	0	0	0	0	0	0	0	0	0	0	0	2.7001	0	0	0	0	1.3326	0	0	0	0	0	2.3789	0	0	0	0	0	0
471.268	4.4803	0.0001	0	1.3129	0	1.0194	0.7972	1.4293	0	1.1666	0	1.0581	0	0	0.5685	0.7143	0.0476	1.057	0.7359	0.6437	0.3425	0.5596	0.682	0.9247	0.6209	1.4106	0	1.8259	0	1.2295	0.301	1.0942	1.229	1.8258	0	0.521	0.9733	0	0.3959	1.2459	0.4354	0.8023	0.1674	0.5868	0.9768	0.8248	1.4545	0.397
472.78	0.4937	0.0002	0.6352	0.1914	0.4447	1.1091	0.8122	0	1.0219	0.5929	0	0.3084	0.3403	0.4747	0.9261	1.0765	0.8449	1.0759	0.3558	0.4008	0.3692	0.4891	1.0268	0.4395	0.5202	0.5965	0.7982	1.0684	1.7129	1.7042	1.1151	0.5074	0.1688	1.0232	0.6435	0.7502	1.0757	0.4147	0.6857	1.0792	0	0.0638	0.3376	0.4024	1.2356	1.3608	1.4355	1.6065
472.816	0.5051	0.0001	0.2871	0	0.1382	0.4918	0	0.1371	0.7246	0.0425	0	0	0.3403	0	0.9261	0.5538	0.3679	0	0.2954	0	0.0844	0	0.3751	0	0.3403	0.5965	0	0.3376	0	0.5907	0.3722	0.3403	0.2637	0	0.5063	0.4641	0	0	0.1179	1.2068	0.5596	0	0	0	1.0565	0.9283	0	1.4173
473.196	1.8282	0.0007	0.9629	0.3732	4.5097	4.5806	0.643	1.2177	2.2455	2.4107	0.4424	0.8775	1.1993	1.5309	0.2004	0.9143	0.7452	1.749	0	0.676	2.5713	3.8408	1.4154	1.1157	0	0	2.8496	3.4442	3.8062	4.0018	1.5019	0.8884	0.7835	2.1372	5.6488	5.8068	0.8123	0.6369	0.9777	0.3788	2.3955	1.9269	4.7532	3.635	3.3269	3.4276	0	0.4429
473.217	2.6659	0.0032	0	0	0	0	0.1798	0.3545	10.403	14.102	7.6798	10.4993	1.4554	3.6986	25.4847	27.2731	0.2007	0.0523	0	0	0	0	16.1166	18.5807	30.8888	30.4054	3.8177	4.6711	19.4114	25.6948	16.7668	19.0202	11.1749	8.9912	11.6947	12.4303	0	0.1038	0	0	0.552	0.5361	0	0	10.6028	8.7446	5.9479	6.9006
474.802	0.4952	0.0001	0	0.3721	0	0	0.117	0	0.136	0	0.484	0.3509	0.3916	0.5493	0	0.4958	0.6482	0.1595	0.2552	0.1793	0.3076	0.2127	0	0.2339	0.7215	0.2211	0.4133	0.5922	0	0.8371	0.4186	0.7835	1.3906	0.3386	0.6346	0.1477	0.0965	0.4338	0.1899	0.3797	0	0	0	0.6141	0	0	0.3462	0.3481
474.96	0.5156	0	2.3216	0.8208	0.7693	0.4918	0.4858	1.3029	0.45	0.1899	0.7603	0.4747	1.1425	0.5013	0.5855	0.3741	1.196	0	1.6701	1.4381	1.4669	0.1914	0.5802	0	0.117	1.0294	0	1.5759	0.4785	0.6013	1.1294	1.9866	0.9519	0	1.8169	0.6118	0	0	0.3615	0	0.4698	0.7975	0	0.6521	0.586	0.521	0.8522	0.6767
476.277	4.0639	0.0143	29.0981	29.0561	37.8626	38.1417	15.7066	14.8978	14.0279	18.773	45.6888	42.1388	12.8087	12.8813	73.328	76.7872	11.6487	12.6775	18.8966	20.1456	56.599	59.9937	82.2662	87.2017	17.6475	18.5255	12.603	13.1076	84.4909	95.8622	22.078	27.3212	27.6642	26.7217	6.261	6.711	17.5608	0	26.1431	24.3152	23.9279	23.1961	12.762	14.7976	24.3286	23.8414	19.8853	19.2765
476.278	3.9375	0.0025	0	0	5.6378	4.4232	1.7627	0	0	3.4893	4.3986	0	0	0	10.4155	11.6292	0	0	2.532	2.9702	9.5917	9.6789	9.8923	12.3364	0	0	0	1.6749	13.0735	15.5913	0	3.524	3.777	3.2558	0	0	0	0	3.0664	0	0	0	0	0	1.8857	3.8807	0	0
476.908	0.5112	0	0	0.1701	0.1256	0.1988	0.1266	0	0.429	0.2036	0	0.4785	0.2532	0	0.1944	0	0.1884	0.2004	0.1371	0.3721	0.297	0.2871	0.2446	0.7712	0.3934	0	0.418	0.211	0	0.1477	0.2215	0	0	0.2552	0.2143	0.2552	0.0957	0	0.4377	0.3828	0.3928	0.2532	0	0.117	0.1884	0.8975	0.2616	1.1321
477.384	3.7899	0.0007	0	0	0	0.0314	0.1661	0.0837	0	0	0.1666	0	0	0.0815	1.3375	1.04	3.8696	4.8808	0	0	0	0	0	0	1.1317	1.7057	0.7848	0	1.2179	0.1477	0.5795	0	1.049	1.2179	0.2476	0	0	0	4.8695	2.8152	0.7899	0.2484	0.0833	0	0	0.0519	0	0
478.289	3.8296	0.0013	0	0	0	0	0	17.3988	0	0	1.3957	4.6844	0	0	0	0	0.7137	0	0	2.6156	2.7237	0	9.5266	10.6793	0	0	0	0	12.6639	7.4292	0	0	0	0	0	0	2.823	0.4448	0	0	0	0	2.354	0	0	0	2.2033	0
478.292	3.6189	0.0018	0	0	2.8027	0	0	0	2.5732	0	5.4223	6.174	0	0	0	0	0	2.4553	0	2.5316	5.4521	0	9.7234	12.3728	2.9964	0	0	0	11.35	10.185	0	0	3.2297	0	0	0	3.7946	3.9697	4.2323	5.214	0	0	0	0	6.0904	0	0	0
478.293	3.7473	0.0163	24.464	22.9618	28.9771	23.8321	27.5785	31.4864	22.5387	25.7948	41.9695	49.2718	28.4189	29.1394	26.5256	24.2274	19.0647	20.7878	30.8178	30.8187	47.4434	44.4508	100.829	121.57	26.4503	19.786	28.3605	25.3308	102.332	100.211	38.1257	44.5021	41.1148	33.9998	26.7816	28.5699	31.8162	24.1954	45.258	50.0849	36.772	35.649	21.0143	21.5311	51.5167	46.8033	46.3644	45.8212
478.295	4.6028	0.007	15.1646	12.8461	24.6679	21.6685	6.6983	9.0515	14.4799	13.3702	24.041	21.6977	7.9282	8.918	28.0038	29.32	10.5239	4.0229	15.5587	16.0009	23.3531	26.785	53.1048	54.6121	10.3028	7.4926	6.9558	6.812	39.7093	35.931	8.092	11.4191	14.2276	11.6731	12.2664	12.2308	14.3133	13.6682	28.7705	27.3445	14.2771	13.2342	11.4221	10.6401	15.9679	17.4124	15.8155	14.8427
478.296	4.4539	0.0002	0	0	1.5696	2.5785	0	0	0	0	2.0338	0	0	0	3.2265	3.5539	0	0	0	0	0	0	7.0934	0	0	0	0	0	0	0.8274	0	0	0	0	0	0	0	0	0	0	0	0	0	0	0	0	0	0
478.304	4.3087	0.0001	1.4603	0	0	0	0	0	2.3165	0	0	0	2.1029	1.1337	0	0.8192	0	2.7538	0	0	0	0	0	0.9357	0	0	2.8346	2.3859	0	0	4.6704	4.4394	4.7952	5.293	5.5696	5.3467	2.855	1.5028	0	0	3.7078	0	6.241	5.6961	0	0	0.7473	2.4681
478.689	4.2954	0.0001	0.3903	0.901	0	0.4264	0.2948	0.116	0.3165	1.018	0	0.7585	0	0.1256	0.2004	0	0.2906	0	0.4008	0.586	0.4308	0.1477	0.2848	0.8613	0.1055	0.2616	0.5939	0.1557	0.1142	0	0.5441	0.211	1.1646	0	0	0.1884	0	0	0.2076	0	0	0	0	0.1868	0	0.1884	0.293	0.2595
478.877	0.5047	0	2.1887	1.915	1.1058	1.4673	1.6221	2.4714	2.1137	1.8023	1.2763	1.225	1.4343	0.5445	0.4891	1.5196	1.5647	0.8346	1.2353	1.1521	0.7163	2.5093	1.2849	0.8786	1.8076	1.5591	1.2573	1.9572	1.5249	0.8343	1.9635	0.4359	0.5274	1.3552	0.4572	1.4177	1.8219	0.7124	1.2168	1.9108	1.0166	1.2988	1.7287	0.8131	2.4702	0.8071	0.7018	1.1627
478.927	4.3211	0.0001	1.5893	0.5274	0.538	0.3884	0	0.3425	0.3035	0.3035	0.2387	0.6329	0	0.2197	1.1321	0.3364	0.2606	0.3682	0.3692	0	0	0.3453	0.3633	0	0.2407	0.8005	0	0.327	0	0	0	0.9195	0.3558	0	0	0.4008	0.2764	0	0.4048	0.202	0.1779	0	0.6531	0	0	0.5696	0.7785	0.1884
478.966	0.5252	0.0001	0	0.9945	0.2426	1.1737	0	0.2637	0	0.9418	0	0.8477	1.2051	1.2815	0.3322	0.1387	0.3872	0.9317	0.6645	1.958	1.049	0	0.4559	0.4641	0.3001	0.7849	0	0	0.2743	0.327	0.2426	0.404	0.3296	0.319	0.4716	1.4487	0.2036	0.8094	0.3289	0	0.4572	1.0823	0.6658	0.3296	0	0.3586	0.9247	0.2426
479.063	4.3084	0.0001	0.4359	0.1914	0.8627	1.1392	0	0.1688	0	0.3872	0.7162	0	0	0.6822	1.2897	0	0.4152	0.211	0.6329	0.3662	1.3289	0.4186	0.5086	0	0.1266	0.2215	0.7207	0.4114	1.5221	0	0.6802	0	0	0	0.4152	0.1793	0	0	0.3321	0	0.6522	1.8496	0.3164	0.7699	0	0	0.2284	0.4604
479.287	4.3091	0	0.8612	1.1446	0	0	2.0649	0.2637	0	2.6712	0	0	0.5441	0	0.9035	0.6856	1.0276	0	0	0	0	0	0	0	0	1.1615	0	0.7384	0	0	0	1.4072	1.8198	3.2303	0.5464	2.0838	0	1.1343	0	0	0.9546	0	3.5557	1.5673	0	1.1749	1.806	0
479.287	3.2864	0.001	1.729	1.9542	3.4518	4.2895	0.8728	1.1844	0.9969	0.8291	2.2089	3.8215	1.1273	0	0	1.9805	0.9525	0.776	4.4694	4.7154	3.1334	3.2258	0	0	1.9365	2.8384	0.8639	0.5062	5.7331	6.6521	2.8566	3.0369	2.5072	2.8605	1.2905	2.0843	1.1487	1.2616	2.007	1.168	4.0333	3.4955	0.7314	2.1778	4.2869	4.205	1.5482	0.9022
479.303	7.7085	0.0006	0	0	0	7.6816	0	0	10.0849	9.4494	0	0	7.4127	0	6.3789	2.3162	0	0	3.3413	4.1514	6.5091	0	0	0	13.2319	0	0	0	11.9447	0	0	0	0	0	5.3633	0	7.9653	0	0	3.8839	0	0	5.1847	0	0	0	7.5537	0
479.308	7.3184	0.0015	14.7705	0	10.3535	0	0	0	9.7281	19.6493	0	0	15.0591	0	3.8891	0	0	0	8.3729	18.0645	5.4888	0	2.3852	15.2015	22.6131	20.6859	0	0	0	0	8.1977	0	0	0	0	0	11.0916	3.442	7.0651	0	0	0	16.4437	9.3852	7.2269	0	0	0
479.308	7.8164	0.0001	0	0	0	10.3502	0	0	1.369	0	0	0	0	0	2.6612	2.7149	0.5748	0	0	3.0344	0	0	0	0	3.0551	0	3.4503	0	0	0	0	0	0	0	0	0	0	0	0	4.7726	0	0	0	0	0	0	0	3.576
479.31	7.4147	0.0003	0	0	0	0	0	0	0	1.8592	2.2763	3.1776	0	0	3.3264	0	0	0	0	0	3.7485	0	0	0	0	1.2401	0	0	0	0	0	0	0	0	0	0	6.0862	4.3763	0	0	0	0.9675	0	0	0	6.1619	0	0
479.311	7.1266	0.0002	3.1576	0	0.3843	0	0	0	4.9753	0	1.4807	0	0	0	0	3.7966	0	0	0	0	0	0	0	0	0	0	1.8895	0	0	0	0	0	0	0	0	0	0	0	0	0	0	0	0	3.5404	0	0	0	1.438
479.338	6.0651	0.0005	0	1.2137	0	5.2507	0	0	0	0	0	0	0	0	3.1139	0	0	1.6061	0	0	1.1552	0	0	3.9169	0	0	0	0	3.3627	0	2.6205	0	2.0127	0	0	0	0	0	0	1.2114	0	0.7242	0	3.148	0	0	0	0
480.308	5.0481	0.0006	7.9338	0	0	0	0	5.6807	0	0	0	5.6577	0	0	4.8221	0	0	1.3623	0	0	0	0	10.8911	13.3526	0	0	0	0	0	5.165	0	0	0	0	6.7561	0	0	6.3329	0	9.8889	0	7.6682	0	0	0	0	0	0
480.309	4.1384	0.0426	165.969	176.12	130.378	130.997	104.535	100.02	113.222	126.692	128.934	134.447	114.271	131.894	112.115	137.547	67.8241	66.2189	112.916	113.326	116.781	119.459	179.247	173.926	87.7715	84.5666	125.188	116.856	256.935	250.171	133.936	127.899	181.499	179.265	123.157	124.832	96.7481	97.4509	132.442	148.834	158.597	138.419	108.154	118.863	159.494	138.256	139.494	132.601
480.309	5.213	0.0115	47.5696	38.0168	49.8904	53.8666	31.1793	35.9649	39.7189	35.275	34.2304	34.3881	30.4166	31.4853	25.5479	25.4102	15.6165	10.8535	34.9574	31.3272	31.7737	31.2683	75.9859	79.9437	41.6402	41.2552	19.1541	17.6811	67.6959	62.2132	20.6526	21.6919	28.968	27.7717	50.679	41.9235	29.6815	29.9	60.2079	72.3666	46.7074	44.2105	30.1127	23.6475	54.2508	44.4887	39.6014	38.7446
480.312	4.4732	0.0034	2.4512	19.1744	1.5076	5.2102	5.1581	11.1275	2.6714	11.0497	1.7482	0	0	4.7664	0	8.852	0	0.6014	18.3157	0	9.0713	10.1785	2.9033	22.1563	0	2.6392	3.1257	8.1367	22.289	2.6028	5.2477	6.597	13.63	6.8688	8.486	0	0.162	0	6.0765	6.1777	1.5404	0	3.363	0	10.0296	0	0	2.9884
480.312	4.3031	0.2013	965.71	964.342	799.177	859.897	479.315	624.555	588.794	738.385	694.827	617.669	635.523	598.434	552.513	745.342	387.708	383.496	686.506	681.418	756.095	711.192	794.661	996.72	450.112	466.889	572.478	532.346	1349.24	1047.76	696.885	729.194	703.413	699.531	717.286	620.767	456.498	470.44	596.633	684.407	836.829	754.171	590.155	545.928	919.392	729.818	605.093	789.622
480.854	0.5014	0.0001	0.6859	1.9685	0.9017	1.8832	0.6586	1.192	1.0422	1.0297	1.4357	0.5591	0.4604	1.1952	0.6645	0.5423	1.1536	0.5919	0.5423	1.2692	0.3083	1.5524	1.0901	1.5858	0.8293	1.9321	1.5218	0.9704	1.3099	2.2005	2.0918	0	0.4253	1.6722	1.7655	1.9046	0.7477	1.8872	1.015	1.5492	0.718	0.8374	0.8228	0.4891	1.3061	0	1.396	0.538
480.908	0.5134	0	0.3101	0.7883	1.0374	0.2616	0.2004	0	0.3934	0.6519	0	1.4604	0.2532	1.1952	1.2136	0.6216	0.2302	0.1688	0.4114	1.2989	1.0045	0.1382	0.737	1.5007	0	2.0384	0	0.7515	1.3966	0	0.1582	0.4394	0	0.7549	0.4061	0.1582	1.8048	0.3227	1.1797	1.5736	0	0	0.3828	1.4671	0.4813	2.0306	0.157	1.1644
481.286	2.3591	0.0003	0.8048	0	0	0.8239	0	0.1038	0.1063	0	0	0	0	0.0526	0	0	0.4797	0.0957	1.1718	2.1958	0	0.3151	0	0.1794	0	0.0825	0.0419	0	0	0.0732	0.1865	0.0527	2.1217	0.9824	0	0.0732	0	0.0314	0	0.2213	2.7275	3.2205	0.4101	0.068	0	0.5909	0	0
481.422	7.2363	0.0004	0	0	0	0	0	0	0	2.6328	0	0	0	0	3.293	3.9899	0	0	4.2402	3.1945	1.1363	0	0	0	0	0	0	0	1.4527	1.6567	1.1438	2.7398	1.2859	0.9927	0.5372	0	0	0.0527	0	0	1.3258	0	0	0	0	0	0	0
481.423	7.1187	0.0019	0.4833	0	5.8269	0	1.1066	0	9.1367	13.6054	2.8267	1.8983	0	1.5502	27.3784	28.9544	0.0532	0.0422	20.1222	13.7782	7.8472	4.3953	7.7964	5.5717	3.0141	0	0	0	10.252	8.0005	18.0101	3.5302	11.0232	0	5.9124	0	0	0	0	0	9.2232	1.8093	0	0	0	0.0851	0	8.6592
482.702	0.4769	0.0001	0.4852	0	0.1286	0	0	0.3164	0.6548	0.5492	0.3348	0	0.337	0.1595	0.538	0.974	0	0.3662	0.8799	0.7093	0.8442	0	0.319	0.7743	0.1477	0.1382	0.3175	0	0	0.5104	0.7279	0	0.3348	0	0.327	0.3934	0	0	0.7301	0.9092	0.4761	0.3296	0	0.1688	0.6187	0.3305	0	0
483.293	3.9373	0.0004	0.3586	1.3217	0.3558	0	0	0.612	0.2699	0.4368	0	1.1028	0.1999	0	0	0.7561	0.0942	0	0	0	0	0.2589	1.1498	2.208	0	0	0	0.3149	2.2519	1.8188	0.545	0	0	0	0	0.1988	0.116	1.2425	0.852	0.5619	1.0691	1.3587	0	0	0.7677	0	0	0
484.691	0.4784	0.0002	0	0.3817	0.8385	0.7354	0.7186	0.5191	0	0.4747	0.8945	0.5127	0.5591	0.3164	1.5828	0.9936	1.3686	1.148	0.4604	0.9841	0.3307	0.5954	0.8597	1.254	0.1914	0.453	0.7502	0.9722	1.6239	1.2091	0.5904	0	1.3822	0.4852	0.8782	1.2334	0.752	0.9626	0.6443	0.823	0.1793	0.9398	0.5503	0.9094	1.3418	0.7142	0.9704	0.3034
484.87	0.5006	0.0002	0.3296	0.5742	0.2871	1.884	0.6486	1.121	0	0.2743	1.4678	1.4464	1.8084	0.2215	0	0.7148	0.6167	0	0.3701	0.2653	1.0328	0.4466	0	0.5715	0.7549	0.6856	0	0.3402	1.0067	0.5485	0	0	0.5715	0.638	0.202	0	0.8145	0	1.6689	0.7974	1.367	0.4572	0.7105	0.6386	2.458	0	0.4186	1.2254
484.961	0.5221	0.0003	3.6249	3.1525	3.4425	4.3453	3.6368	2.7364	4.3614	4.0187	1.8776	4.1811	5.9245	2.5336	5.4963	1.5832	3.0363	4.0983	4.1461	5.3471	1.9223	2.8814	4.489	1.4345	5.6283	5.3033	4.1244	3.7009	4.4917	2.3825	3.6428	3.4518	2.8355	4.122	5.7033	6.4799	4.8335	4.7604	5.3548	4.5997	0.9538	5.3647	5.1041	3.9701	4.3398	3.1493	3.7242	3.9348
485.357	6.318	0.0003	0.6369	1.721	0.4813	0.7052	2.123	1.9522	2.1666	1.5089	0	0	1.8765	1.8688	0.3327	0	0.2321	0	0	1.26	0.1471	0.1477	0.0419	0	1.3561	0	0.9415	0.2834	0.1349	0.5779	0.1675	0	0	0.1788	0.2	0	0.1246	0	1.0992	0.685	0.1051	0	2.4751	2.3716	0.0422	0	0.0727	0.0727
485.381	3.7552	0.0003	0	0	0	0	0	0	0	0	0	1.1206	0	1.0361	0	0	0	0.3349	0	0	0	0	0	4.5425	0	0	0	0	0	0	0	0	0	3.8647	1.3048	0	0.2572	0	0	2.1808	0	0	0	0	2.9202	1.2343	0	0
486.878	0.5056	0.0002	0.5104	0.925	0.4521	0.4785	0.2764	0.6129	0.2721	0.1642	0.8133	1.0456	1.0473	0.523	0.6666	1.7465	0.2721	0	0.4008	0.7611	0	0.9357	0.5032	1.0134	0.3509	0.9696	0.6522	0	0.8247	1.2561	0.7906	0.994	0.5925	0.7638	0.3858	0.211	0	0.4501	0.116	0.6911	0.8806	1.049	0	0	0.5441	1.1652	0.8933	0.2764
486.94	0.5129	0.0002	1.3141	0.5635	0.3139	1.0464	1.4178	0.8494	0.7655	0.6434	0.4219	1.1654	0	1.5328	0	0	1.6344	2.1491	0.5696	1.1778	0.6618	1.8829	0.9736	0.9227	0.4785	0.4724	0.7876	1.0151	0	0.9294	1.3535	1.0221	0.538	1.0951	1.3681	1.2503	1.6404	1.0442	2.8343	0.9676	1.0058	1.3712	0.6379	0.9826	1.6658	1.5042	0.4813	1.0067
488.755	0.4879	0.0001	1.4358	1.1802	1.3875	1.4214	0	1.0506	0.7282	0.6343	0	0	0.8735	1.6046	0.6012	0.8981	1.5889	0.5696	0.2616	0.9742	0.1465	0.3934	0.7486	0	0.4958	1.1684	1.2844	0.7613	0.4008	1.2524	1.0921	0.2215	1.486	0.4997	1.863	0	0.538	1.482	0.7173	1.7855	0.783	0.9331	0.8681	1.0362	1.5677	1.506	1.5876	0.9133
488.785	0.5067	0.0001	0	0	0	1.526	0.4891	0	0	0.2445	0.2764	0	0.1055	0.3692	0	0	1.6952	0.5918	0.4008	0.9742	1.0233	0	0	0.7388	0	1.1252	0.7359	0.2499	0.5709	0.3558	1.1659	1.2104	1.486	0	0	1.3924	0.5987	0	0	0	0.3083	0.8587	0	0	0	0.559	0.7731	0
490.331	4.8258	0.0003	0.9612	0.6764	1.443	1.7016	0.5763	0.9594	1.8928	1.756	0.4762	0.3646	1.0556	1.0343	0.9403	0.1688	0.5526	0.6086	1.1295	1.2735	0.1557	0.6197	1.6688	1.0988	0.1142	0.6525	1.0672	0	2.4071	0.8368	1.3124	0.7084	1.2572	1.8812	0.2742	0.6449	0.1256	0	0.1899	1.3733	0.6051	0.7782	0.6279	2.0113	0.1142	0.3828	0.9946	0.4958
490.699	0.4974	0.0001	0	0.4466	0.9782	0.2465	0.2445	0.3919	0.6936	0.2848	0	0	0	0.6856	0.2474	0	0.6926	1.3464	0.658	0.6573	0.2977	0	0.2465	0.2953	0	0.136	0	0.3381	0.8966	0	1.6959	0	0.3244	0.7096	0	0.7298	0.4705	0.3092	1.2341	0.3615	0.2848	0.3987	0.202	0.5595	0	0.4753	0	0.4253
490.752	0.4822	0	3.2992	2.5461	1.5026	3.0185	1.54	2.7596	1.5506	1.1504	2.706	2.0191	2.0934	1.4451	2.6696	3.2624	2.4093	2.4079	1.6646	1.1214	1.6376	2.0724	3.7505	2.834	2.0536	2.2429	1.9094	2.6685	1.6982	2.7729	2.3656	1.0554	2.4888	2.0293	3.149	2.0693	2.742	2.3687	2.8518	2.9134	2.2942	0.8649	2.229	1.4896	0.8623	0.9177	2.3729	1.4021
491.277	3.0195	0.0004	0.3528	0.4814	1.8751	1.781	0.0844	0	1.5896	0.4682	1.2881	0.9061	0.804	0.8237	2.1781	1.4868	0	0	0.4585	0.7804	2.2359	1.468	0.8253	0.4997	0	0	0.7978	0	1.8742	1.1588	2.3007	0	1.7178	1.4688	0.8202	0.4751	0	0	1.0194	0.1256	3.3386	2.0104	0	0.0633	0.1055	0.1863	0.6536	0.6308
491.341	8.6389	0.0067	2.9989	2.8838	2.7755	0	5.3468	5.2151	31.8362	34.1232	24.7505	25.2622	23.6277	23.5779	48.211	51.0504	1.9928	0	5.2014	4.6563	3.2884	3.2727	30.3206	30.4259	4.4015	4.8637	21.5173	20.5805	39.5773	43.9447	20.2996	18.0596	35.2831	35.744	27.02	26.6985	3.9061	3.5702	2.75	3.4912	3.0986	3.4328	3.6176	3.6065	5.5115	5.8826	0	0.5662
492.31	4.136	0.0011	0.8419	0.0738	0.2706	0.894	0	2.701	0.4419	0.6256	0.699	1.8499	1.2023	0.2967	0.2093	0	0.0934	0	1.2894	0.4699	2.1346	1.5023	9.5135	9.5087	0	0	0	0.5554	4.0118	4.4887	0	0.5465	0.8831	2.8198	0.3465	0.517	1.9176	0	0.1737	1.4797	0.3892	0.8757	0	0.7405	0.285	1.4558	2.05	1.9539
492.345	4.8168	0.0057	6.8145	5.9791	10.6668	11.8844	5.0141	6.84	13.2342	13.9142	6.1629	0	9.088	9.3882	8.1105	10.4877	7.1667	8.0257	12.1031	9.6728	5.3237	5.5651	13.2906	11.8325	6.4054	7.0231	10.1357	10.6076	28.4811	34.7544	9.2293	11.1477	24.0705	22.8302	20.2624	19.6718	9.7687	11.785	11.9634	17.277	11.9524	13.907	10.497	11.8276	10.6484	11.5288	12.5102	12.689
492.746	0.48	0.0002	0	1.127	1.3999	1.7169	1.6594	1.8947	1.4838	2.6417	0.7328	0.5907	1.4862	1.8607	2.608	1.4401	0	2.7059	1.709	0.7868	1.014	2.0397	0.6752	1.2479	1.4576	1.6564	1.6635	1.6649	0.5316	0.7373	1.3856	1.1123	1.8498	0.8227	0.5168	1.1763	0.9983	0.8465	0.8575	2.6641	1.0864	1.4179	2.1235	1.2267	1.3184	0.7067	1.2086	0.8209
492.993	0.5275	0.0002	3.3635	3.8691	4.5582	5.2668	5.4237	6.4886	5.7544	5.9483	7.0476	6.825	6.1289	5.1022	5.0529	5.2526	5.7902	5.6599	5.8354	5.4986	6.1358	6.0474	5.7541	5.4821	6.038	5.3318	4.3842	5.5837	4.9531	5.7641	3.7908	6.0616	5.3883	4.8448	5.6961	5.5242	6.3541	6.1926	5.2496	4.6626	5.7547	6.5838	6.5284	6.2588	6.0186	7.3955	6.1958	7.0801
493.382	5.2205	0.0004	0	0	0	0	0	0	0	0	0	0	0	0	0	2.6491	0	0	0	0	0	0	0	0	0	0	0	0	0	0	6.8648	0	0	6.8055	0	0	0	0	0	0	0	0	0	0	0	0	0	0
494.294	3.9732	0.0006	0.3851	0.2093	0	0.516	1.6371	1.3294	0.8545	0.3218	0.2201	0.6134	0	0.3863	0.3581	0.579	0	1.0069	0.4629	0.5166	0.4139	0.7702	4.4011	5.1963	0	0	0	0.2948	2.0633	4.4022	1.15	2.0018	1.2168	1.1313	1.9147	2.6469	0.5494	1.6541	1.9695	4.586	2.0171	2.6895	0.4891	0.925	1.6541	1.7555	0.8171	0
494.326	4.7054	0.0045	6.6057	5.8765	5.685	6.9256	9.614	8.4346	5.5423	4.4842	8.502	6.4587	4.3374	5.2647	7.2802	5.9914	2.1005	0	11.6178	12.8317	5.8792	5.1102	22.1713	22.0085	3.2568	3.9877	9.1991	7.9097	22.2123	22.6183	6.0356	5.329	13.7895	10.3217	6.2436	7.7075	0	0	7.5524	7.1909	5.6655	5.1128	8.6035	9.9839	10.2668	7.6224	9.6439	11.6913
494.362	5.4583	0.0016	2.7857	1.4199	5.1567	5.2512	0	1.9835	4.93	4.8656	1.884	1.7757	5.1218	5.1517	3.9235	4.0992	2.2388	1.4082	4.5303	2.331	1.7046	1.1372	4.5074	2.3153	2.3966	2.4842	3.1428	2.8266	9.341	10.875	3.9491	3.8578	6.4021	6.8097	5.437	6.9283	2.1485	2.1446	5.5638	5.7573	2.4708	3.7086	4.587	4.4693	3.38	2.3836	1.7119	3.0225
494.747	0.4908	0.0001	0.7923	0	0.3615	1.3935	0.9305	0.4641	1.2575	0	0.5396	0.7515	0.8734	0	0.6962	1.132	0	1.0128	0.293	0.8777	0	0.3296	1.8158	0.5103	1.1425	0.4253	0.7402	0	0.9599	0.4536	0.4918	0.9071	0.5073	0.3164	0	0	0.4072	0	0	1.0669	0	0.6657	1.3324	0.5379	1.7319	1.3501	0	1.4806
494.822	0.5028	0	0.384	0.1914	0.521	0.5142	0	0	0.5049	0.5144	0	0.327	0	0.211	1.0664	0.8016	1.0785	0.8649	0	1.3094	1.6027	1.1898	1.4473	0.9927	0.7644	0.3461	0.5863	0.4547	0.2321	0.8092	0.821	1.0435	0	1.0068	0.8837	0.9093	0.6323	0.2916	1.7654	0.9435	0.4822	0.1595	0.7336	0	0	1.2341	1.5575	1.3846
495.23	1.8191	0.0006	3.3017	4.9241	3.4287	4.0132	0.2207	0	0	0.1363	0	0	1.1472	1.3958	0	0	0.1359	0.3668	0.7632	0.1371	1.1395	1.166	0	0.4152	0	0.0633	1.3011	0.8416	0.531	0.4474	1.0548	1.1932	0	0	0	0.0628	0.2159	0	0	0	3.4827	1.9197	0.1359	0	2.5115	2.3946	1.6137	1.6414
495.281	4.3021	0.0013	6.1782	1.743	5.0267	5.1799	3.823	3.9544	2.9671	4.4464	4.3278	4.1098	4.6529	3.6446	4.9323	4.6162	3.0386	2.8052	1.9292	4.5482	2.3494	4.1418	4.7628	6.77	1.4265	2.672	4.2708	4.0511	8.1064	6.8966	3.538	2.1616	5.4008	4.8156	4.9577	4.0326	3.1006	3.1085	4.4068	3.0829	5.2376	4.3514	4.0427	4.0686	5.725	5.7698	3.9608	4.6656
495.298	2.1142	0	0.0314	0	0	0.1465	0	0.0422	0	0	0	0	2.1981	2.9559	0	0.6346	0.1577	0.208	0.1038	0.2645	0	0	0	0	0	0	0	0.1972	0.6211	0.2197	0	0	0.3563	0.3817	0	0.136	0.083	0	0	0.1902	0.2648	0.0738	0	0.211	0.0942	0.1976	0.4317	0.2616
495.401	5.4621	0.0006	0	0	20.6082	0	0	0	0.2435	3.0088	0	0	0	0	7.8952	9.9178	0	0	0	0	0	0	0	0	0	0	0	0	0	3.3081	0	0	0	0	0	0	0	0	3.1004	0	0	10.9935	0	0	0	0	0	0
495.402	5.0808	0.0009	0	0	0	0	0	0	0	1.0731	0	0	0	0	0	1.7177	0	0	0	0	10.7068	0	0	15.8897	0	0	0	0	0	6.99	0	0	0	0	0.4664	0	0	0	0	0	9.3637	0	0	0	0	0	4.0569	0
495.402	5.23	0.0007	0	0	0	0	0	0	0	0	0	0	0	0	0	2.3294	0	0	0	1.1155	0	0	0	0	0	0	0	0	7.2574	0	0	0	0	0	0	0	0	0	0	0	4.7595	3.9264	4.5459	0	0	0	0	1.1322
495.404	5.5933	0.0015	0	0	0	0	0	0	4.4244	0	0	0	0	0	6.8945	7.3107	0	0	0	0	0	0	9.7189	0	0	0	0	0	0	10.2468	18.3436	1.1595	12.5213	0	0	0	0	0	0	0	0	0	0	0	6.5753	0	0	0
495.406	5.7086	0.0009	0	0	0	0	0	0	0	0	0	0	0	0	7.1599	24.8214	0	0	0	0	0	0	0	0	0	0	0	0	0	0	0	11.8149	5.6668	0	0	0.4204	0	0	0	0	0	0	0	0	0	0	0	0
495.41	5.8305	0.0008	0	0	0	0	0	0	7.7716	0	0	1.3943	0	0	0	6.8854	0	0	0	0	0	0	0	0	0	0	0	0	7.0005	4.6544	0	0	0	0	0	0	0	0	0	0	0.6669	0	0	0	0	0	0	0
496.815	0.4992	0.0003	0.1793	0.6592	0.4325	0	0	0.4957	0.7458	1.2571	0.9529	0.9291	0.2637	1.608	1.0338	1.5268	0.6697	0	1.0583	0.9409	0.9442	0.8399	0.225	0.8591	1.2408	0.5546	0.2848	0.7641	1.019	1.6709	0.5127	0.4715	2.2798	1.0868	0.6856	0	0	1.0038	0.9071	2.0451	1.1425	0.9675	1.8407	0.586	1.073	0.9071	1.0362	1.0183
496.881	0.5073	0.0001	1.1284	0	0.2339	0.2511	0.9018	0.6455	0.3662	0.3291	0.327	0.5168	0.3828	0.1793	1.106	0.404	0	0	0	0.1701	0	0.1914	0	0.3809	0.6476	0.0844	0.4591	0	0.3059	0	0.8399	0.5103	0.8122	0.6885	0.6592	0	0.5221	0.7313	0.1715	0.3615	0.2004	0	0	0.3751	0.5289	0.6118	1.3415	0.7594
496.978	0.5133	0.0001	0.508	0.7017	1.1463	0.3083	0.2637	0.6351	0.5546	0.6914	0	1.3555	0.2658	0.9035	0.9349	0.6512	0.7115	0.5297	0.2742	0	0.2339	1.0313	0.3326	0.8583	0.202	0.5876	0	0.2742	1.1722	0.9302	0.7297	1.1957	0.4026	0.3402	0.7907	0.7617	0.4809	0	1.1378	0.7761	1.2389	0.371	0.8593	1.4337	2.1285	0.2126	0.2215	0.5183
498.263	3.6238	0.0015	6.3828	6.2104	3.6426	3.5142	2.694	2.7395	0	0.0419	0.7705	1.7271	0.4492	0	3.3209	3.5525	0.2728	1.1114	1.8353	2.3451	2.179	2.0859	21.4253	23.4577	4.8916	4.1873	4.6839	4.3096	6.0713	6.4406	2.4178	2.169	3.4687	4.2166	2.8722	1.7578	1.2231	1.0171	0.3952	0.8154	1.1885	1.6206	0.3944	1.3769	1.5326	0	0.6003	0
498.263	3.5169	0.0001	0	0	0	0	0	0	0	0	0	0	0	0	0	0	0	0	0	0	0	0	2.5827	2.6376	0.3714	0	0	0	0	0	0	0	0	0	0	0	0	0	0	0	0	0	0	0	0	0	0	0
498.285	2.9145	0.0007	10.6236	10.4237	0.1465	0.3282	0.3149	0.4833	0.0211	0.0425	0.1661	0.156	0.2521	0.5293	2.1641	2.1222	1.3116	1.7147	0.3114	0.2728	0	0.3441	5.213	4.1524	0.1151	0.1576	0.1868	0.3038	0.9974	0.8842	0.1661	0.1055	0.0211	0.0419	0.1349	0	2.0349	0.8901	0.1688	0.1164	0.8755	2.0348	0.6875	0.2354	0.9245	0.3114	0.2004	0
498.288	2.2972	0.0018	2.3396	0.4918	7.7565	8.7025	2.0057	1.17	4.5551	4.3301	4.1968	5.9402	0.9619	0.7768	1.6734	3.1203	14.9012	15.0094	3.2081	4.0792	0.4852	0.1779	1.2872	1.4162	0.0519	0.1038	0.8723	0.4379	7.5322	7.8999	0.2387	0.4736	2.5949	2.304	20.0051	21.1577	0.6839	0	9.9407	8.9653	5.0985	6.3615	15.3161	13.313	0.5457	0.2491	23.5704	28.2002
498.657	0.4626	0.0002	2.604	1.9655	3.1399	3.4789	2.3019	2.5158	1.1603	3.1807	2.5066	1.8144	1.7109	2.9032	3.4382	3.9034	2.3865	1.8587	2.4247	2.4862	2.2184	2.2051	3.0009	2.2282	2.3488	0.8998	2.1056	3.0116	2.3006	2.4881	2.2692	1.7664	1.6709	2.7308	2.0777	2.6375	2.9448	2.4605	0.8966	2.9525	0.3244	2.5385	2.5537	2.3246	3.1518	2.84	0.9495	2.4982
498.783	0.4898	0.0001	0.8267	1.6307	0	0.3001	0.6244	0.7186	0.8279	1.0248	0.2215	0.9822	0	0.4861	0.6244	0	1.2604	0.3721	0.4918	0.9337	0.591	0.3296	0	0	1.155	0	0.1688	0.3399	0.8461	1.112	1.0805	0.3615	0.7896	0.3375	1.1954	0.7805	0	0.327	0.2004	0.654	0	0.4325	1.2353	0.433	0.5441	0.1371	0.1046	1.6249
498.929	0.5107	0.0001	0	0	0.1779	0.202	0	0.6767	0.8089	0	0	0	0	0	0.1914	0.1929	0	0.3828	0	0	0.2564	0	0.5475	0	0	0.1266	0.225	0.8031	0.3059	1.5105	0.1582	1.0502	0.1899	0.1276	0.1595	0.5529	0.2358	0.4714	0.1822	0.2121	0.4784	0.6592	0	0.8733	0.2197	0.2953	0.3453	0
498.929	2.8634	0.0016	1.0263	0.5062	5.1414	2.672	0.0988	0.484	0.4497	0.3575	0	0.4341	0.504	0.4687	1.4638	1.1632	0	0.2098	1.2843	1.8951	1.8273	1.8028	3.2711	2.3588	0	0.1142	1.4634	3.0299	2.9932	2.0036	4.0866	2.1067	11.6658	9.1502	1.787	1.4524	0.0319	0	1.4509	2.182	4.9415	4.5622	0.6249	2.0837	2.4741	2.5568	0.258	0.4004
499.007	0.526	0.0001	0.8492	0.9412	0.4813	0.8161	0.5599	0.3797	0	0.5635	1.5249	0.7805	1.2886	1.2094	0.8832	0.615	0	1.2898	2.9049	1.2392	1.9795	1.1483	0.6136	0	0.9382	0.6805	0.8492	0.559	1.2275	0.2658	1.8812	1.0845	0.4572	0.2552	1.1651	0.5529	0.7471	0.9019	0.3481	0.4997	0.3644	0.4852	1.1204	1.5837	1.5724	1.4912	0.5141	1.7457
499.379	6.6516	0.0027	7.8343	0	9.8402	10.2082	12.491	11.3081	33.8412	31.015	0.2637	0	14.1227	14.1777	3.0937	3.5578	1.9425	0	6.4585	7.199	4.7157	5.2452	3.0561	2.7944	11.9823	11.3688	8.6785	2.6522	3.8167	4.2042	1.5728	0.3191	3.6281	3.6763	5.5332	1.8239	4.7439	3.2597	10.2207	8.9305	1.3023	0.7222	23.158	19.9159	1.2292	1.4549	4.5195	3.1562
500.275	3.9549	0.0003	2.6009	0	0	4.4806	0.6578	0	0	2.5841	0	3.8202	0	0	0	0	0	1.9539	2.2734	0	3.9091	3.854	8.054	7.6936	2.9606	3.215	0	0	0	0	2.2614	0	3.4577	3.0954	0	0	0	0	0	2.7982	0	0	0	0	0	2.1336	2.9527	0
500.278	4.0633	0.0048	17.4536	14.5804	25.1987	29.5341	8.9203	7.2593	10.7613	14.3478	29.0993	33.6606	9.1406	9.9618	24.5454	27.0542	11.2444	10.7689	15.8808	15.8061	22.1746	18.9713	52.6185	53.8384	20.1094	20.6019	16.1888	16.5764	28.052	30.2457	16.9105	16.8194	23.3693	23.011	9.7532	9.6322	11.089	11.2252	22.1133	20.9007	15.6597	14.0438	13.5835	14.7222	15.0456	15.7253	21.1415	18.1325
500.643	0.4595	0	7.2478	5.5304	7.3615	7.5076	7.4514	5.3303	7.1392	6.9492	6.4523	6.5719	7.7004	7.1012	8.6054	8.5732	7.7515	7.5756	7.117	7.2694	6.5956	6.5109	7.6098	7.4353	5.6014	6.0923	6.6556	6.9713	6.0747	6.8587	4.7473	5.9848	7.1424	6.5319	7.1039	6.9819	6.5397	6.5146	7.6406	7.6435	6.751	6.9185	6.8474	7.4056	7.4699	7.3571	6.735	5.6444
500.936	0.518	0	0	0.3743	0.4708	0.7815	0.3934	0.2953	0	1.2875	0.9723	0.327	0.825	0.1715	0.4178	0.7579	0.4831	0.2953	0.5379	0.443	0.1595	0	0	0.5103	0.9037	0.736	0.7755	0.4655	0.3296	1.0687	1.3104	0.4822	0.3903	0.7238	0.4501	0.6573	1.0673	0.4304	0.9479	0.5848	0.404	1.0898	1.7368	0.9175	0.3662	0.4536	0	1.2581
502.282	3.5534	0.0001	1.7838	1.1782	0.3772	0.5639	0.3523	0.3471	0.5647	0.0628	0	0	0.31	0.211	3.46	1.5662	0	1.0017	1.1607	1.1151	2.5655	1.7282	2.9495	0	0.4108	0.6534	0.5936	0.5286	0	0	0.81	0	0.6596	0.3976	0.1359	0.1356	0	0	1.1319	0	0.9059	1.2992	0.3851	0.5536	1.0503	1.6269	0	1.5945
502.297	4.3505	0.0006	1.1756	0.0934	1.3389	1.4983	0.803	0.3886	1.2931	0.4519	4.2056	3.2371	1.0133	0.2729	1.8269	0.8827	0.7468	0.3673	0.7497	0.5868	3.6723	3.161	4.2281	4.6767	0.9494	0.5715	0.9857	0.3254	4.1493	4.2106	1.3782	1.5606	1.519	0.6329	0.3587	0.7942	1.9462	2.0096	1.8162	1.1492	1.676	0.8911	0.204	0.5546	0	0.961	1.804	1.6787
502.637	0.4554	0.0002	9.3325	9.0743	9.0688	9.3546	8.2941	8.5246	8.8371	9.7795	8.521	7.8917	9.3997	8.533	10.3479	10.3918	9.4776	7.9391	7.6977	8.0122	8.9047	7.7876	9.2965	9.3892	7.608	7.2401	8.194	9.098	7.6927	8.637	7.891	7.2368	8.6136	8.2874	7.7939	8.563	8.3346	8.7465	8.7768	9.1769	8.3781	8.1029	8.8909	9.5837	8.5826	7.9802	7.6718	7.9623
502.869	0.5079	0.0001	0.4891	1.127	3.0868	0.8371	0	0	0	0.5586	0.8462	0	1.2784	0.9428	2.6851	0.8399	1.235	0.5801	1.0251	0	2.5834	2.1451	2.0664	0	0.9675	0.3034	1.3807	0	0.6893	1.2407	0.5696	0.4394	0.9598	0.7974	0.3536	0.77	0.7501	1.5439	0	1.0632	1.8814	0.3586	0	1.0768	1.2556	0.4746	0	0
502.927	0.5107	0.0003	2.7309	3.5436	3.9343	3.1002	3.7479	3.715	4.0499	3.3343	2.3885	4.4622	1.9224	2.4519	2.8144	3.7483	4.1461	2.2336	2.9729	3.5054	3.1894	2.7237	2.9735	2.3231	4.1049	1.9806	1.5129	4.0703	0.976	3.0725	0.9303	3.9394	2.9586	1.8819	2.6062	0.77	2.0131	0	3.5119	0.9781	2.6575	3.0765	3.8566	1.3578	2.8413	0.9176	2.2688	3.9534
504.309	3.9855	0.0437	145.544	124.508	183.133	199.267	90.343	78.0439	96.3542	150.655	124.563	133.546	81.2857	81.7208	213.209	227.408	64.5261	72.0509	116.024	144.751	164.55	145.552	201.638	195.84	57.0309	64.0974	62.9346	78.0904	209.348	253.407	103.777	82.0432	112.682	138.268	59.2636	54.1105	76.7903	75.2863	116.573	127.832	78.8141	80.1741	79.2352	82.0117	206.701	166.393	129.797	128.412
504.31	3.851	0.0055	23.848	0	25.3853	28.4731	14.8836	12.7316	22.1029	22.5511	21.3542	23.7951	0	0	32.4879	35.869	12.2635	11.6977	20.784	0	28.9385	27.199	28.1578	28.7061	0	12.9187	10.9203	11.0236	32.3873	34.5265	15.0276	0	0	19.9158	9.9443	0	0	14.6505	19.0164	19.5751	11.4579	0	17.2618	16.8176	35.2619	0	21.5242	20.6578
504.91	0.5148	0.0002	0.9402	0	2.1086	1.4032	1.1499	3.012	2.4195	3.1621	0.4784	0.8016	2.3151	0.7102	1.0632	0.9549	2.9061	2.0846	1.833	1.4146	2.0633	2.2859	2.0565	0.7594	1.9988	1.8371	1.9504	1.5884	1.7251	2.186	0.622	0.6485	1.9154	0.4997	1.6249	0.964	0.718	1.9598	1.4911	2.1051	0.7549	1.1589	1.5934	2.3753	2.5966	0.723	0.6521	0.9387
506.325	4.5133	0.0595	133.677	138.393	183.969	177.315	97.7155	124.372	105.841	149.969	147.003	151.352	94.0806	105.115	107.843	128.738	64.7311	43.8291	149.993	155.225	184.096	189.418	265.038	270.695	94.6759	84.9552	93.6518	97.5133	326.7	323.671	112.85	127.272	177.308	186.498	114.621	110.997	124.16	124.665	126.904	170.84	124.942	119.883	93.6918	127.044	195.543	186.996	141.756	172.59
506.325	5.109	0.0006	0	0	0	0	0.7145	0	2.2951	0	0	0	1.073	0.3252	0	0	0.685	0	0	0	0.5458	0	0	0	0.6965	0	2.4189	0.271	4.2683	3.0784	0.8329	0	4.5296	0	0	0	0.6481	0	2.1937	0	0.2004	0	3.893	0	1.6273	0	0	0
506.328	4.3617	0.005	10.4404	15.4375	17.181	20.404	15.5076	8.4075	1.6771	15.3913	12.9203	16.8897	8.3674	6.3008	9.4558	8.0236	6.8476	0	13.1045	19.0658	23.7574	20.727	25.5517	18.4483	9.6199	12.7908	8.364	9.6346	30.0898	19.5428	11.1236	8.0277	13.8712	17.768	5.3982	6.356	10.7387	0	18.9063	10.7796	13.5131	12.0217	8.4717	9.1775	22.1481	16.4223	12.4455	14.8156
506.332	4.6358	0.0002	0	0	0	0	0	0	0	0.5111	0.9308	0	0	0	0.1573	3.5906	0	0	0.5755	0	0	0	0.4107	0	0	0	0	1.2417	2.481	0	0	0	0	0	2.5654	3.7503	0	0	0	0	0	0.0889	0.7225	2.6591	0	0.2803	0.9412	0.5365
506.623	0.474	0.0004	3.5518	3.085	3.601	3.3804	1.7777	3.0244	3.1139	2.895	1.2277	3.071	3.131	1.7581	3.6848	2.0408	3.1616	2.369	0.6696	2.581	2.8731	2.8565	2.6512	3.0449	2.7195	2.3481	2.3688	1.6492	1.5113	1.8729	0.9731	1.401	0.4395	0.6911	1.3778	2.5046	3.6212	3.1397	3.4081	2.4574	1.5458	0.3375	2.8403	3.159	3.2437	2.5556	3.2648	2.5074
506.772	0.4943	0.0001	0.4021	0	0	0	0.1276	0	0.9067	0.3164	0.4784	0.4661	0	0.4641	0.1936	0	0	0	0.6431	0.211	0.3173	0	0	0.2953	0	0	0.7214	0.3083	0.3059	0.5466	0	0.2215	0	0.5922	0	0.3059	0	0.1382	0.117	0.4758	0.232	0.1488	0.4655	0.2329	0.2407	0.7172	0.2616	1.2325
506.868	0.5052	0.0001	0.2465	0	0	0.6325	0.7641	0.4324	0.1701	0.2233	0.5379	0	0.2004	0.9253	1.0874	0.5971	0.319	0.4219	1.0549	0.2637	0	0.6379	0.898	0.3903	0.4146	0.2953	0	0.2215	0.9861	0.9267	1.3216	1.4171	0.2848	0.2215	0.4678	0.4005	0.8972	0.6861	0.8164	0.6137	0.6712	0.1582	0.3827	0.1688	1.1508	0	0.3094	1.2577
507.321	3.2239	0.0048	0	0	0.1158	0.0732	0.083	0.1378	0	0.6052	0.1892	0.5813	0.243	0.1465	0.3536	0.3709	0.11	0.0633	1.0747	0.7584	0.5029	0.2741	4.0102	2.6006	3.7703	4.3659	3.0077	2.6331	17.6166	19.7466	4.5862	3.7637	17.2109	17.1771	13.2055	12.1702	10.7658	9.683	5.5454	6.6807	9.2994	7.6435	0.8422	1.2131	6.2304	6.4785	15.9059	18.3382
508.289	1.7256	0.0016	9.8681	0	14.3122	16.9852	8.2784	8.1276	4.9398	4.9858	0	0.0311	6.9636	7.4145	0.0519	0.2752	4.768	1.8506	0.0844	0.0623	7.6817	9.5946	7.5685	7.6837	1.3285	1.6247	6.576	5.6601	1.7992	3.0524	11.3549	12.4193	14.2545	14.3665	0	0	0.083	0	0	0	23.6446	25.2722	0.0209	0.0311	7.6881	9.12	0.2316	0.2906
508.34	5.1144	0.0832	252.971	202.369	250.239	265.289	162.71	184.119	183.248	206.494	179.078	187.651	145.307	152.683	149.744	151.543	85.3095	66.9912	247.207	237.174	153.134	136.721	180.067	213.578	137.129	137.155	225.208	224.5	472.315	374.401	143.278	126.006	351.502	275.538	235.285	204.958	141.201	137.755	203.757	210.447	163.486	160.399	212.951	198.912	282.515	218.72	241.771	277.467
508.341	4.9461	0.0133	34.1416	0	38.5731	33.5469	24.8116	23.9719	27.3584	27.9203	0	26.6406	0	22.2098	21.9804	22.4384	0	0	33.8494	32.3	0	0	0	27.4411	20.8055	18.3374	35.2811	29.3571	61.5926	68.5511	18.5878	0	43.094	41.6729	32.6792	27.1153	23.311	21.282	0	0	0	22.7036	26.8525	0	40.3102	0	34.221	37.0611
508.645	0.47	0	0.3481	0.5489	0.5103	0.5358	1.0143	0.9387	1.3239	0.656	1.0702	0.7245	0.4229	0.5168	1.1784	0.8103	0.1688	0.7876	0.6934	0.2109	0.2	0.3934	0.7383	0.8759	0.1582	0.5859	0.7516	0.6497	0.8013	1.1985	0.4696	0.6657	0.498	0	0.5168	0.5134	0.9433	0.9083	0.621	0	0.762	0.2004	0.4599	0.2233	0.9164	0.3348	0.0957	0.7177
508.711	0.4802	0.0001	0.8042	0	0	0.437	0.2215	0	0.2339	0.3692	0	0.2636	0.6487	0	0	0	0.8937	0	0.2233	0.6457	0.6539	0	0.8543	0.7797	0.2752	0.5859	0.6447	0.6012	0.2552	0.4499	0.6826	0.7825	0.1674	0.7414	0.3481	0.4533	0	0.5274	0.7306	0.2871	1.0779	0.5709	0	0.8137	0	0.2215	0.6045	0.7889
508.879	0.5023	0.0002	0.837	0	0	0.3557	0.4678	1.5387	0	0.5144	0	0.7489	0	0.4241	0	0.8419	1.3721	1.2297	0.7067	0.5801	0.7889	0.3083	0.5613	0.4359	0.4146	0.429	0.7125	0.4008	0.327	0	0.7101	1.4292	0.4641	0	0.7172	1.2725	0.6951	0	0	0.3934	0.2977	0.5954	1.4782	0	0	0	0	0
508.993	0.5228	0.0004	5.3636	6.4348	4.9539	7.3774	8.9149	7.8596	6.4176	8.893	5.8081	5.7219	7.3983	8.1256	6.0311	6.8621	6.4776	8.1766	5.0183	6.9592	6.9526	7.6298	7.4147	7.9874	7.9732	10.3282	6.8721	6.5127	4.8052	7.8044	9.2209	3.8217	7.9424	4.7704	4.4745	7.3725	7.763	4.9531	5.9153	6.708	7.0132	6.3682	8.4611	8.3948	4.2036	10.5005	7.8785	8.9129
509.044	0.5277	0.0002	0	3.7266	1.9817	0.6382	0	2.3156	1.0774	4.1914	1.0758	0.7974	0	0.7488	1.1735	0	0	3.6342	1.8637	4.4113	0	1.64	0.4784	2.0221	2.2365	2.3263	1.2039	0	3.9964	0	0.3164	0.925	0	1.4467	3.0589	3.752	0	1.9467	0	0.9675	1.0931	4.8794	0	0.3858	1.5533	0.7422	1.6954	2.3233
509.299	4.1276	0.0006	0.2109	0.3488	0.1557	0	0	0.0844	0.7462	0.5728	0.3615	0	0.2353	0.1488	0.5169	0.1674	0.4152	0	1.2789	0.443	0.2426	0.1779	4.0287	1.0537	0.2491	0.232	1.3811	0.4276	3.3159	3.2919	0.5086	1.4633	0.5293	0	0.8292	1.1185	1.5345	0	2.3598	2.7304	2.1439	0.3466	0	0.293	0.99	0	1.1042	1.6414
510.254	1.8942	0.0009	0.9668	0	1.0334	1.1348	1.2018	1.5457	1.522	1.7143	1.0843	1.3038	0.5321	1.321	0.7652	1.3492	1.3328	1.8384	4.1421	4.412	1.6974	1.6564	1.4282	2.971	0.4081	0.9071	0.7518	0	3.8854	5.2421	3.5549	3.9832	4.5924	4.264	9.3816	8.7425	1.4415	1.069	2.4775	2.6454	1.3777	1.2286	1.9535	1.8694	1.5709	1.9366	4.2102	3.8683
510.844	0.495	0	0.4253	0.202	0.3827	0	0	0	0	0.3083	0	0.4113	0.1382	0.414	0.4807	0	0	0.6345	1.0043	0	0.7841	0	0.2671	0.8797	0.1914	0.4087	0	0	0.2953	0	1.0748	0.404	0.3692	0.5274	0.8417	0.3164	0.321	0.1266	0.3375	0	0.2531	0.0844	0.1488	0.2426	0.4558	0	0	0.5912
511.289	2.0307	0.0006	2.0086	1.3273	0.6152	1.5917	0	0.2359	0	0	0.1661	0.1595	0.8165	0.218	1.424	2.3946	1.6814	2.1268	3.056	3.1148	0.3543	0.3553	1.7597	1.1038	0	0.8135	0.3633	1.3638	2.8869	4.6265	1.5447	1.4261	2.522	1.2242	0	0	1.2969	0.8053	0	1.5525	1.7087	2.6039	3.4838	4.1331	2.9668	2.1256	0.663	1.4421
511.463	4.6677	0.0001	0	0.1038	0	0	0	0.3675	0	0	0	0	0.3362	0.1557	0	0	0	0.2802	0	0	0	0	0	0	0	0.1883	0	0.1793	0	0	0	0.606	0	0.8543	0	0	0.0422	0.0949	0	1.0728	0	1.2893	0	0.0628	0	0	0	0
512.269	2.0245	0.0007	1.6741	0.7196	2.4569	4.5898	5.3783	6.8126	2.6689	2.8509	0	0.2931	1.8329	2.2979	4.0043	3.2088	3.3174	5.5282	7.8458	8.5418	1.5817	0.2126	6.2818	6.6578	2.055	1.1459	2.3457	3.0474	5.3195	6.4905	5.071	6.4254	1.8489	2.1001	34.0026	35.5786	6.1162	5.4757	8.3412	8.2175	5.5731	4.7007	7.4823	9.6281	8.291	6.5373	6.9849	6.0084
512.3	3.5408	0.0021	11.769	12.8016	5.1099	5.0078	4.8097	4.5642	2.9861	3.4432	6.5376	6.3794	4.7439	4.8134	8.7316	7.8828	2.0347	2.3671	4.259	3.2645	4.0648	4.6543	12.041	11.7738	1.6494	1.936	4.673	4.4663	9.7995	10.2551	6.5989	6.5571	5.2759	6.0687	4.2965	4.6112	6.1229	6.0208	2.1904	3.4066	8.9545	8.4345	3.0584	4.3392	5.9387	6.4973	5.7337	6.4401
512.81	0.4948	0.0001	0.8227	0.7974	2.2318	1.3114	1.1761	0.7549	1.0986	1.2224	0.4604	0.3697	1.8761	0.5379	1.7633	0.6223	1.9956	1.7741	0.6981	1.3651	0.5801	0.5103	0.4394	1.7249	0.9526	0.7952	1.4138	0.1276	1.3101	0.8332	2.2051	0.4997	0	0	1.2857	1.0653	0.716	0.6856	1.4263	0.7278	0.8359	0.4359	0.9962	0.7549	1.0704	0.3903	0.4997	0.6328
512.919	0.5055	0.0001	0.2848	0	0	0.5441	0.9107	1.8314	0.3083	0	0	0.2637	0.6868	1.3806	0	0.851	0	0.3164	0	0.2531	0	0.1807	0.2764	0	0.3827	0	0.4168	0.8459	0	0.518	0.1488	0.4695	0.6435	0.5316	0	0.319	0.5358	0	0.1063	0	0.6819	0.202	0.1904	0.4169	0	0.9532	0	0.6565
513.417	5.0175	0.0011	1.6036	0.443	6.4728	0	6.2222	7.6343	6.0593	6.8012	3.0142	3.3558	0	1.9918	0	0	0.1055	0.0744	9.6871	10.7105	3.4144	3.6546	12.6588	0	2.7668	3.7365	1.9194	2.9138	11.1235	0	10.9999	0	5.7106	0	4.5299	6.3207	0.2522	0	0	2.4415	8.34	10.6712	3.9202	3.8412	2.7605	1.8281	3.4513	7.4447
513.417	4.4242	0.0005	0	0	0	0	0	0	0	0	1.375	4.0017	0	0	0	0	0.1501	0	0	0	0	0	0	0	0	0	0	0	0	11.5619	0	5.437	0	0	0	0	0.4569	0	3.0746	0	0	0	0	0	0	0	1.1178	0
513.425	4.6212	0.0003	0	0	0	0	3.5683	0	4.4034	0	0	0	0	0	0	0	0.1354	0	0	0	2.9341	0	0	0	1.5519	0	0	0	0	0	0	0	0	0	0	0	0	0	0	0	0	0	2.2744	0	0	0	0	0
513.426	4.2865	0.0001	0	0	0	0	0	0	0	0	0	0	0	0	5.2267	3.0373	0	0	0	0	0	0	0	0	0	0	0	0	0	0	0	0	0.8979	0	0	0	0	0	0	0	0	0	0	0	0	0	0	0
514.287	0.9575	0.0018	5.5611	5.5853	19.6131	17.7612	2.8857	1.882	0	0	0	0	0.1515	0.0844	0	0	3.1653	3.5269	0	0	8.2671	6.7739	0.1582	1.1275	0.0311	0	0.1481	0.0527	0	0.0208	0.8345	0.4991	0	0.7824	0	0	0	0	0	0	1.5942	2.4987	0	0	0.0934	0.1151	0	0
514.288	2.1002	0.0044	1.3197	0.811	22.0651	26.7937	0	0	0.3243	1.2617	2.7036	4.3212	0	0.1046	0.4752	0.4022	7.3944	7.542	3.0922	3.3401	0	0	0.2736	0.4307	0	0.0527	0	0.1249	1.5188	3.0408	0	0.1453	2.7425	2.7406	6.3332	8.1624	0.5457	0	2.0841	1.9993	1.7602	1.2823	12.3348	12.7562	0.3104	0	33.7454	42.2831
514.791	0.4939	0.0003	2.4449	0.521	2.9664	3.211	0.7278	2.4286	0.6068	2.8741	0.9167	0.9921	1.0511	2.1159	0.6856	3.5135	0.8785	0.9133	1.0546	0	2.0353	1.329	0.868	1.2677	1.372	0.8266	0.7073	2.2223	1.5622	1.6244	1.6691	0.2126	0.7442	1.2774	2.086	1.3015	0.9356	1.8357	2.3583	1.9482	1.8017	2.1814	1.5335	1.4604	1.5824	1.0987	1.4886	1.6724
514.872	0.508	0	0.8785	1.1695	0.2233	0	0.2977	0.244	0.4146	0	0.5809	0	0	0.1822	0.7431	0.327	0.7795	1.1836	0.3902	0.6961	0.5082	0.5954	0.27	0	0.2339	0	0.9115	0	0	0.6539	0	0.2679	0	0.7017	0.4008	1.1214	0	0	0	0	0	0.7867	0.2215	0.1582	0	0.2953	0.429	0.2953
514.926	0.515	0.0001	0.4869	0.2143	0	0	0	0.5921	0	0.3296	0	0	0.4245	0.1276	0.2439	0.1063	0.202	0.1793	0	0.2848	0.4678	0.3615	0.4167	0.3277	0.3615	0.757	0.3501	0.1169	0.921	0.6539	0.1371	1.0852	0.6884	0	0.4369	0.3586	0	0	0.6035	0	0.2786	0.6054	0.7089	0.5078	0.475	0.9176	0.2637	0.1055
516.629	0.4649	0.0001	0.2326	0.5811	0	0.3059	0.5821	0	0	0.2871	0.0942	0	0.1914	0.1914	1.2874	0.3919	0.7347	0.4149	0.1368	0.2445	0.1883	0.318	0.2749	0	0.0425	0.2406	0.8356	0	0.4329	0.1276	0.483	0.116	0.1674	0.6752	0.4535	0.6173	0.1688	0.4253	0.4549	0.5594	0.7095	0.4242	0	0.2339	0.2465	0	1.0939	0.2552
516.769	0.4834	0	1.8161	0.7856	0.7336	0.565	1.5132	0.9282	1.2549	0.4746	1.0849	2.0401	0.7123	1.5637	1.0728	1.0042	0.2893	0.8996	1.5493	0.4746	0.3615	0.9356	0.3643	0.9175	0.5528	1.0061	2.0724	0.919	1.7227	0.9835	0	1.511	0.5127	0.1582	1.5758	0	1.0891	0.4678	1.6897	0	0.8174	0	0.1807	0.8655	0.6068	1.4772	1.4608	1.5922
516.82	0.5051	0.0001	1.9146	0	0.286	0.565	0.1807	1.1954	1.2549	0.5501	0.2531	0.5379	0.6236	0	0	0	0	0	0.8244	0.1382	0.2215	0.2552	0.6668	0.6978	0	0	0.6423	1.3308	0	0.4113	0.3609	0.3108	0.2109	0.5422	0.1393	1.109	0.2893	0	0.8888	0.5635	0.8412	0	0.8688	1.0574	0	0.3481	0.5635	0.5379
516.968	0.5353	0.0001	0.3103	0.1286	0	0.0942	0	0.3199	0	0.1799	0.8033	0.2531	0	0.1286	0.2786	0.1266	0.2426	0.3375	0.2215	0.6669	0.6063	0.1701	0.3277	0.5089	0.6145	0.2004	0	0.2426	0	0.4031	0.2637	0.9479	0.406	0.1063	0	0.3385	0	0.2977	1.2009	0.7224	0.1701	0.2521	0.0949	0.6163	0.5926	1.11	0.4499	0.9309
517.779	0.4576	0.0002	0.4202	0.8265	1.202	0.4008	0	0.4556	0.1793	0	0.9916	1.0674	0.2302	0.1371	1.0621	0.8538	0.4146	0.324	0.684	0.3402	0.6853	0.2511	0.2126	0.5071	0	0.4416	0.4519	0.441	0.9594	1.3851	0.5207	0.6878	0.6436	0.9468	0.6289	0	0.381	0.3453	0.4729	0.9734	1.2846	0.6446	0.7046	0.8436	0	0.9367	0.562	0.5267
518.62	0.4695	0.0001	0.4465	0.6012	0.0851	0.2036	0.8257	0.1701	0.5712	0.8887	0.4195	0.1787	0.7067	0.4324	0.443	0.3402	0.5087	0.5039	0.3139	1.0085	0	0.805	0.6139	0.4997	0.7921	0.5564	0.5693	0.2511	0.1674	0.5999	0.5136	0.3276	0	0.6027	0.2531	0.3588	0.4331	0	0.2012	0.8449	0.6975	0.2968	0.7384	0.4219	0.7272	0.3173	0.339	0.5682
518.745	0.4823	0.0001	1.0134	0	0.7316	0.8517	0.232	0.2953	0.4933	0.1582	0.837	0	0.4813	0.6545	1.5491	0.8016	0	0.3243	1.6557	0	0.3284	0.4146	0	0	0.5274	0.2616	1.0695	0.116	0.6549	0.3348	0.782	0.7383	0.7698	0.9305	0.2742	0.4535	1.5232	0.1169	0.791	0.3402	0.4324	0.6452	0.9176	0	1.1772	0	0.4799	0
518.812	0.5	0.0001	0.539	0	0.7402	0	0.6449	0.8543	0	0	0	0.7631	0.3083	0.6497	1.3979	0.5635	0	1.4385	0	0	0.7729	1.0844	0.7969	0.8779	0	1.0326	0	0.404	0	0	0.7639	1.4105	0.8718	0	1.1981	0.5847	0.2357	0.9229	0	0	0.7141	0.2552	1.4515	0	1.5536	0.349	0	2.8077
518.881	0.5085	0.0001	1.0133	2.0547	1.0184	1.4813	0.8718	0.8586	1.6717	1.6625	2.5668	1.0336	1.7536	0	0.4535	0.2004	2.6218	0.4852	1.4149	1.4274	0.6012	0	1.3685	0.6961	2.1568	1.0707	1.0157	2.1991	1.5354	1.9711	0.2764	1.4105	0	1.1046	0.4715	0.8658	1.4633	0.5465	2.138	1.3998	0.6215	0.8824	0.2233	0.8596	0.8922	1.5129	0.6434	0.5063
519.787	0.4551	0.0001	0	0	0.533	0.846	0	0.1595	0.2637	0.2859	0.7801	1.1739	0.3686	0.3379	0.1914	0.3871	0.5071	0	0.5755	0.6937	0.0744	0.0844	0.1793	0.5255	0.4465	0.1465	0.7175	0.5051	0.4463	1.027	0.628	0.3389	0.4438	0.4296	0.4617	0.5147	0.4026	0.4858	0.759	0.4966	0.5582	0.1055	0.3321	0.6743	0.7608	0	0.1055	0.348
520.306	2.7252	0.001	11.0656	10.3603	12.6995	14.8437	9.1732	11.0223	17.2434	21.9104	3.9403	4.6315	14.236	13.3564	15.46	18.0999	6.9601	8.9453	10.7768	10.2138	10.9405	13.4609	10.216	13.2562	0	2.7204	1.0945	3.3266	10.8766	14.2326	11.7139	14.3096	3.8116	3.326	4.5619	6.2258	3.3795	1.6146	10.1543	11.641	5.8697	6.3238	15.6677	19.8755	8.289	7.6338	2.9444	4.2242
520.698	0.4851	0.0001	0.2109	0.3934	0.1063	0	0	0	0	0	0	0	0	0.201	0	0	0.3846	0.1883	0.4604	0.4337	0	0.3508	0.2679	0.3296	0	0	0	0.2552	0.2215	0	1.5548	0	0.1276	0.1266	0	0.4678	0	0	0.2006	0.4146	0	0.3902	0.2004	0	0	0	0	0.284
520.773	0.489	0.0003	0.9654	0.3827	0.4465	0.3429	0.3083	0.3481	0.7715	0.2215	1.4034	1.1285	0.5231	0.4359	0.965	1.8184	0	0	0.3453	0.9752	0.7071	0.2126	0.5063	1.5174	0.668	0.2197	1.0097	1.0376	1.5015	1.0044	0.3083	0.4219	0.4936	0.9625	1.5846	1.7722	0.2348	0	2.6412	0.4113	0.5619	0.4465	0.3934	1.2498	0.9994	1.7736	0.4253	0.4836
520.877	0.5088	0.0001	0	1.3289	0.9253	0.7429	1.3606	0.6856	1.3566	0.9943	1.4471	1.6288	1.3939	1.0386	0	1.1204	0	0.7812	0.3721	1.101	0.691	0.6273	1.8793	0.4852	0.3296	0.9963	0.8063	0	0.6592	0	1.196	0.8293	1.1179	0.9356	1.1695	2.1042	1.4817	1.4026	0.718	1.2711	0.7287	0.6485	1.1656	0.116	0.7742	1.2055	0.9416	2.2924
520.987	0.5254	0	0.5528	0.459	0.6929	1.2297	0.2742	0.8754	0	1.3851	0.3481	1.1813	0.4852	0	1.2927	0.4145	0.5038	1.1963	0.5838	0.4957	1.1623	0	0.3296	0.7074	1.2439	1.2971	0	0.2215	1.9361	0.2531	0.6539	1.1726	0.4329	0	0.2727	0.7172	0.9781	0.4711	0.4872	0	0	1.4801	0.8768	0.6429	1.6812	0.6379	0.3662	0.7196
521.305	7.3423	0.0004	0	0	0	0	0	0	1.2871	0	2.3316	0	0	4.2575	0	0	0	0	0	0	3.1033	0	0	0	4.7145	0	2.903	0	0	0	0	0	0	0.644	0	0	3.0906	0	0	0	0	0	0	0	0	2.3301	0	0
521.311	9.2338	0.0001	0	0	0	0	0	0	0	0	0	0	0	0	0	0	0	0	0	0	0	0	0	0	0	0	0	0	0	0	0	0	0	0	0	0	1.8088	0	0	0	0	0	0	1.5274	0	0	0	0
521.412	5.6499	0.0002	0	0	0	0	0	0	0	0	0	0	0	0	0	8.2278	0	0	0	0	0	0	0	0	0	0	0	0	0	0	3.7785	0	0	0	0	0	0	0	0	0	0	0	0	0	0	0	0	0
522.72	0.4798	0.0001	0.9717	0.7947	0.2143	0	0.116	0.4784	0	0	0.6735	0.4359	0	0.1477	0.9621	0.4535	1.6707	1.4324	0	0	0	0	0.4008	0.565	0.9092	0	0.7526	0.3375	0.3481	0.6109	0	0.2426	0.7678	0	0.4771	0.2215	0.1688	0.2637	0	0.4113	0.4572	0.3375	0.327	0.5925	0.2658	0.6539	1.0766	0
522.79	0.4947	0	0	0.3296	0.4971	0	0	0.4641	0.5441	0.4801	0.9067	0.7179	0.4437	0.9536	0.2916	0.2742	0	0.2953	0.8134	0.1582	0.6869	0.3721	0.4588	0.9309	0	0.6635	0	0.4021	1.0043	0.1988	0.6092	0.3797	0	0	0.4219	0.6446	0.1607	0.557	0	0.5635	0.7726	0	0.6018	0	0.4813	0	0	0
522.873	0.5072	0	0.1929	0.1807	0	0.2658	0.2862	0.5492	0.3934	0	0	0	0.1688	0.1914	0.3974	0.3189	0.3402	0.8886	0.6445	0.8136	0	0	0.216	0	0.6794	0	0.2552	0.2004	0	0.2637	1.2038	0	0.9286	0.2977	0.1914	0.1793	0.3296	0	0	0	0.5144	0.0844	0.3059	0.9247	0.5775	0.8741	0	0.2742
523.008	0.533	0.0002	0.2465	0.6725	0.7032	0	0	0	0.3348	1.0044	0.8791	0.9727	0	0.3375	0	0.2953	0.6408	0.443	1.6075	0.443	0.4359	0.4572	0.4325	1.3011	0.448	0.3481	0	0.4444	0.6022	1.7001	1.1739	0.3508	0.606	0	0.1382	1.0253	0	0.6011	0.3712	1.3077	0	2.1627	0.8563	0.1929	1.5244	1.0134	0.6278	0.5619
523.31	5.1184	0.0006	1.1692	0.1477	1.4777	0	0.7051	0	1.0927	0.9321	0.7101	0	0.6656	0.2531	0.6343	0.3277	0.1349	0.2398	0.7854	1.4295	0.4837	0.1674	0.7719	0.8855	0.3774	0.1898	1.701	1.8925	3.6754	2.3189	0.3648	0.6244	0.9237	1.3304	1.4703	1.3704	0	0	0.7821	0.3931	1.1436	0.5022	0.5992	0.712	2.0947	1.5221	1.5556	1.6408
523.311	2.1193	0.0002	0	0.0625	0.1256	0.0527	0	0	0	0.0422	0.0624	0.0208	0	0	0	0	0	0	0	0.0527	0	0	0.1465	0.4511	0.3534	0.0523	0	0.083	0.4734	0	0.0738	0.2391	1.1594	1.3882	3.4532	3.6019	1.2179	0.4957	0	1.3585	0.8845	0.5512	0.0415	0	0.231	0.4406	1.0604	1.1702
524.278	3.9812	0.0046	24.1218	25.4269	29.231	31.4401	15.7127	12.8928	4.5452	6.07	19.652	25.8803	10.3627	11.6987	18.6391	20.0348	12.6737	15.9202	15.0101	20.8358	24.3192	19.4761	29.2493	32.7683	24.5651	29.2499	22.0006	21.4219	32.0206	42.465	22.4057	16.672	28.7017	30.461	10.837	11.0653	13.2095	12.8565	17.4673	14.5896	16.3241	18.7125	11.3244	11.1989	17.4913	14.2571	11.3651	10.0037
524.279	3.8645	0.0004	4.0019	3.9515	5.3865	0	0	0	0	0	0	0	0	0	0	0	0	0	0	0	4.4226	0	5.0428	5.0966	3.9023	4.3436	3.6443	3.3953	0	0	1.7424	0	4.5331	4.1294	1.7786	0	0	1.7788	0	0	0	0	0	0	2.5974	0	0	0
524.336	4.6405	0.0016	3.1718	2.9852	4.5685	6.1256	2.3887	3.8865	3.6174	4.2532	1.5039	0	4.1112	4.0126	2.89	2.1253	0	1.9711	3.2384	2.8071	2.6787	0	4.3806	5.494	1.5714	0.8271	2.6047	3.6334	7.9532	8.2288	3.7637	4.1846	5.1345	5.9466	4.408	4.8281	0	2.9244	5.8013	4.2102	3.0275	2.5941	4.6978	5.2771	2.9994	3.3443	2.9742	4.1456
524.698	0.4798	0	1.1534	0.8579	1.3489	0.9323	1.1391	1.2696	1.1455	0.7066	0.6534	1.2107	0.7425	0.6998	0.718	2.4633	1.3242	0.688	0.8749	0.5218	0.5859	1.499	1.7008	1.3183	1.0886	1.4246	1.9359	1.2059	1.1291	1.1379	0.7908	0.5168	1.5996	0.7518	1.8282	1.4951	1.6975	0.5801	0.7837	1.1074	1.0455	0.4678	0.7941	0.9492	0.9885	0.3691	1.1815	1.2032
524.951	0.5231	0	0	0.3215	1.0289	0.5754	0.4571	0.4359	1.3119	0.489	0.8266	0.8368	0.8881	1.0249	1.1375	0.9746	0.6321	0	0.3059	0.4997	0.3965	0.4997	1.0074	0.7112	0	1.6607	0.5305	0.4641	0.5741	0	1.2372	0.4359	0.6091	0.7336	1.623	1.7886	0.8411	0.5997	0.3402	1.7527	0	2.2808	0.7291	1.0207	0.6696	0.9445	1.3153	1.4994
525.013	0.531	0.0001	0.8144	0.2989	0.5859	0.9156	1.0458	0.3797	0.3767	0.3402	0	0.476	0.2764	0.391	0.2966	0.1688	0.4185	0.7922	0.327	0.8881	0.1595	0.2658	0.6169	0.443	0.6379	0	0.8485	0.6245	0	1.3726	0.307	0	0.5484	0	0.5422	0.2126	0.3636	0	0.9262	0.8186	0	0.7066	0.412	0	0.4571	0.6031	1.166	0.1807
526.256	1.8399	0.0002	2.2068	2.0733	0.8977	1.0898	0.1736	0.0633	0	0.3636	0	0.2382	0.6449	0.9373	0	0.1371	1.9351	2.0837	0.3974	1.2707	1.6749	1.3218	1.3768	1.5305	0.1142	0.1674	0.6934	1.3044	0.8395	2.2044	0.8572	1.5744	0	0.6264	1.4042	0.5983	0.1988	0.8163	0.1582	0	2.434	2.4763	0.4927	0.73	1.8004	2.6023	0.3054	1.0563
526.311	3.5422	0.013	84.148	82.179	34.6721	34.0523	31.214	29.8925	18.4959	18.7525	36.3116	43.1447	28.4403	27.4774	51.2707	58.0754	14.5535	0	27.6442	29.5672	25.6829	26.9575	82.7598	93.9088	18.6585	17.5765	43.1457	51.0373	59.7894	64.8917	38.7046	34.6102	35.6419	35.5078	29.3218	34.0043	31.9496	35.6199	17.9539	19.1244	47.8579	50.1842	27.4656	23.088	39.6761	39.6401	34.233	31.5554
526.311	3.9073	0.0009	1.8036	0	0	0	1.4907	2.5605	0.1972	1.1544	1.5638	2.6504	0.7576	0.9569	1.5971	1.294	0.5889	0	1.1642	2.9073	0.5155	2.5204	9.4841	9.5916	0	0	2.8412	1.6289	0	8.8489	0.7784	3.2324	3.7803	3.2237	1.0164	0.5027	2.2597	0	1.6992	1.0598	1.2872	2.6421	0.768	0.9393	1.9553	1.7404	1.5912	1.8803
526.312	3.422	0	0	0	0	0	0	0	0	0	0	0	0	0	0	6.264	0	0	0	0	0	0	0	10.0646	0	0	5.0781	5.1556	0	0	0	0	0	0	0	0	0	0	0	0	0	0	0	0	0	0	0	0
526.352	4.6241	0.003	3.2579	4.9235	7.7857	8.2174	4.8924	4.341	6.7765	8.233	1.8521	3.8063	6.3895	8.0569	5.3426	5.1207	3.3343	3.9743	5.9496	6.0643	3.3247	2.644	8.4129	9.933	4.1151	4.8285	6.6581	7.4965	16.321	17.8761	5.6189	7.9186	13.4895	14.6669	10.2221	12.2682	5.3661	4.6657	7.9958	7.7443	7.4105	8.4499	7.7642	8.4692	6.1985	4.8722	7.5842	7.0899
526.679	0.4745	0.0001	2.4702	1.5365	2.1576	2.2292	1.395	1.5563	0.4784	1.7009	0.9764	0.9102	1.6296	1.1838	1.3806	2.8095	2.297	0	1.0193	1.8461	1.145	0.6166	2.1234	1.2513	1.235	1.6222	0.742	1.1587	0.5392	1.0508	0.8056	0.6434	0.8832	1.5111	1.1493	2.5483	1.8889	0.4008	1.2927	1.291	1.7555	1.9972	0.897	1.872	1.2654	0.9846	0.4746	0.6591
526.956	0.5207	0.0005	5.5792	6.2053	5.5513	8.6129	4.191	7.6796	6.464	9.5856	5.3617	3.1482	7.3752	7.9816	7.7355	7.9475	5.4237	1.9984	6.558	6.6787	5.1558	7.2652	2.8973	6.1465	7.681	9.1249	5.7614	1.6377	1.3606	4.662	4.455	6.2277	3.3118	6.8466	4.7962	5.7138	7.1792	5.7867	7.1823	5.3835	3.4571	6.7772	7.1385	3.5203	5.8454	3.8282	5.9098	6.9767
527.245	1.8253	0.0005	1.5379	0.4023	5.9796	5.9805	3.0396	0.8946	0	0	0.1263	0	0.1349	0.0942	0	0	1.7004	1.4026	0	0	1.4243	3.8612	0.1785	0	0.1557	0	0	0	0	0	0.3786	0.1588	0	0	0	0	0	0	0	0	0.7149	0.1569	0	0	0	0	0.1261	0
527.429	6.1222	0.0009	0	0	6.6988	2.606	0	0	0	2.6626	0	0	0	0	17.9163	5.6022	0	0	39.4078	10.5732	0	0	1.2023	0	0	0.586	0.2975	0	5.4225	0	4.7175	0	2.0497	2.8512	0	0	0	0	3.9383	0	1.2511	1.4872	0	1.5809	0	0	0	0
527.433	6.2614	0.0023	0	0	12.6671	1.5213	0	0	11.6611	15.8895	0	0	0	0	16.4381	4.0475	0	0	14.9256	40.0777	0	0	9.4258	1.893	0	0	0.9892	0	8.504	7.162	18.0009	0	4.4802	5.2942	0	0	0	0	21.4919	0	3.7207	10.3982	0	13.2484	0.8924	0.4359	6.9815	9.8104
528.249	1.8252	0	0	0	0	0	0	0	0	0	4.1148	0	0	0	0	0	0	0	0	6.242	0	0	0	0	0	0	0	0	0	0	0	0	0	0	0	0	0	0	0	0	0	0	0	0	0	0	0	0
528.261	1.9356	0.0007	1.0117	0.5434	3.0675	2.1595	1.3874	0.783	0	2.9293	0	0	0	0.25	2.5829	2.6948	2.0625	1.6752	12.4926	19.891	2.0871	1.3654	6.1126	6.3216	0.3771	0.1972	0	1.6587	4.3798	5.1265	5.4633	6.1152	0.7729	0	17.9065	19.8447	0.7817	2.3526	5.0611	4.3415	3.3667	3.3977	9.9087	9.0872	3.3219	2.4646	1.8596	0.5812
528.309	3.9916	0.0096	34.4378	30.3481	46.5766	48.551	14.8503	13.28	16.8475	22.7839	38.2005	0	19.6613	15.6513	20.5605	24.0504	16.8882	18.6655	33.0716	38.0125	22.2883	22.918	34.07	41.8393	19.4091	28.29	0	27.5307	40.7244	40.9213	17.9976	16.4835	22.8714	30.0299	16.545	18.143	20.715	21.7601	20.1628	22.0531	19.2273	21.5079	18.3828	20.3562	41.9846	39.0765	46.5641	44.6586
528.31	3.857	0.0021	6.4889	0	7.7788	7.526	0	0	0	0	6.3981	0	3.5007	0	0	0	0	0	6.2096	6.7458	5.5448	0	0	7.6863	0	4.9376	0	0	8.253	0	0	0	0	0	0	0	0	0	0	0	0	0	0	0	7.2471	7.1244	7.6254	7.5941
528.692	0.4787	0.0001	0.9737	0.6049	1.2083	1.3497	1.7741	1.2698	0.691	1.0771	0.3871	0.3615	1.8217	0.963	1.4636	0.4957	1.7205	1.0991	0.9054	0.5168	0.336	0.7525	0.6117	1.1151	0.9633	0.4146	0.7805	0.7066	1.8325	1.4837	1.7801	0.5316	0.9467	0	1.4066	1.7932	0.7824	0.603	1.4268	1.5865	0.8421	0.3083	0	1.5446	1.2071	0	1.3422	0.4129
528.918	0.5137	0.0003	0	0.893	0.7654	0	2.7653	1.1285	1.6635	1.188	0	0.9914	1.4727	2.3736	2.2337	4.4973	1.2164	1.3238	1.0652	0.9887	1.3352	1.1801	1.8577	1.1543	2.2672	0.4957	1.3657	0.5379	1.0684	0.1687	0.5953	1.9912	0.2552	0.7867	0.9181	1.3719	0.9355	2.055	1.2409	0.9674	0	0.489	0.893	0.4784	0.6173	1.6318	0.9409	2.2831
529.283	7.3453	0.0002	2.279	0.0949	3.4196	0.2612	0	1.5658	0	2.2008	2.5296	0.116	2.2032	2.095	0	0.0523	0.0628	0.0316	1.6354	2.9242	5.3366	0.9981	3.3682	0	8.5173	3.1165	0.2828	0.3464	1.265	1.4265	0	0	2.2157	0.1349	0.0726	0.2779	1.1405	1.3746	0	1.0321	0.0415	0	3.5533	1.205	3.0242	0.6965	1.4663	1.6132
529.314	3.9664	0.0022	6.8077	6.6055	11.4025	12.924	4.7698	3.0786	5.6639	7.0062	11.3357	12.7065	0	3.7929	6.0628	7.8675	2.0883	5.5447	6.1195	8.4209	6.1928	5.8895	8.8664	10.4048	5.4074	6.4646	4.2111	0	8.696	12.2167	3.9353	4.6333	5.6676	6.947	4.6611	6.0518	6.5711	7.6389	5.3671	6.3767	5.2898	6.4586	5.4293	5.7118	9.8264	9.5688	10.3991	10.3609
529.42	4.0401	0.0056	0.3902	0	0	0.1371	7.4105	5.3455	0	0	0	0	3.7814	7.1498	0.4917	0.92	17.8538	12.4788	3.147	2.7974	0	0	1.1223	3.4156	10.616	11.3287	5.1676	5.627	4.0643	7.6675	18.8129	17.571	15.3269	11.6704	0.8614	0.9867	2.2503	1.1312	19.9732	37.1886	2.822	3.7991	0.1972	0	1.5072	2.2944	1.0815	0.2531
530.268	1.7299	0.0001	0.7993	0.0957	1.0973	1.1784	0.1142	0.6369	0.5259	0.326	0	0	0.0949	0.3264	0	0	0	0	0	0	0.3063	0.4416	0	0.4591	0.0623	0.1481	0.5063	0.451	0	0	0.8083	0	0	0.2616	0	0	0	0	0	0	2.1105	1.1213	0	0	0.2831	0.6103	0	0.0519
530.314	2.2721	0.0004	0.0623	0	1.6273	0.6176	0.1366	0.0527	0.2094	0.0523	0.1557	0.7689	0.0527	0.0419	0.1046	0.9208	0	1.0095	0.232	0.2605	0	0.0419	0.1398	0.4198	0	0.0839	0	0	0	0.7991	0.0949	0	0.0314	0	1.5732	1.525	0	0	0.0832	0.5592	1.3483	0.7481	0.9143	0	0.2601	0.1044	4.1545	4.5284
530.32	4.1315	0.0009	0	0	0	0	0	0	0	2.9128	0	0	0	0	0	0	0	0	0	0	0	0	3.4518	0	0	0	0	0	4.7939	5.7418	0	0	0	0	0	0	0	0	0	0	0	0	0	2.2643	0	0	0	3.6494
530.326	4.2664	0.004	13.5456	7.2634	12.8031	12.4323	9.5111	10.6936	12.9605	16.5144	23.8736	18.9058	10.7119	10.0412	8.8787	10.5042	6.135	0	11.1019	13.5344	19.7172	14.855	23.1149	0	6.9758	7.8597	0	7.438	25.2477	22.3051	12.2587	11.3257	10.2584	15.682	6.6196	6.1544	14.5314	15.5931	13.1416	9.0611	8.4431	11.4997	10.0861	8.3628	18.5241	14.9596	17.3706	22.3817
530.726	0.4915	0.0001	1.0775	0.5195	0.8572	1.1077	0	1.2593	0.1988	0.4784	0.2848	0.729	0	0.6977	0.6223	0.8887	0.5859	0.4852	0.565	0.3934	0.5083	0.2658	1.652	0.5402	0.1169	1.1379	0.9432	0.5905	0	0.8056	0	0.6485	0.7219	0.443	1.1528	1.415	0.8205	1.1783	0.6328	0.3691	1.2023	0.3083	0.7805	0.5273	2.1146	1.2551	1.224	1.3178
532.347	4.7032	0.0007	2.1392	0.4641	1.0017	0.9127	1.9452	1.12	2.3003	2.7431	1.352	0.6396	1.1776	1.017	1.5234	1.3291	0.503	0.6374	0.6746	1.6323	2.1906	2.2107	2.1153	2.1322	0.3982	0	0	0.4514	3.9557	3.0039	0	0.6088	2.2477	0	1.1125	0.3176	1.797	0	2.1757	2.4609	1.1254	0.4814	1.744	2.0798	3.4458	3.5664	2.1152	2.5247
532.749	0.4917	0.0002	0.2953	0.2126	0.1701	0.3453	0.6135	0.6776	0.2941	0.3712	0.3557	0.6554	0.3557	0.2953	1.2347	1.0613	0.232	0	0.9508	0.7699	0.2215	0.1701	0.1802	0.8054	0.4784	1.1774	0.3096	1.4485	0.7719	1.5529	0.39	1.2473	0.5209	0.8983	0.7277	0.9502	0	0.5826	0.7488	1.1197	0.1914	0	0	0.5484	0.9894	1.35	1.5187	1.2948
532.896	0.5051	0.0001	0.3269	0.4252	0	0	0.3721	0.1898	0	0.2339	1.0597	0	0.3827	0	0	0.4548	0.2302	0	0.3059	0.6553	1.0488	0.7548	1.0077	0	0	0	0	0.4219	0.4146	0.6539	0.4852	0	0.1276	0.3902	0	0.2339	0	0.6051	0.6304	0.5411	0.3797	0	0.6156	1.5116	0.6546	1.1285	0	0.2445
532.979	0.5278	0.0002	3.7995	1.8752	3.4519	3.6461	4.4426	5.0555	3.691	5.2772	4.686	6.0747	5.5014	4.6254	4.105	4.2652	5.0119	4.317	4.6956	2.2206	4.8652	1.6159	3.6443	4.8777	5.9241	5.9177	3.1532	5.3923	4.9598	5.1388	4.3969	5.5624	5.3333	3.8547	5.5446	4.7642	4.7745	4.9462	3.8797	4.5107	4.6371	6.2557	4.6915	4.2527	5.9571	5.9209	6.9334	5.3684
533.457	4.7092	0.0036	0	0	0	0	0	0	0	0	0	0	0	0	0	0	0	15.9387	0	0	0	0	0	0	0	0	0	0	0	0	0	51.5956	0	0	0	18.3419	0	0	0	0	0	0	0	6.0805	0	0	0	0
533.459	4.6428	0.0104	31.5046	32.4188	12.1654	12.7591	32.2697	29.0806	24.3078	23.4675	24.9672	19.6491	28.5171	28.3032	34.876	38.72	46.2713	46.1958	26.4528	28.9462	25.5401	16.2946	26.4105	20.9886	45.5216	37.8373	30.6775	40.6423	41.4132	37.2149	52.5898	51.3319	52.4383	46.4058	17.8207	18.3419	17.2324	17.814	36.9782	53.834	43.4792	46.4658	16.9373	12.5787	19.3292	19.3766	10.6519	9.8883
534.362	5.2567	0.0006	1.7756	1.8308	0.5711	0.166	0.136	0.2845	1.4536	2.4642	0.7102	0.5507	0.2921	0.3788	0.8766	0.2052	0.8206	0.8183	0.4058	0.6363	0.41	0.0844	1.0838	1.2367	0.6568	0.4056	0.9117	0.7143	2.7296	1.6479	0	0.6443	2.7872	3.1253	1.5796	1.5853	0.5401	1.2089	1.8393	2.2011	0.4828	0.4128	1.1104	1.6815	2.3232	2.4219	1.1682	0
534.748	1.7708	0.0011	0	0	0	0	0	0.0552	0	0	0	0	0	0	0	0	0	0	0	0	0	0	0	0	0	0	0	0	0	0	0	0	10.9256	10.1324	0	0	0	0	0	0	0	0	0	0	0	0	0	0
536.503	8.7408	0.0002	1.9318	0.2122	0.8346	0.4047	0.3533	0.083	4.0774	1.8154	0.3976	1.1217	0.1151	0.7376	0	0.0638	0	0.0211	0.3321	1.3627	3.8176	1.2797	1.0963	2.1993	5.0031	4.4347	0.2717	0.2901	1.0452	0.9802	0.0316	0	0.5602	0	0	0	0.272	0.3255	1.296	1.247	0	0	0.4617	0.4957	0.3217	1.1686	0	0.8306
536.831	0.5002	0.0002	1.6033	1.0844	1.2164	1.2613	1.5374	2.0917	2.1745	0.6322	0.7066	0.8121	0.5634	1.5956	0.9229	0.8505	0.9207	0.559	2.5884	0.7594	0.5062	0.6804	2.6471	2.5537	2.4522	1.7263	2.4181	2.6437	0.9143	1.3027	0.9521	2.3039	0.869	0.6433	1.0737	1.4554	1.9046	2.1592	1.3803	0.907	1.3653	1.5474	0.6591	1.9746	0.987	1.7664	1.7436	1.2281
536.942	0.5108	0.0001	0.6632	0.0957	0.6698	0.7509	0.5528	0	0	0.7567	0	1.25	0.5904	0.2339	1.0485	0.3594	0	0	0.6591	0.5953	0	0.3933	0.4741	0.384	0	0.4813	0.4252	0.645	0.2848	0.8845	0.2658	0	0.6644	0.3402	0.6001	0	0	0	1.3945	0.7413	0	0.3394	0.7858	0.4571	0.5022	0.2004	0.944	0.443
537.419	4.5069	0.0023	0	0	0	0	0	0	6.6529	0	0	0	0	0	26.9945	32.4837	0	0	0	0	0	0	11.3697	12.1398	0	0	2.2091	0.8977	13.0674	7.4103	8.1817	21.7458	14.511	0	0	0	0	0.829	0	0	2.5552	0	0	0	0	0	4.2439	0
538.314	3.7463	0.0036	5.8492	6.7007	5.7446	6.05	8.1103	8.2141	5.8495	7.1655	9.7597	13.2333	6.9235	9.1908	4.9339	6.95	5.2576	5.6092	9.0732	8.5096	10.3668	13.0849	26.6124	28.4561	4.6381	5.7311	8.1502	8.169	24.7638	22.4895	11.5615	12.3102	10.0339	8.1788	6.6642	8.1623	9.2089	8.3381	10.3794	12.9402	9.6585	9.3274	4.9051	6.3907	11.8138	13.9335	12.0932	13.2224
538.322	3.82	0.0003	0	0	0	0	0	0	0	0	0	0	0	0	0	0.5439	0	0	1.2287	0	0	0	0.9953	0	0	0	0.6174	0	0	0	0	0	0	0	1.1929	0	0	0	0	0	0	0	0	0	0	13.7766	0	1.5157
538.353	4.6373	0.0062	18.9437	18.6229	28.5519	31.8649	14.663	16.2648	23.21	23.648	11.2188	15.9238	22.3942	22.2515	18.264	17.5167	11.0067	10.955	18.8781	20.0491	14.6635	13.7789	25.553	27.6286	12.5488	13.6449	16.8301	18.1525	39.408	38.5681	19.4032	20.9016	28.9417	29.3537	24.6332	29.1569	13.5397	14.6582	25.9323	21.6255	16.317	17.2692	27.6089	29.9173	17.5264	16.1835	20.1838	21.7772
538.778	0.4922	0.0001	0	1.5488	1.4245	0	1.7271	1.0379	0.7742	0.2572	0	0.6328	1.1151	0.4258	0.5484	1.1918	0	0.7804	0.5754	2.0404	0.8121	0	0.1836	0.7654	0	0.4499	0.2893	0.3164	0.5315	0	0.9254	1.468	0	0.5741	0.4359	0.5818	0	0.9317	0.5062	0.5695	0.6177	0.4991	0.5209	0.5168	1.5	1.4765	0	0.5103
538.841	0.5016	0	1.336	1.6478	1.6756	1.3955	1.0547	0.8965	1.5493	2.1707	0.4535	0.6961	0.4784	2.8897	1.8625	1.3213	2.7651	0.7804	1.3628	0	1.3237	0.7814	2.5264	2.0579	2.7747	1.6303	1.1765	1.241	2.1768	0.3243	1.6061	0	2.1537	0.5741	0.6751	2.4337	0.4359	1.8347	1.6847	1.2013	1.3835	1.1788	1.2761	0.9355	0.9834	1.6673	1.5325	0.7599
539.259	1.8648	0.0004	0	0	2.6739	3.0353	0	0.1052	3.2533	3.4071	0	0	1.1104	2.1114	0	2.3448	0	0	0	0	0	0.0425	0.1055	0	0	0	1.4067	0	0	0	0	0.0316	0	0	0	0	0	0	0.5405	0	0	1.5801	0	0	5.0041	6.2056	0	0
539.412	7.2062	0.0003	0.4719	0	0.3035	0.7632	1.1873	0.2221	2.6995	2.5182	0	0	0.9329	1.3851	0.1379	0	0	0	0.7173	0.2801	0.0732	0	0	0	0.62	1.2482	0.5251	0.7597	0.2717	0	0	0.0314	0.0208	0.0527	0	0	0.3586	0.1363	0.4126	0.5209	0	0.0527	2.4225	1.9858	0.1379	0	0.3446	0.1087
539.432	4.7462	0.0014	0	0	0	0.3394	0	0	9.2738	0	0	0	0	0	15.5846	19.4001	0	0	1.7808	1.7246	0.6949	0	0	0	0	0	0	0	9.0663	0	16.9435	0	4.1012	6.9337	0	0	0	0	0	0.8021	0	0	0	0	0	0	0	0
539.434	4.9009	0.0036	0	0	10.3428	10.374	0	0	9.0647	31.2744	0	0	0	0	15.6758	40.5224	0	0	22.823	23.8091	13.5606	16.4455	0	22.8473	0	0	0	0	1.5939	11.9384	44.4924	39.0602	24.6911	25.4596	0	0	0	0	0	0	0	0	0	0	14.104	0	0	14.5677
539.438	5.0551	0.0004	0	0	0	0	0	0	0	0	0	0	0	0	6.6422	1.5698	0	0	0	0	0	0.7688	0	0	0	0	0	0	0	0	4.6523	0	6.1579	0	0	0	0	0	0	0	0	0	0	0	0	0	0	0
540.331	4.4423	0.001	1.0626	0	0.7883	0	1.5035	0	0	0.912	1.1823	2.0517	4.2155	5.6693	0.1532	0	0	0	1.2012	0.4792	0	0	0.3805	1.5722	0	0	0	0	7.4596	1.3821	0	0	5.7213	1.3543	0	0.2521	0	0	0	0	0	0	0	0	0	0	0	2.0201
540.331	3.9068	0.0016	0	0	0	0	0	0	5.3782	0	10.3629	10.289	8.099	0	0	0	2.6773	0	0	0	0	0	41.6175	0	0	0	8.394	0	0	0	0	0	0	0	0	0	9.2492	9.0067	0	0	0	0	8.1702	0	0	0	0	0
540.331	4.1403	0.0164	54.6657	53.0213	43.4689	0	0	0	0	39.8052	0	39.6772	39.5241	40.0892	38.1656	40.3987	0	23.9444	39.1686	39.3719	0	0	57.6301	56.2291	31.2608	29.4762	36.5607	0	81.4377	81.3782	0	42.2778	56.533	56.6159	42.0803	42.0524	30.1266	29.9506	43.1762	45.466	0	0	36.7433	39.3148	50.4074	0	42.5158	43.1062
540.333	4.3037	0.0579	272.726	216.903	229.879	187.28	154.956	163.916	156.956	218.541	177.859	177.162	174.479	179.742	196.705	202.734	105.388	118.146	212.529	211.976	176.406	179.019	223.216	304.234	161.14	160.723	153.735	169.758	399.995	283.284	165.281	181.129	267.172	257.534	221.513	173.36	141.889	145.556	166.283	171.921	184.895	185.184	166.556	173.434	251.98	202.403	178.975	223.683
540.367	4.6256	0.0125	29.3494	0	0	49.1632	24.5686	0	39.1199	44.6414	22.2983	27.5196	42.0327	41.848	32.7529	32.9536	21.9186	23.6904	33.8387	0	24.9324	21.1072	54.4177	0	20.7007	24.2627	39.7934	44.5352	82.8772	98.6851	33.743	40.3166	73.4009	79.7503	67.1513	73.1959	34.5408	31.3368	44.5507	45.3493	38.4604	46.7151	46.8658	46.2048	0	0	43.9426	41.9382
540.657	0.4799	0.0004	0	0.2953	0	0.5423	0.232	0.287	0.9732	0.4008	1.3896	0	0.3034	0	1.1094	1.4167	0.7693	0	0.9463	1.2809	0.4877	0.606	1.3959	0	0.8885	0.6625	0.1266	0.5818	1.925	2.1955	0.5359	1.3551	1.4283	1.5452	0.6144	0.6996	0.6677	0.2742	0.464	1.2272	0.8044	1.7241	0.2531	0.5939	1.803	0.8595	1.3925	0.6382
540.788	0.5067	0.0001	0.1072	0	0.6893	0.8502	0.2126	1.1319	1.1017	0.5422	0.4535	0.75	0	0.5291	0.6048	1.1423	0.7219	1.309	0.4535	0.5062	0.8969	0.978	1.1632	0.9721	0	0.9632	0	0.7066	0	0	0.4773	0.4571	0.9303	0.7594	0.5168	0.8543	0.917	1.4671	0	0.5847	1.101	1.3991	0	0.7661	1.2232	1.4837	0.9006	1.3604
541.265	1.7623	0.0003	1.4971	1.9678	2.0891	0	0	0.3589	0.348	0.3258	0.0422	0.1925	0.166	1.0103	3.5627	3.77	1.0399	1.2442	1.0208	0	0.0633	0.0418	0	0.1666	2.1039	2.8644	4.4577	4.3737	3.9019	4.1771	0	0.0314	0	0	0	0	0.9908	0.6854	0	0	0	0	0	1.4947	1.5334	1.3095	1.091	1.8836
541.273	1.8886	0.0032	0	0	0	0	0	0	0	0.1569	0	0	0	0	0	0	0	0	0	0	0	0.0316	0.0316	0.0628	0	0	0	0	0	0	0	0	31.1531	29.6196	0	0	0	0	0	0.1674	0	0.5741	0	0.8098	0	0	0	0
541.391	3.0665	0.0003	1.5353	0.5231	0	0	0	0.0314	0	0	0	0	0.0523	0	0.736	0.578	0.9541	0	0.1049	0.116	0	0	0	0.1166	0.0527	0	0	0.0418	0	0.3144	0.1779	0	2.3797	1.633	0.0633	0	0	0.0422	0	0.4047	0.8889	0	0	0	0	0	0	0.0527
541.428	7.7384	0.0002	0.5842	0	0.0844	0	0.2698	0	4.3066	4.3216	0	0	1.4259	0.8869	0	0.0418	0	0	0.2859	0.267	0.2215	0	0	0	0.4531	0.47	0.0628	0	0	0.1142	0.0314	0	0.2214	0.116	0.0422	0	0	0.0628	0.5683	0.4966	0	0	1.1718	0	0	0	0	0.1384
542.643	0.4737	0.0003	0.8043	0.5103	1.0521	1.6592	0.8464	0.7955	1.1243	1.2982	1.3135	1.1348	0.3083	1.0163	1.6488	1.6305	2.1211	1.1335	1.4282	1.1766	0.1569	1.1152	1.6306	0.5231	0.8773	0.3171	1.7571	1.8258	1.7637	2.3964	1.4909	1.8837	2.1456	1.4807	1.9546	1.0782	1.3693	0.7726	1.5648	1.8056	1.9965	1.777	0.6864	1.1626	0.7072	1.5387	0.666	1.8189
542.912	0.5155	0.0001	3.2606	1.5838	3.5455	0.4917	1.4449	0.6804	2.9724	1.4835	1.023	2.5157	2.4389	4.1823	3.9181	3.042	2.6213	0.9914	0.9386	3.4724	1.193	1.3395	2.6335	0.7867	3.5553	1.6557	2.6041	1.1074	1.814	0.9808	2.6898	1.0805	1.4736	0.7383	1.5373	3.4471	1.3607	3.0326	3.8544	1.7627	3.0799	1.9852	2.9307	2.2667	2.5296	2.6349	4.1695	1.5663
544.295	2.9393	0.0003	0	3.1174	0	4.2877	0	0	0	0	0	0	0	0	0	0	0	0	0	0	0	0	0	3.38	0	0	0	0	0	0	0	0	0	0	0	0	0	0	0	2.8506	0	0	0	0	0	2.2402	0	0
544.664	0.4748	0.0002	0.7414	0	0	0	0.2953	0.2658	0	0.5273	0.4603	0.5087	0.7457	0.2541	0.4957	0.9837	1.3263	0.8696	0.6959	0	0	0.359	0	0	0.8024	0.3068	0.8572	0.7488	0.9321	1.1922	0.3766	1.1952	0.9249	0.9535	0.6037	0	0.2742	0.6966	1.1856	0.3721	0.5866	0.3797	0.3375	1.046	0.4608	0.4996	0.7179	0.8871
544.83	0.4955	0.0001	0.518	0.2764	0.9961	0	1.2081	1.4684	0	0.2531	1.1732	0.202	0	0.7201	0	0.6544	0	1.0987	0	0.2426	0.8761	1.8604	0	1.3087	0	0	0	0.3691	0	0	0.6539	0.3933	1.3728	0.464	0.559	0	0.6965	1.1197	0.6996	0	1.2887	0	1.2723	0	0.3871	1.5458	0.4917	1.5102
544.885	0.5134	0.0002	0	0	1.1194	3.0636	0.6011	1.4684	0.7442	0.2637	1.3727	3.5241	2.0916	1.709	1.2453	1.6552	1.8547	1.7581	1.2242	0.9492	1.3639	1.8604	0.8981	0.9808	0.3189	2.4059	0.6108	2.3486	1.6185	1.4116	2.1872	0.6751	0.7382	0.6804	1.2215	1.8093	0.3614	1.8371	0.6996	0.9461	1.305	1.5287	0.8505	1.2507	1.2728	1.8359	1.3759	1.5102
544.975	0.5314	0.0001	0.9826	0.4393	0	0	0.8468	0.2232	0	0.8986	0	0.5801	0.0957	0	0	0.2953	0	0	1.2896	0.4746	0	0	0.8221	0.53	1.0859	0.4008	0.2551	0.2531	0	0.3809	0.2742	1.1713	0.7256	1.4361	0.4286	0	1.0973	1.1286	0	1.2013	0	0.5856	0	0.7296	0	0	0.3701	0.3189
546.309	2.0861	0.0003	0	0.0519	0.8406	1.9102	0	0.0418	0	0	0.1779	0	0	0	0.0527	0	0.0957	0	0.3463	0	0.0314	0	0	0.0732	0	0	0	0	0	0.2332	0	0	0.2283	0.1701	0.3155	0.3528	0	0	0.1578	0.0633	0.2106	0.0744	0	0.675	0	0	2.6755	3.2198
546.707	0.4863	0.0002	1.0441	1.1162	2.3236	0.837	1.2882	0.2658	0	0.5422	0	0.8915	1.2107	0.4535	1.4858	1.1132	1.1633	2.2268	0	0.8292	0.5528	0.6378	1.162	1.887	0.3691	0.5231	0.2126	0.6961	1.267	1.5275	0.5859	0	0.923	0	0.6539	0.7335	1.8562	0.6011	0.4429	1.3412	0	1.023	1.1639	0.7593	0.9969	1.4731	0.5422	1.4017
546.742	1.8191	0.0004	0.3576	0	2.6254	3.3009	0	0.1777	0	0	0	0	0.1363	0.0833	0	0	0.1902	0	0	0	1.014	2.2537	0.4219	0.2886	0.2076	0.1937	0	0.4387	0.2453	0.1379	0.9976	0.4224	1.6108	1.725	0	0	0	0	0	0	2.1294	2.2681	0	0	2.239	2.2735	0.0314	0
546.816	0.4967	0.0001	0.202	0.6485	0.1476	0	0.9887	0.4771	0.8389	0.4252	1.6431	0	0.4113	0	0	0	0.9303	0.3269	0.6703	0	0.7102	0.606	0.2551	0.4018	0.3902	1.2003	0.3841	0.4746	0.7748	1.1566	0.6081	0.5528	0.6344	0.2426	0	0.3694	0.844	0	0.4746	0	1.9523	0.3721	0.3797	0	0	0.2426	0.3348	0
548.236	2.2721	0.0006	0.1038	0	2.3226	0.5963	0	0	0.0314	0	0.4359	0.0949	0	0	0.3463	0.2084	0.166	0.1793	0	0.5498	0	0.0633	0.1764	0.0738	0	0	0	0	0.2418	0.2283	0.0523	0	0	0	0.7604	0.3296	0	0	0	0.2647	1.0401	0.5672	0.5258	0.188	0	0	6.4232	7.4838
548.687	0.4814	0.0004	2.3778	1.2949	3.9601	3.4827	0.3269	2.8991	1.1056	1.9906	2.3335	2.4082	0.8505	0.8505	1.2644	1.9884	1.1194	2.9232	1.0583	2.2323	0.8543	1.6796	3.4033	1.6957	1.9896	1.4227	1.0124	0.7396	2.9596	0.9939	2.9331	1.1706	2.5457	2.603	2.9959	4.3449	1.9602	0.9492	2.8731	3.6799	1.1074	3.3858	2.4623	0.6582	1.844	2.971	2.8635	1.7127
548.747	0.4905	0.0001	0.1169	1.4848	0	1.9274	0.9281	0	1.7333	0	0	0.2406	0	0.4008	0	0.7229	0.1807	0	1.2554	0	0.8543	0.691	0.489	0.7593	0.1807	0.5103	0.5143	1.3077	0.559	1.2607	0.5022	0.3	0	0	0.4957	0.3902	0.3269	0.7699	0.2126	1.9457	1.1074	0.7123	0.5168	0	0	0	0.8427	1.7127
548.933	0.5208	0.0001	0	0	0.2126	0	0.4429	1.0282	0	0	0.5168	0.634	0.6855	1.1024	0.7286	0.5692	1.2382	0	0.6117	0.3269	0.4571	0.6272	0	0.8014	0.9674	0.3691	0	0.9492	0.5695	0	0.3691	0.3643	0.3375	0	1.622	0	0.9461	0.2808	0	0	0	0	0	0.5218	0.9409	0.2004	0.8002	0.5062
548.987	0.5291	0.0002	0.7489	0.5036	1.7211	1.0171	0.559	2.0607	0.8056	1.2128	0.4996	0.5505	0.7973	1.4645	1.0405	0.3083	1.5454	0.8369	1.4579	0.8568	1.2771	0.6272	0	0	1.2911	2.0522	1.2068	0.7016	1.6814	1.1285	1.3969	0.5528	1.6824	2.0976	0.4146	0.2742	0.6618	1.0507	0.874	1.1375	1.7716	2.4278	0.3797	0.5906	0.6166	2.9493	1.7524	0.9249
549.3	2.4462	0.0002	0	0	0	0	0	0	0	0	0	0	0	0	0	0	0	0	0	0	0	0	0	0	0	0	0	0.0209	0	0	0	0	0	0	0	0	0	0	4.681	2.501	0	0	0	0	0	0	0	0
550.687	0.4842	0.0003	1.8245	0.7654	3.173	2.1364	1.8245	3.2157	2.2097	1.9511	1.911	2.4378	1.5902	1.9422	4.0405	4.0937	3.892	2.0735	3.1543	3.2297	2.3115	1.7859	3.3261	3.1217	1.2445	1.7949	2.6544	3.5435	2.437	2.8293	1.6768	2.4233	3.6283	3.2651	3.0847	2.0361	2.7324	0.9615	3.3948	3.6514	3.3949	0.722	1.93	1.9012	2.7527	0.5	1.9958	1.6191
550.893	0.5409	0.0004	1.1004	0	0	1.0985	0.6222	0.3295	0	1.0099	0	0	0	0	2.05	0.4607	0.7114	0	3.4616	0	0.4445	3.0038	1.0998	0	0.2764	0.1914	2.9549	0.9993	2.474	2.1192	0	0	0.6536	0.691	0	2.8882	0.1701	0	2.3285	1.5627	0.7681	0.7715	1.8118	1.416	0.5336	1.0383	2.6368	0.7123
550.985	0.5238	0.0015	8.7496	6.5385	9.0055	12.2451	9.0324	7.5411	5.8653	11.9884	6.4468	5.7629	12.1062	13.2516	10.0264	10.0915	9.7835	10.5452	8.8007	7.0467	3.398	4.7005	4.3663	8.0106	11.7004	14.5925	7.5592	10.5103	1.9109	6.4016	8.8926	9.4145	7.2287	7.1556	4.2912	9.977	11.3532	8.2559	5.4804	4.4507	9.8416	11.2028	7.8709	12.3291	7.619	9.0023	9.0224	8.1975
551.049	0.5227	0.0004	0	0	0	0	5.2087	1.4027	1.4542	0.6215	1.5187	2.6702	0	3.0392	5.9712	0	2.412	1.396	0.6011	0.7744	1.432	0	2.8148	0.8437	0	0	0.4324	0.7411	0.907	1.3255	1.742	2.7349	0.691	0	0.471	2.0463	0.3429	0.8316	0.5572	0	0.4596	0	2.8883	0	0.9939	1.0997	0	1.2445
552.099	4.3178	0	0	0.464	0	0	0	0.4219	0	0.272	0	0.3402	1.0111	0.1476	0.1687	0.5545	0	0	0.4957	0.34	0.3139	0	0	0.5545	0.1046	0.4499	0	0.1883	0	0.9001	0	0.287	0.2197	0.2339	0.1868	0	0	0	0.2283	0	0	0	0	0.1764	0	0	0	0.2511
552.236	4.315	0.0002	0.4499	0.2215	0.5022	0.7443	0.4219	1.0896	1.3231	0.2406	1.4736	0	0.4506	0	0	0.4535	0.5302	0.4197	0	0	0.2406	0	0.5811	1.1508	0	0.3569	0.3139	0	2.4967	0	0	0.5859	0.3243	0	1.1128	0	0	0.1913	1.4912	0.2977	0	0.628	0	0.7161	0.2742	1.1931	0.6946	0.6277
552.246	1.82	0.0009	5.2126	9.3536	4.3903	4.1402	0	0	0	0	0	0	2.0038	1.7883	0.2182	0	0.4866	0.3311	1.2163	0	2.3867	3.8194	0.0844	0.4151	0.1107	0.2214	1.3169	0.8871	0.0818	0	0.8605	1.426	0	0	0	0	0.2483	0.4027	0	0	3.7627	2.9878	0	0	3.9433	5.2961	2.2841	2.2893
552.277	0.6414	0.0039	10.4831	8.4917	24.5201	24.6571	7.3039	6.2662	2.3038	2.3858	0	0	3.6217	3.4849	0.3331	0.295	0.1151	0	0.0732	0.053	9.6633	10.5915	13.3835	14.0255	2.2133	0	3.3955	3.0631	9.7617	9.252	5.9472	6.8304	11.046	12.2231	0	0	0	0.0311	0	0	15.076	16.6234	0	0	6.7058	5.6909	0.7139	0.1158
552.313	3.8975	0.0107	73.4785	0	28.6257	64.8904	15.6574	18.1285	0	5.8654	22.6359	15.2087	0	7.2688	18.3923	20.5837	0	15.1635	26.3978	25.2969	21.423	23.4231	13.5342	25.8094	0	19.9044	19.5652	0	38.6953	40.1872	13.0817	12.4555	23.1265	19.9792	12.7106	12.4245	15.167	22.5737	11.7584	11.7974	15.8954	15.3259	46.6572	11.957	32.6032	28.8467	18.5335	21.8577
552.33	3.7479	0.0244	45.4271	0	68.541	36.9253	55.2556	66.3794	32.7547	46.1865	58.1607	73.1165	38.9695	57.5531	33.3769	57.5285	26.2784	31.6051	77.3136	76.7745	89.5318	84.2001	170.454	190.672	52.9812	30.4642	35.1375	64.3589	169.358	113.787	69.2199	77.9879	74.5139	46.1131	58.7649	0	41.4746	41.9503	65.4883	56.8804	76.5196	68.2326	27.7527	47.1451	111.924	111.365	66.4049	91.6521
552.331	3.6195	0.0033	0	0	0	0	0	0	0	0	9.3173	0	0	0	0	0	0	0	5.2204	3.4036	7.8911	0	17.596	18.0527	0	0	4.5075	0	15.8238	16.2576	7.0685	0	0	4.663	2.5449	0	0	6.4415	0	0	6.3909	7.0447	0	0	7.9928	0	9.0043	0
552.367	4.8223	0.0025	0	2.1311	4.5699	4.3023	2.3343	2.9228	4.9932	5.0209	1.3734	2.8899	4.4044	4.2964	3.3289	3.2797	2.0798	3.341	5.2765	5.0368	2.2561	0.8261	6.2292	5.2392	2.6617	2.5637	3.2651	4.6535	12.0463	13.9871	3.833	4.2983	9.5424	10.8455	8.9478	9.294	5.0257	2.8258	4.8548	7.9685	5.4113	5.6543	2.2358	4.8278	4.4805	4.7144	6.0582	5.7285
552.386	4.3119	0.0004	0.5315	0.791	0.6402	0.9386	0.3269	0.8226	0	0.6119	0.7045	0.4603	0	0.9892	0	0	0.4151	0.3557	0.5484	0	0.3243	1.3632	0.8893	0.8753	0.5168	0	0	0	0.9132	3.7243	0.272	0	1.4333	0.1793	0.8553	1.0124	0.4429	0.2531	0	0.4465	0.5649	0	1.3914	0	0	1.5883	0.9132	1.4123
552.476	4.2972	0.0001	0	0.58	0	1.4938	0.4218	0.1266	0.5906	0	0	0	0	0	0	0	0	0.1687	0	0	0	0	0	0.4301	0.2109	0.3884	0	0	0.5293	0.2637	0	0	0	0.404	0	0	0.6328	0	0.2283	0.4342	0.2076	1.2894	0.9014	1.4769	0	0	0	0
552.582	4.3058	0.0002	1.065	0.7636	1.8462	0.4851	0.764	0	0.4324	0.2406	0.9651	1.046	0.2929	1.2382	1.5715	0	0	0	0.6644	0.5293	0	1.4684	0.7472	0.5963	0.232	0.544	1.5686	0.8087	1.5774	0	0	1.2846	0.5906	1.4377	1.5948	0	0.5103	0	0	0.6247	2.1394	0.2302	0.4289	1.4361	1.4079	2.479	0	0.9755
552.67	4.3297	0.0002	0.8717	0	0	0.1988	0.8682	0	0	0	0.4839	0	1.0405	0.2109	0.9354	0	0	0	0	0	1.5013	0	0	0.7787	0	0	0.2179	0.5273	1.5485	1.3856	0	0.489	0	0.9114	0	0.2953	0	0	0	0	0.3139	0	0.6503	0	0.3348	0.7593	0.9962	0
552.677	0.4762	0.0002	1.6713	0.2531	0.8859	0	0.8899	0.876	0.7229	0	0	0	2.0287	2.0598	1.007	2.2206	2.2116	0	1.4521	0.3625	1.6589	0.232	0.3691	0.2339	1.0471	0.9689	1.4472	1.5224	1.4581	2.3057	1.3391	0.9597	0.811	0.6166	1.5825	0.7122	2.253	0.1701	1.4285	2.1405	0	1.259	0.3189	0.7611	0.3322	0.7728	2.1394	1.4101
552.751	4.3164	0.0002	0.4324	0	0	0.2953	0	0.5062	0.5484	0.3034	0.9132	0.7155	0.5545	0.7345	0.4394	0	0.7368	0.4851	1.7629	0.6019	0	0.7559	0.8136	0.3557	0.9112	0.7428	0.9175	0.8174	2.3582	0.9107	0	0.9206	0.7699	0.2953	0	0.7066	0	0	1.8461	0	1.3105	0.8542	0.3586	1.103	0.7593	0.8464	0	1.0481
552.76	0.4949	0.0001	0.1807	0.7654	1.885	0.4179	0.907	0.8331	1.16	0.1286	0	0	0.5741	0.3189	0.6011	0.3691	0	1.9326	0.4146	0	0.3269	0	1.353	0.4359	0.8186	0.9986	0.7654	0.9703	0	0	0.4245	1.0976	0.907	1.4174	0.5074	0	0	0.2232	0.5007	0	1.2777	0	0.6222	0.3508	2.1896	1.1502	0.4401	0.2639
552.813	4.3227	0.0001	0.8142	0	0.6905	0.1465	0.5695	0.3425	0	0	0.6019	0	1.4101	0.5991	0	0.7066	0	0.3348	1.5309	0	0.872	0	0	2.633	0	0.68	0.8459	1.2077	0.857	1.0567	0.2302	1.5198	0.4917	0.8986	0.6382	0.678	2.2522	1.8181	0	0	0	1.0043	0.7488	0	0.6424	0	0.9962	0.2825
552.83	0.5054	0.0001	0.2893	0	0	0.499	0.7076	0.404	0.2658	0.5622	0.5191	0.5398	0.4535	1.1865	1.3244	0	0.6323	0	1.3403	1.3513	0.4008	0.3668	1.1757	0	0	0	0.5347	0.8238	0.7408	1.5965	0	0	0	0	0	2.2272	0	0	0.9184	0.3189	0	1.1771	0	0	0.3295	1.8667	0.8737	0.8331
552.881	4.3063	0.0002	0	0.8083	1.0567	1.3605	0	0	1.8838	0.606	0.3632	1.7248	0	0.3375	0	0	0.5396	0	0	0.4289	1.6254	0.3139	0.7532	1.18	0.348	0.3452	0	0	0.2491	0.6011	0	0	0	0.6539	0.4358	0.1988	0.4324	0	1.1623	0	0	1.3457	0.6011	0.3009	0.7469	0.5378	0	1.3645
552.899	0.5103	0.0001	0	0.287	0	0.1883	0	1.5687	0	0.4822	0.8114	0	0	1.4184	0.9037	0.7608	0	0.5315	0.9028	0.7548	0	0.4571	0	0.6982	0.4677	0.348	0	0.4252	0.3177	2.3883	0.4113	0.738	0	0.3295	0.7929	0	0	0	0	0.3614	0.3857	0	0.58	0.3107	0.6172	0	0.4851	0.7277
552.987	4.309	0.0005	2.5281	2.4939	0.6611	2.1833	1.7339	0.3375	0	0.6486	1.0903	0.7171	1.603	1.1484	1.109	1.1269	0	0.7658	0.6222	0.3557	0	0	0.8717	1.023	1.0296	1.0436	1.2727	1.1976	2.6887	2.5206	0.7114	0	0.958	2.209	0.5022	0.9004	0.5906	0.7056	0	1.3133	1.3479	1.5902	2.1102	1.0528	0.6486	2.2576	0	0
553.122	4.3047	0.0001	0	1.7612	1.4565	0.931	0.58	0.9281	1.2866	0	0.7161	1.0484	0.6011	1.0546	0	0	0.2705	0	1.7332	0.8198	0	0	1.1508	0	0.5062	0.7171	1.2911	0.7009	1.0066	0.7122	1.0985	0.4219	0	0	3.98	0	0.3586	0.4094	0.9651	0	0	1.5652	0.3662	0.7199	0	0.6905	0	0.4917
553.192	4.3078	0.0004	1.9469	1.6271	0	0	0.2536	0	0.3662	1.4542	0.8406	1.1601	3.064	1.7832	0.9341	0.7847	0	0.2615	1.2168	0.8302	0	0.7382	2.1624	0.7114	0	0.7171	0	1.0849	1.0148	2.8652	1.2031	0.4499	0.6068	2.0579	0	1.8551	0	0	0	1.0627	2.1831	2.2526	1.0494	2.2353	1.3028	1.5563	2.827	0.6953
553.289	4.3043	0.0001	0.3691	0.3164	1.0618	0	0.7523	0.1476	0.272	0	0	0.6938	0	0	0.7846	0.7452	0.1972	0	0.58	0.5708	1.3286	0.3975	0.7323	0	2.1942	0	1.27	0.3736	0	0.8717	0	0.7593	0	0	0.4812	0	1.5505	0	0	0	0	0.5674	0	0.272	0	0	0.4981	0.2387
553.439	6.4579	0.0003	0	0.4197	0	0	0	0	0	0	0	1.2406	0	0	9.6169	18.0382	0.1142	0	0	0	0	0	0	0	0	0	0	0	0	0	0	0	0	0	0	0	0	0	0	0	0	0	0	0	0	0.0633	0	0
554.344	4.6946	0.002	0	0	0	0	0	0	0	0	0	5.188	0	0	8.5821	0	0	0	0	0	0	0	11.0588	0	0	0	6.2798	5.1962	10.6187	14.2098	0	0	2.8527	0	0	0	0	0	3.1482	0	0	8.6446	1.099	0	7.3319	0	0	2.839
554.345	4.1377	0.0778	298.771	311.503	234.534	239.256	187.37	182.779	196.682	229.278	220.327	232.538	200.843	229.983	212.578	235.251	119.958	125.336	202.97	220.881	202.8	210.209	310.304	304.833	155.189	153.971	225.624	205.768	470.026	452.782	226.453	224.161	327.741	326.234	217.588	221.892	168.84	169.597	241.611	261.217	273.509	243.616	187.824	210.823	275.225	254.691	237.954	239.262
554.345	4.3054	0.3164	1584.77	1565.36	1356.22	1383.24	881.343	931.008	948.48	1245.79	1091.3	1036	1053.65	1024.14	979.718	1244.27	640.098	658.542	1215.65	1226.57	1035.18	1215.74	1222.4	1590.9	772.919	780.604	955.889	933.356	2080.07	1473.29	1223.79	991.941	1553.39	1124.76	1006.68	1005.73	816.298	833.533	1247.15	1223.13	1111.05	1257.83	987.484	943.496	1468.91	1181	1041.61	1295.89
554.346	4.4427	0.006	30.304	0	0	14.0086	0.1515	33.0112	0.5335	0	3.2917	0	7.1959	26.9974	13.7356	0	0.34	0	0	0	0	4.1922	6.7705	30.777	0	3.9782	0	0.8308	47.5456	0	3.5368	0	0	20.1513	0.768	11.6787	4.2918	0	11.9143	12.4336	2.2869	0	0	3.292	14.9348	15.4726	6.1313	2.6901
554.346	4.5203	0.0038	0	3.3189	5.4701	0	4.1354	7.7163	6.9536	0	0	0	0	0	0.1722	5.8277	0	2.0011	0	0	0	15.5532	0	7.3676	0	0	0	0	36.8674	0	0.374	0	0	0	8.2429	0	5.2577	0	2.9638	0	3.3512	0.9987	0	0	10.4967	0.1481	0	17.2235
554.377	5.46	0.0009	0.6953	0.3321	0.8358	1.9695	0.1793	0.8756	2.0505	2.3458	0.5613	0.2531	2.6292	2.1106	0.8758	0.9548	0.5091	0.4576	2.2949	0.8717	0	0	1.361	2.4388	0.3986	1.0018	0	0.6198	4.3533	5.9277	0.7783	0	2.7933	1.7883	2.3312	3.2228	1.3091	0.8477	2.2101	1.6705	1.1241	1.1224	0	2.105	0.9774	1.3601	0.8632	1.2786
554.692	0.4855	0.0003	1.0652	1.8766	1.4413	1.1837	0.5168	1.3535	1.1361	0.5589	0.9492	0	0	0.6343	0.5786	1.3324	0.4917	0.3058	0.8382	0.464	0.3452	1.1122	0.3508	0.7619	0.6449	0.2302	1.6757	1.4976	1.0697	0.7506	2.0724	0.9983	0.3975	2.4851	1.2499	1.8556	0.9381	0.7735	2.2649	2.3366	2.7283	1.7152	1.3951	1.9576	2.1059	0.9971	1.4479	1.3354
554.776	0.499	0	0.6921	0	0.5209	0.3363	0.1169	1.0159	0.5336	0.9207	0	0.696	1.1616	0.6021	0.4957	0.2109	0.4996	0.8226	0	0	0	1.0949	0	0	0	0.9341	0	1.023	0.1793	1.6702	0	0.5062	1.4944	0.4677	1.0863	0.1595	0.2786	0.9051	0.5528	0.6378	0.2764	0	0.9281	0.4784	0	1.139	0.3536	1.0612
554.792	1.7179	0.0002	0	0.0319	0.083	0	0	0	0	0	0	0	0	0	0	0	0	0	0	0	0.0523	0.1051	0	0.0422	0	0	0	0	0	0	0	0	2.0181	1.4368	0	0	0	0	0	0	0.1266	0.2491	0	0	0.0314	0	0	0
554.851	0.5026	0	0.3797	0.5528	0.5834	0.4812	0.9548	0.6863	1.1538	0.3503	0.3586	0	0.1266	0	0.4952	0.4252	0.3243	0.4146	1.0157	0	0.4008	0.287	0.3965	0	0	0	0.4393	0.5062	0.8378	0	0.825	0.7229	0.2531	0	0	0.8753	0.8652	0.1929	0.7708	0.7382	0	0.8477	0.5315	0.3402	1.8203	0.1913	0.5756	0.58
555.441	8.0679	0.0018	3.5326	1.6546	4.3371	1.4019	7.3381	8.2493	47.5427	47.489	0.716	0	12.2461	10.7717	1.7032	2.1114	0	0	4.9351	4.6596	4.6075	2.9406	0.2753	0.2712	7.7105	8.4477	2.1712	0.1903	4.3224	3.3449	0.2625	0	3.4469	2.3211	1.1913	0.7699	2.2927	3.1607	10.3843	10.7785	0.105	0.1149	17.7925	16.3436	0.7772	1.3031	2.4014	1.2361
555.461	6.9297	0.0179	11.8166	32.4771	70.0185	65.3443	18.8572	8.5357	23.4953	31.3123	9.9499	7.3683	5.2822	20.3719	30.9873	168.181	0	0	182.387	203.175	31.4176	29.4774	23.8385	50.1548	14.4373	34.9241	5.5129	12.1829	121.092	7.0195	36.6243	38.365	75.1621	14.3797	36.8985	38.3943	0	0	24.1696	21.173	50.5038	18.1172	5.9034	5.5043	2.3551	0	30.599	59.5724
555.461	6.8374	0.014	30.4137	19.6631	44.2206	43.8953	11.855	21.4521	44.7856	88.2591	18.1499	15.0574	20.3833	6.729	96.0397	98.9703	0	0.1747	123.923	124.799	17.0788	16.483	27.0367	27.2343	33.3209	21.9875	8.6268	27.4105	73.7466	85.079	94.4512	59.2294	46.2935	44.3805	12.6404	24.4648	0	0	81.8003	73.4614	31.5325	54.1033	47.8935	43.8368	2.4526	6.9977	32.9123	1.9792
556.629	0.4683	0.0002	2.8928	2.2599	2.3833	1.0608	2.4424	1.6663	1.0737	1.9223	2.2861	1.0671	1.1537	1.3789	2.4457	3.3058	2.904	1.1651	2.2964	1.8691	0.8474	1.8731	2.4108	1.8831	2.3281	2.2562	1.6904	3.1723	1.8441	3.0953	2.2511	1.1248	1.8585	1.4501	2.3179	1.8807	2.0097	2.1074	2.2632	2.528	2.1127	1.7823	1.4505	1.158	3.046	2.1544	2.7432	2.335
556.743	0.4976	0.0002	0.6759	0.8481	0.7229	1.9926	0.4252	0.9613	0	0.5589	0.3058	0	0.935	0.4736	0	0.3691	0.7247	0.5234	1.0437	0	0	0.489	0	0.5062	0	0.272	0.8212	0.2758	0	0.3766	0.8094	0.287	1.7566	0.8245	0.7988	0.433	0	1.0673	0.3058	0	0.562	0.404	2.0731	0.1266	1.0671	0	0	0.952
556.803	0.4947	0.0001	0.3902	0.4996	0.3375	0.1883	0	0.4436	0.1701	0.2989	0.408	0	0.4535	0.5602	0	0.116	0	1.4065	0	0.3586	0.4146	0	0.1728	0.1988	0.6485	0.6323	0	0	0.7602	0.7293	0.1913	0.3269	0.626	1.0256	0	0.1793	1.1915	0.9988	0.3269	0.5273	0.6011	0.3933	0	0.3269	0.408	0.4746	1.0818	0.5649
556.944	0.5182	0.0001	1.0997	0.202	0.8804	1.0264	0	1.1869	1.1066	0.4571	0.696	1.3226	0.56	0.7272	1.1455	0.8418	1.1425	0	0.9642	0.4429	0.6037	1.0524	1.3688	1.7343	1.3731	1.8134	0.5143	1.6516	1.0145	0.2742	1.1648	1.2253	1.6203	1.8416	1.1931	0.791	1.393	0.7036	0.8018	0.9036	2.2184	0.4851	1.2466	0.6902	2.1083	1.1601	0.9475	1.702
556.997	0.5231	0.0001	1.1298	1.8631	0.2004	0	0.6235	1.1428	0	0.7515	0.5273	0	0.5288	0.0957	0.1063	0	1.1425	0	1.3439	0.7386	0.7367	0.6166	0.287	0.9941	1.3731	0.4453	0.0949	0.1476	0.6578	0.5808	0.9421	1.2253	0.4929	0.691	0	0.9195	0.7774	0.7288	0.3691	1.0524	0.2786	0.7208	0.348	0.2109	0	1.0026	0.136	0.1266
558.604	0.4596	0.0001	7.6982	5.4364	7.5369	7.1153	6.4555	6.6366	7.2106	7.2215	5.2615	6.2041	6.4608	6.1563	8.2498	8.7836	7.5499	7.3595	6.2699	6.8222	6.436	7.3413	6.5501	7.4145	6.3235	5.5263	5.8811	7.0459	5.086	7.1654	6.2158	3.1931	7.1483	6.7441	4.9811	6.9067	6.0795	7.614	7.2909	7.6707	7.0803	6.3825	7.3447	6.15	6.9126	6.3234	5.5469	6.524
558.678	0.4917	0.0001	0.2004	1.0843	0.0744	0.1151	0	0.3083	0	0.8174	2.41	0.5725	0	0.4535	0.2376	0.3511	1.1467	0	0.1898	0.464	0	0.1169	0.1728	0.3164	0	0.377	0.729	1.164	0	0.2637	0.4419	0.15	0	0.1701	1.5018	0.3902	0.2679	0	0	0	0.2109	0.4146	0	0	0	0.6222	0	0
558.864	0.5092	0.0001	0.3933	0.1913	0.1569	1.2824	0.4451	0	0	0	0.2535	0.2109	0.4957	0.3721	0	0.6322	0.8152	0.5294	0.3058	0.9202	0	0.7548	0	0.7692	0.2551	0.3766	0.3933	1.0687	0.7804	0.5484	1.2358	0.5786	0.5589	0.3508	0.8015	0.4218	0.9268	0.5023	1.5954	0.7654	1.3134	0.9422	0	0	0.8427	0.6644	0.408	0.3902
559.468	7.2302	0.0006	0	0	4.2147	13.2343	0	0	0	0	0	0.4838	0	0	0	4.1981	0	0	2.529	12.7827	0	0	0	0	0	0	0	0	0	0	0	0	0	0	0	0	0	0	0	0	0	0	0	0	0	0	0	0
559.472	7.1101	0.0001	0	0	1.0436	0	0	0	0	0	0	0	0	0	0	14.6609	0	0	0	1.3609	0	0	0	0	0	0	0	0	0	0	0	0	0	0	0	0	0	0	0	0	0	0	0	0	0	0	0	0
560.596	0.4562	0.0001	10.4152	10.2999	9.8484	9.2188	8.9946	8.9011	9.0165	10.5529	9.3949	8.7089	9.7154	8.6856	10.7332	11.2135	10.4229	9.539	7.9947	8.728	8.5318	9.3818	9.9983	9.9684	7.1906	8.3579	8.9147	9.9246	8.4443	8.5833	8.1059	7.7767	9.0759	9.5691	8.9607	9.2396	8.8844	7.2193	10.2084	9.6912	8.7575	8.7638	9.4753	9.0219	9.0377	8.1192	8.7975	8.5509
560.863	0.5064	0.0001	1.5901	1.6158	1.4245	2.2246	1.467	0.6117	3.3973	1.464	0	0.9491	0.9913	3.021	1.7206	1.4975	1.2331	0.9355	2.293	0	1.648	0.9461	1.5785	1.3499	2.0717	0	2.034	0.4429	1.5649	0	1.063	1.7919	1.1284	1.0524	1.4934	3.9088	2.5652	1.8977	1.7654	2.8847	0.7066	0.9461	0	0.7229	1.1194	1.1641	1.261	0.9175
560.933	0.5236	0.0001	1.9975	1.1543	0.4708	2.0321	1.0124	0.9821	1.7862	1.3765	1.0335	0	1.5819	0.6591	0.5893	0.8256	0.9939	0.6433	2.1031	2.4011	1.6622	1.5627	0	0.6328	0.6059	2.6583	1.2274	2.1903	0.5627	0.6644	1.1284	1.063	0.6803	0.7069	1.5168	1.723	2.0537	0	1.6172	2.6454	0.7122	1.3499	1.8987	0.6879	1.7759	1.9023	0.408	0.5847
560.993	0.5356	0.0003	0.4393	0.2893	0.6109	0.9356	0	1.6799	0	1.1561	1.2916	1.2466	1.0051	0.2742	0.3375	0	0.6855	0	1.1752	1.1601	0.3189	0.5847	0	0.465	0	0.2764	0	0	1.8089	0.9109	0	0	1.8907	0	0.8316	0.9496	0.5185	0.3629	1.2315	0.9993	0.7822	0	0	0.6879	0	1.2369	1.0281	0.6862
561.378	4.9547	0.0002	0.083	0	0.0523	0.2232	0.1151	0.0633	2.8688	2.6361	0	0.8094	0.5483	0.5904	0	0.1935	0	0.1367	1.192	2.0932	0	1.1044	0.5476	0.828	1.5224	1.2111	0.0732	0	0	0.3058	0	0.4617	0	0.4763	0.6345	0.4633	0.5257	0.2291	2.1271	2.1273	0.0523	0.2684	0	0.1265	0	1.3018	0.2759	0.1038
562.601	0.4697	0.0004	8.8458	7.8442	8.3676	8.5437	7.804	7.4495	7.8506	8.3028	7.518	8.108	7.8722	7.7333	9.7636	10.3587	8.6866	8.2675	7.7072	7.7672	8.1463	4.9164	7.3153	8.4917	6.7786	6.9085	7.5839	8.6481	1.3077	7.8839	6.8031	6.9291	7.8543	7.9047	8.0908	7.6322	7.2722	7.2767	7.6419	8.7788	7.785	8.0669	8.5092	7.7545	8.0101	7.7519	7.1485	7.2974
562.777	0.4945	0	0.2636	1.0235	0.2339	0.5335	0.4218	0	0	0	0.6447	0.5181	0	0.6505	0	0.6136	0	0	0	0.7073	0	0.202	0	0.8504	1.1449	1.2191	0.641	0	0.4758	0	0.5335	0	0.557	0.6655	0.6378	0.877	0.1701	0.2893	0	0.3402	0.7193	0	0	0.5747	0.2406	0.2004	0.287	0.3827
562.864	0.5061	0.0001	2.1531	1.6982	0.5126	2.0932	0.3375	2.2389	1.8908	2.2603	1.1628	0.7804	2.2556	1.5094	1.0583	1.8347	1.7494	1.6241	1.7463	2.3518	1.7996	1.3288	1.2503	0.8542	3.1466	0	0	0.8504	1.4206	1.5314	1.5797	0.6322	1.2816	0	1.743	1.7787	2.7648	1.1679	2.5001	1.6371	0	0.8365	1.5481	1.5599	2.8411	2.3665	0.907	1.139
562.96	0.5265	0	0	0.3114	0.5139	0	0	0	0	0.3262	0	0	0.2531	0.4761	0.3269	1.2238	0	0	0	0.907	0.841	0	1.4405	0.1807	0	1.5225	0.2426	1.1824	0.4535	0.9046	0.6254	1.0544	0	0	0	0	0.4784	0.3494	0	0	0.8311	0.1266	0.2658	0	0.287	0.116	0.7348	1.3122
563.505	4.8934	0.0009	0.1276	0	0.1258	0	0	0	0.1203	0	0.136	0	0.3162	0.0738	0.6932	0.2531	0	0	0.364	0	0	0	0.854	0	1.132	2.113	0	1.5141	1.5122	1.9057	3.2417	4.4773	2.8922	3.3187	0.1245	0	0.4843	0	5.464	4.643	0.9988	1.5129	0.0415	0.0311	0.2836	0.5062	0.1577	0
564.23	2.0895	0.0003	0	0.0314	0.467	0.8796	0	0	0	0	0	0.0633	0	0	0	0	0	0	0.0628	0	0	0	0.1163	0	0	0	0	0	0.0316	0.0425	0	0	0	0.0532	0.0633	0	0	0	0	0.0633	0	0	0.1046	0.2535	0	0	2.3278	3.3007
564.33	3.8521	0.0014	0	0	0	12.358	0	0	0	0	8.8898	0	0	0	0	0	0	3.0997	0	0	9.9411	0	0	0	0	0	0	0	0	13.0906	0	5.5509	8.3549	0	0	0	0	4.925	0	0	0	0	0	0	0	12.306	0	7.6076
564.332	3.9856	0.0133	46.1426	52.639	50.5523	73.8963	27.5824	25.6666	36.0022	43.2711	40.8629	49.3792	28.5253	30.7005	67.2405	70.0048	22.0515	24.5779	45.2569	52.4287	50.8876	54.0791	63.5447	64.1147	22.8128	26.0034	21.4694	24.1793	64.5991	71.885	31.9453	31.4175	48.0932	43.5294	20.7911	19.9234	27.7287	30.0391	37.4658	39.6364	26.0065	27.9232	29.689	33.7322	60.0575	71.7905	38.0242	46.7689
564.345	7.4043	0.0022	0	0	0	0.2298	0.5321	0.2992	4.6071	2.7843	3.4261	3.4947	5.8692	6.7177	0.0732	0	0	0	0.0844	0	0.6357	0.3874	3.0603	1.2112	0.0422	0	1.1286	1.5162	12.4312	9.6205	0.4217	1.1221	4.5534	4.5119	0.872	1.7845	0	0.1038	0.3575	0	0	0.0828	0	0	2.3677	2.4022	7.3811	6.2663
564.35	5.0824	0.0014	0	0	0	0	0.1883	0	2.6367	0	0.7353	0	0	0	0.7306	0	0.1875	0.0949	0	0	0	0	0.3736	0	0	0.1255	0.1465	0	5.2072	5.0743	3.3037	3.2724	2.8675	2.3323	2.6411	2.6383	0.0732	0.0949	0	0	0.4786	0	0	0	1.3052	1.2245	10.1222	9.9498
564.371	4.8233	0.0002	2.3147	2.4382	2.1812	4.3363	2.4525	2.1326	5.0838	4.9798	0.5223	1.6512	3.2509	2.9862	1.8665	2.3342	1.5574	1.3095	1.0782	1.1567	1.3333	0.9296	2.7362	3.7139	1.6854	1.7863	1.5064	1.8791	0	6.1097	1.5742	2.7255	2.6192	0.6222	3.0419	2.0726	1.9232	0.7888	0.287	2.9197	1.6375	1.8273	3.3297	3.9545	1.4769	0.3113	2.5893	0
564.663	0.4951	0.0003	0.8021	0	0	1.1093	0	0.4784	0.1569	0.4366	0	0.4875	0.7428	0.1371	0.162	3.1192	0	0	1.0559	0.3164	0.2126	0.9674	1.2982	0.7866	0.1793	0.2615	0	0	1.3921	1.6332	0.5484	0	0.776	0.2858	0	0	0	0.075	1.139	1.6241	0	0.2126	0.2426	0	0.4603	1.044	0.392	0.8336
565.306	1.8703	0.0001	0.2847	0.1055	0	0.2001	0.1266	0.3784	0.2287	0.2698	0.1255	0	0.1665	0.1582	0	0.0633	0.399	0.8424	0.547	0.5463	0.3264	0.1276	0.5706	0.9717	0	0	0.231	0.2818	0.7994	0	0.4213	0.1476	0.6123	0.659	0.467	0	0.2706	0.2179	0	0	1.1057	0.408	0.5043	0.6418	0.3134	0.5811	0.4383	0.378
566.344	4.1341	0.0007	0	0	0	0	0	0	0	0	2.7212	0	0	0	0	0	0	0.4413	0	0	0	0	16.4497	18.1367	0	0	1.6043	0	0	0	0	0	0	5.0544	0	0	3.2258	2.4134	0	0	0	0	0	0	0	0	0	0
566.345	4.5175	0.0211	55.8328	51.4859	60.0716	68.2067	44.941	54.0235	45.266	59.0132	60.4121	62.6366	42.3706	40.5897	52.4648	52.764	26.4027	30.1283	66.4319	60.0526	75.3901	77.4452	96.6374	110.878	38.6334	41.2676	37.7777	46.6815	122.737	135.345	51.9643	48.8316	74.6005	72.5137	42.1878	43.4432	52.4003	51.6418	66.695	62.0439	42.7519	42.1673	39.7531	51.4781	68.5867	78.8834	61.9674	70.493
566.347	4.3774	0.0011	5.4049	0	6.8553	8.4917	5.1768	0	0	6.2708	4.5273	6.3711	0	0	3.2336	4.8491	0	0	0	0	8.7284	0	0	9.3653	0	0	3.5239	3.8565	0	8.2524	5.7716	0	0	5.0935	0	0	0	3.9349	8.4837	0	0	0	4.3496	4.0849	0	7.2461	0	0
566.383	4.8172	0.0126	15.9025	15.6983	0	27.7785	15.7495	15.348	29.3608	36.5002	16.5076	18.4939	22.0734	23.3563	19.5303	20.2465	16.4837	19.9206	0	0	0	0	32.5016	0	16.3158	16.3516	23.516	27.8669	70.1264	84.0868	24.145	27.3953	56.1716	54.5443	46.59	46.9632	27.0141	30.2817	28.9682	39.725	29.0516	30.4533	26.122	27.7615	24.8643	26.7185	33.1118	32.766
566.387	5.46	0.0006	1.6331	0.6042	4.8609	3.3895	1.0893	0	2.7167	0.8501	0.9498	0.4733	2.4903	2.8925	2.1978	2.2836	0.834	0.5977	3.5026	3.837	0.1569	0	1.2245	1.7638	0.4035	1.6169	1.2436	1.9359	3.9988	1.6591	1.2467	0.8858	3.3738	2.4336	1.0477	1.2738	1.0041	0.4566	3.3749	0	1.1321	0	0	3.597	0	2.1636	0	1.1319
566.595	0.4677	0.0002	1.3527	0	1.0376	1.623	1.6676	1.5502	1.3137	2.4632	0.3138	1.4359	2.4919	1.2712	1.6637	2.5979	2.4616	2.4643	0.8738	0.7547	1.1003	1.7229	1.6295	2.0844	0	1.6792	0.7698	1.3116	0.9209	1.2199	1.0501	1.5977	1.581	1.1573	1.6606	1.8086	0.8236	1.7374	1.9684	1.9887	0.3243	1.0912	2.1183	0.7229	1.6407	0.8823	1.2072	1.5206
566.679	0.4854	0.0002	0.2636	1.366	0.4252	0	0.1382	0.7828	0	0	0.1807	0	0.41	0	0.7942	0.8032	0	0	0.2615	0.8583	0.272	0.3933	0	0.4039	0.2232	1.0757	0.6855	0.5388	1.154	0.408	0.4708	0.9588	1.4533	0	0.5491	0.8015	0.691	0.3827	0.7593	0.3058	1.1495	0.464	0.1913	0	0	0.5167	0.5867	1.0316
566.846	0.5025	0.0001	0.7717	1.0843	1.4658	0	0	0	0.7428	0	0.7488	0.3902	1.1073	0.8868	0	1.0152	1.1023	0	0.3375	0	0	0.8185	0.5634	0.1898	0.3189	0	0.9075	0.6378	1.0771	0	0.978	0.7179	0.2126	0.3827	0.5421	0	1.8968	0	0.6327	0.3508	0.6591	0.7299	1.0099	0	0.7586	2.4821	0	0.4746
566.938	0.5188	0.0002	1.3179	0.9965	3.5248	4.753	3.8111	5.5816	5.3045	3.194	1.6585	1.4563	2.8912	6.6269	2.8638	6.674	5.7401	4.0073	5.8111	1.0862	4.0455	4.3197	2.0303	4.6823	4.6315	5.1321	1.2225	2.8086	3.5802	3.3888	4.4771	5.6991	4.8376	4.1371	4.4588	5.0779	1.3819	4.6352	3.1991	1.1906	1.1906	5.4456	3.8356	4.9065	6.0744	3.8609	3.205	7.4967
567.013	0.5261	0.0001	1.2086	1.5996	0	0.4677	0	0	0.3348	0.7229	0.973	1.9233	1.0488	0.7335	0.6855	0.8492	0.7789	0	0	0.8349	0	0	0.4996	0	1.6689	0	0.5167	1.8355	0.6378	0.8592	0.6655	0.5528	0.7654	0.9274	0.6299	0	0.6484	0	0.4324	0.8717	2.111	0.9133	0.7441	1.2118	0.9597	0.7804	0	0
567.315	1.8939	0.0007	0.4226	0.2642	0.6877	0	0.084	0.1371	4.1766	4.6298	0	0	0.2408	0.2302	0.1875	0.1462	0	0	2.0133	1.7422	0	0	0.5818	0.7539	0.0732	0.3034	0.6451	0	1.1102	1.133	0.388	0	3.2488	0	1.4564	2.4074	0.6878	0.5396	0	0	0	2.4238	0	0.5459	0	1.3516	6.8499	6.451
567.323	2.0214	0.0004	0	0.2685	0.6629	2.0422	0	0	0	0	0	0	0.073	0	0	0	3.5739	4.9557	0	3.8779	0.9526	1.1287	0	0	0.0957	0	0	0	0	0	1.3278	2.1339	0	4.3464	0	0	0	0	0	0	3.0465	0	0	0	0.2702	0	0	1.6943
568.362	4.943	0.0018	0	0	0	0	0	12.1021	0	0	0	0	0	0	0	11.1534	0	1.3785	0	0	0	0	0	0	0	0	0	0	0	32.5598	0	0	0	0	0	14.4248	0	0	0	0	0	0	0	0	0	0	17.8718	0
568.362	5.1104	0.031	93.7514	92.6446	96.706	116.747	73.0615	92.0128	70.716	76.5193	79.4873	80.9766	69.3315	68.6977	68.5127	70.326	35.7704	29.9504	94.8078	95.5505	64.376	66.6505	87.6935	99.6421	65.8956	65.946	94.3447	98.925	169.506	180.317	58.2356	57.8666	133.436	131.243	93.0877	110.27	69.6046	67.1434	92.8921	100.291	72.3408	73.9193	85.9167	89.5907	105.733	106.917	107.912	108.937
568.363	4.7026	0.0021	0	0	0	0	20.3624	0	10.3167	0	16.6448	0	10.8731	11.8619	0	0	0	3.8622	0	3.0915	0	0	39.2822	1.6754	0	0	17.2589	16.1209	0	0	0	0	0	0.5156	0	0	0	11.931	14.0492	13.8948	0	0	17.6151	15.4274	0	18.0186	20.1336	0
568.398	5.4582	0.0043	6.5791	0	12.9356	12.4159	7.6825	0	13.4852	17.0574	5.1859	6.1176	13.0613	14.4753	11.1833	11.1611	5.3664	5.1803	12.086	0	5.292	0	12.3652	14.8764	6.5947	7.6093	7.1882	8.0635	25.3614	28.2522	8.3841	10.5602	18.2068	18.1053	15.9819	17.2117	9.0916	7.3841	14.1429	16.6805	8.7235	9.8476	13.2128	13.8209	9.4993	9.0686	10.0927	9.3698
568.778	0.4932	0.0001	0	0.2232	0	0	0.287	0.232	0.272	0.2445	0	0	0.561	0.5502	0.6457	0	0.8599	0	0	0.2742	0	0.4465	0	1.0567	0.1169	0.3877	0	0.2971	0.9386	0.5649	0.414	0.7144	0.2615	0.5717	0.4746	0	0	0	0	0.5209	0	0.3508	0.6011	0	0.3508	1.5096	0	0.4429
568.859	0.5045	0.0001	0.8446	0.3455	0	0.6434	0.8264	0	0	0.7628	0.4039	1.6891	0	0.2679	0	0.4929	1.3316	0.812	2.3577	0	0.7277	0	0.6059	0	0.5315	0.3269	0	1.2693	0.574	0.5062	0.3034	0.5893	0	0	0.3614	0.2742	0.3402	0	0.3189	0	2.3756	0.2764	1.1055	0.4746	0.9206	1.5335	0.2636	0
568.931	0.5163	0.0001	1.1948	2.6245	1.4025	0	0	2.748	1.7258	0.776	1.7861	1.7749	1.6203	0	0	1.5463	1.5328	0.9567	0	1.7467	1.0783	1.2437	0.7382	3.1517	4.3384	2.4716	2.3175	2.4621	2.1458	0	1.4359	1.8861	2.727	2.5087	3.2095	0.7304	0.6857	2.403	1.1641	3.502	0.8464	1.1179	1.2321	1.63	2.4517	0	3.945	2.9509
570.349	2.5686	0.0004	1.3364	1.7491	1.2754	0.8025	0	0.2725	0	0.8528	0.5718	0.8	1.3429	1.7923	2.318	1.3123	0	1.3842	1.6386	1.5605	1.5128	1.8314	5.9241	4.8119	0.4702	0.2759	0.9219	0.5841	2.1339	0	0	0.6998	1.6871	0	1.4618	1.5577	2.002	0	0	0.5484	1.3384	0.8227	1.1059	1.0469	1.565	0.5458	0.8552	0
570.736	0.4901	0.0002	0.8446	0.9461	1.2203	1.1697	0.4218	1.5769	1.5704	1.9602	1.1202	0.4917	1.3598	0.3295	1.4885	1.3345	0.7277	1.5339	0.6879	1.2655	0.5712	0.8823	2.033	0.6433	1.8223	1.4941	0.4682	1.2564	0.2445	0	0.1169	0.3	0.9248	1.1399	1.5482	1.8891	0.5953	1.5131	0	1.0898	0.5484	0.7066	0.5273	1.7589	0.5963	1.4669	0.7357	0.6608
570.797	0.4988	0.0001	0.4851	0.1807	0.348	0.2301	0.5847	0.3902	0.5126	0	0.9184	0.2126	0.2531	0.4324	0	1.3345	0	0	0.4185	0.9069	0.2126	0	0	1.4133	0.287	0	0.3189	0.6165	0.4746	0.9252	0.6695	0	0.7827	0	0.3282	2.1336	0.2888	0.4071	1.044	0.489	1.4734	0.7066	0.3933	0	0.3243	0	0	0.136
571.288	3.7942	0.0046	9.8044	9.3087	7.8493	11.6872	22.4151	22.9167	12.7149	10.6448	7.592	8.575	14.9942	14.5248	14.4475	15.6019	6.4466	6.8352	10.1623	12.0232	13.6016	11.8764	15.2955	16.4137	7.0277	8.5806	10.4741	9.5483	38.687	33.6104	9.0636	10.3559	19.4409	19.134	14.62	12.3934	14.4371	13.6746	14.1898	16.8826	16.3612	18.8006	13.9645	11.8039	8.6788	9.5901	10.5009	10.7401
571.376	1.8443	0.0008	0.1479	0	0	0	0	0	0	0	0	0	0.104	0	0	0	0	0	0.0314	0.0418	0	0	0	0	0	0	0	0	0	0.0523	0	0	7.4811	7.8928	0	0	0	0	0	0	0	0.1038	0	0	0.0628	0	0	0
572.654	0.4711	0.0001	0.5122	0	0	0	0.6771	0.2953	0	1.0379	0.83	1.4626	0	0	1.3415	0.696	0	0.8037	0	0	0	0	0.8898	1.8835	0.3173	0.2511	0	0	0.6418	0.7341	1.2928	0.8042	0.7114	0	0	0.664	0.767	0.7616	0.4867	0.5589	0.303	0.1793	0.2764	0	0.4838	0	0.4986	0
572.743	0.4889	0	2.2164	2.2496	0.6567	2.5162	1.9491	1.3994	1.9389	1.8946	0.4039	2.143	0.8578	1.2362	0.9964	2.6332	1.2063	2.3182	1.0678	0.7973	0.7654	1.3819	2.6961	1.3308	2.216	1.9461	0.5378	0.5273	1.7189	0.8585	0.8474	0.7852	0	0.9807	0.7276	1.1495	0.8753	0	1.9509	1.0862	1.4999	2.6023	0.9503	1.0546	0.7335	2.126	1.1893	2.1425
572.829	0.501	0	0.5315	1.7327	1.1653	0.2197	0	0.7396	0	0	0.9191	0	0.8491	0.3597	0.378	0	1.3434	0.6885	1.1906	0.9871	0.6433	0.5102	0	0.2232	0	0	0.1913	1.6804	0.5167	0.4113	1.1507	0.5464	1.4027	0.3933	0.7382	1.0666	1.0911	1.16	0.6731	0.4358	0.3796	0.3402	0.9532	0.3402	0	0.9597	0.4465	0.1898
572.977	0.5289	0.0001	1.149	0.4393	0.8917	0.2092	0.349	0.3796	0.3034	1.0058	0.5589	0.7309	0.8464	0	0.7327	0.4794	1.0416	0.5718	0.1898	0	0.4981	0	0.348	0.7826	0.8291	0.6222	0.203	1.1113	1.2371	1.3212	0	0.3429	0.7876	0.4588	0.4714	0.539	0.5634	0.2126	0.9673	0.2764	1.1105	1.5805	0.1799	1.286	0.952	0.9709	0.9433	0
574.266	0.6436	0.0014	2.8539	2.4587	7.2607	8.6089	1.0402	1.1512	0.166	0.0844	0	0	0.4047	0.272	0.0623	0	0.1353	0.0523	0	0	2.2401	1.1612	4.2674	3.6201	0	0.6792	0	0.4708	3.587	3.3354	1.2299	1.6833	3.8281	3.6364	0	0	0	0	0	0	5.9438	5.3281	0	0	2.0295	1.6307	0.1046	0
574.596	0.4659	0.0001	0	0.3058	0.8512	0.4113	0.7487	0.3691	0.3375	0.1988	0.6231	0	0	1.2801	0.2126	1.87	0.4239	0.464	0.4213	0.4369	0	0	1.3259	0.749	0.3269	0	0.6875	0.9397	0.083	0.3697	0.2445	0.232	0.1778	0	0.8039	0.5261	0	1.3431	0.0628	1.0652	0.5606	0	0.4184	1.6384	0.4498	0.5976	0.2445	0.2339
574.724	0.4842	0.0001	1.9757	0.6165	1.6843	2.6726	2.1792	0.7066	1.0984	2.2413	1.9604	1.5257	2.4241	1.3498	1.2671	3.3021	2.0296	0	2.0657	1.6924	1.16	1.35	2.4566	1.3412	1.3229	1.9151	0.8869	2.7382	1.387	0.8192	1.0301	1.8257	1.3016	1.0157	2.4898	2.1039	1.6548	1.884	0.6165	2.5902	0.7441	1.0245	0.8647	0.4571	2.2527	1.044	1.6767	1.0711
574.752	0.506	0.0001	2.539	0.8185	0.4232	0	0	0.7066	1.0984	0	1.6335	0	2.2237	1.3498	0.7935	3.3021	2.6264	1.1811	2.0657	1.6924	0.4956	0.5634	0.4211	0	0.4996	1.9151	0.8063	0	0	0.8192	0.3402	1.4829	1.4941	2.1582	0.7016	2.1039	1.6548	2.0847	0.5906	0	0.5536	1.377	0.8924	0.812	2.2527	0.8753	0	2.4224
574.984	0.529	0.0006	5.8929	4.6419	5.9437	6.6876	7.5933	7.893	5.871	7.4403	5.5432	8.3516	7.1251	8.4784	7.6531	6.8418	7.0852	7.3906	6.6938	7.884	5.7369	7.5997	5.6371	7.0813	7.1466	10.186	4.8268	7.2694	6.391	6.5557	6.5064	6.9967	4.6557	5.5859	5.8851	7.325	7.9269	9.1495	4.4349	7.2773	3.0231	8.6843	6.6698	6.2563	7.6065	6.5558	8.8002	6.8002
575.308	1.852	0.0002	1.439	0.3013	1.844	1.6923	0.4839	0.5161	0	0.0418	0	0	0.385	0.1898	0	0	0	0.2742	0.0314	0	0.988	1.2169	0.7052	1.2509	0	0.0425	0.1366	0.1245	0.1364	0.0314	0.505	0	0	0	0	0	0	0	0	0.042	0.8016	0.6476	0	0	0.2517	0.4596	0.0418	0.0316
575.737	0.4574	0.0002	0.9165	0.6131	0	1.069	0.085	0.1276	0.2636	0.3684	1.2299	0.748	0	0.3888	0.3508	0.2406	0.2445	0.6002	0.893	1.0855	0	0.1674	0.0957	0.4743	0.2232	0.2728	0.6549	0.3579	1.0668	1.4138	0.6035	0.5188	0.6646	0.9785	0.8941	0.515	0.6779	0.3073	0.5038	0.6458	1.3388	0.3496	0	0.5074	0.9146	0.565	0	0.5776
576.326	3.5475	0.0005	2.8205	1.0622	0.4578	0	1.9327	1.0529	0	0.3995	1.376	3.2628	0.2847	0.6011	6.171	3.1531	0.6091	0.7575	2.3899	2.39	2.827	3.115	6.3677	0	0.9998	1.2889	1.3036	0.4341	4.2095	5.0308	0	1.6579	1.7754	0	0	0.3334	0	0	1.1073	1.4587	0	2.819	1.4451	0.6081	3.1377	2.279	0	0
576.327	3.6423	0.0015	0	0	0.8227	0.9507	0	0	0.2922	0	5.3935	6.369	0	0	0.4006	0	0	0	0	0	0	0	11.1602	0	0	0	0	0	8.7483	9.7665	1.1595	0.4621	0	0	0.0934	0	0	0	0	0	1.6416	0.5773	0	0	0	0	3.144	3.2491
576.601	0.4702	0.0002	1.039	1.0497	0.9248	0.658	2.0085	0.6971	1.9604	1.2349	0	0	0.9074	0	2.0622	1.0371	0	1.3145	1.2803	1.1653	0.573	0.574	1.756	1.0357	0.2953	0.6067	0.8226	1.7626	0.4465	0.7854	1.1965	0.9306	0	0.6874	0.2953	1.088	1.9354	1.4384	0.6644	1.1826	0.4956	0.3508	1.1764	0.4324	0.6214	0.2406	0	0
576.722	0.4846	0.0002	1.2338	0.6165	0.6697	0	0.9642	0.9761	0	0	2.0646	1.2601	0	0.58	0.4113	1.2885	1.7173	0.5963	0.7427	0.6758	0.3402	0.7228	0.5484	0.7122	0.3164	1.0412	0.756	0.3275	2.5957	0.8165	1.8892	1.604	0.8767	0.7698	2.7598	0.6148	0.6214	0.7066	0.6855	0.6749	0.5832	1.1312	0	1.2506	0.3975	0.795	1.7397	2.032
576.816	0.5065	0.0001	0.489	0.2551	0.6059	1.9355	1.199	0.7698	1.0603	0.3964	0.9386	0	0.5062	0	1.0203	2.1745	0.861	1.151	1.2688	0.5085	0	0	0	1.4153	0	0.64	0	0.5071	0.696	0.272	2.3801	0	0.202	0	0.4677	1.3523	0.2339	0.8143	1.3278	0.2109	0.6697	0.3058	0	2.2445	0.5634	0.3796	0.287	0
576.886	0.512	0.0002	0	0.2339	1.1327	0.287	0.5421	0	0	0.6243	0	1.8268	0	0	0	1.7112	0	0.7066	0.4465	0.4535	0	0.5102	0.8161	1.2255	1.3727	0.3796	1.8002	1.1755	1.2771	1.1058	0.6803	0.8075	1.0764	0.3295	0	0.3796	0.8464	0	0	1.4776	0.6536	0	0.2551	0.4559	1.5221	1.3243	0	0.4103
577.736	0.4558	0.0001	1.0745	0.2953	0.3	0.3164	0	0.7623	0	0	1.4727	0.2301	0	0.338	0.4141	1.0743	0.4851	0	0.3557	1.139	0.1569	0.473	0	0	0.5201	0.0744	0.516	0.136	0.3333	0.7323	0.4773	0.3189	0.4252	0.6533	1.0416	0.841	0.2551	0.2929	0.5459	0.8699	0.4309	0.9514	0.4379	0.4627	0.2679	0.3827	0.3902	0.4957
578.346	3.8477	0.017	49.9083	55.9194	50.1084	57.4053	0	24.9627	42.7678	47.2964	41.9135	0	27.631	28.8179	65.4557	71.4612	23.4561	24.2542	50.2205	52.2764	56.3729	54.4327	59.0144	56.7558	0	0	23.7924	0	63.089	66.8595	30.3948	24.8628	42.6557	43.2117	0	0	27.9172	31.2547	37.6501	40.8715	25.2189	25.2719	35.6264	30.7111	69.6668	60.6222	43.8187	41.9446
578.346	3.9866	0.0914	304.74	318.081	355.778	409.96	149.033	161.39	183.258	313.012	238.29	263.504	160.452	193.187	439.447	470.759	119.473	139.969	285.177	343.501	317.591	354.81	399.737	397.186	113.759	129.773	124.351	126.831	421.216	495.158	201.028	197.7	277.974	282.19	106.737	114.157	145.335	151.536	238.661	256.567	163.391	184.641	163.428	205.964	411.263	399.743	261.755	209.471
578.349	4.1015	0.0003	0	0	0	0	0	0	1.2977	0	0	0.096	0	0	0	0	0	0	0	4.9367	0	0	7.9162	0	0	0	1.461	0	0	0	0	0	0	1.5604	0	0	0	1.0202	0	0	3.1248	0	0	3.0775	2.3631	6.4916	0	0
578.571	0.4679	0.0001	1.6264	0.4956	0.4714	0.9274	1.7867	0.8976	0.7945	0.5315	0.085	0.2339	1.0918	0.8051	1.0545	0	1.5085	0.447	0.7977	1.1031	1.2819	0.986	0.4436	1.5003	0.7593	1.2356	0.7498	1.5529	0.413	0.6067	0.7253	0.4669	1.3567	1.1305	0.4039	0.4394	0.4851	0.7276	0.9736	1.2202	0.7301	0.6251	0.8481	0.3058	0.6559	1.1826	0.9665	1.064
578.637	0.483	0	0.5634	0.5421	0.3902	0.2615	0	0.2109	0	0	0	0.6947	0	0.4571	0.4401	0.7495	0	1.1148	0	0.3164	0	0.1913	0.4343	0	0	0.6672	0.232	0	0	0.6067	0.272	0.4007	0	0	0.1687	0.6486	0.4368	0	0	0	0.3171	0.3691	0.3269	0	0.6511	0.3585	0.5464	0.2406
578.739	0.4872	0.0001	0.6327	0.6803	0	0	0.4571	0	0	0.5905	1.362	1.4081	0.6504	0.476	0.5209	0	1.309	0	1.021	0.89	0.779	0.4358	1.4041	1.7209	0.6327	0.2197	0.3915	0	0	0	0.7471	0	0.9082	1.4268	1.5114	0.6591	0	1.1369	0.4996	0.4858	0.6251	0.287	0	1.5862	0.8026	0.2825	0	0.6165
578.808	0.5004	0.0001	0.6803	0	0.1793	2.4395	1.5786	0.8858	1.5136	0.8223	2.4563	0.6645	1.503	1.1178	2.0286	0	1.0357	0.6657	0.6749	0.696	0.2215	0	0.9551	0	1.5919	1.4208	0.4571	1.545	0.8753	1.4173	0.8507	0.6429	1.2587	1.4309	1.7322	0.2109	0.8357	0.4007	2.0554	0.8436	0.8532	0.4535	0	1.2048	0.8892	0.4113	1.0543	1.4259
578.873	0.5087	0.0001	0.7085	0.8398	0.4769	0	0.4252	0.2339	0	0.8271	0	0	0	0.2679	0.695	2.1853	0.3871	0.4535	0.423	0.8345	0	0.8504	0.4211	1.4254	1.7317	0.4603	0.9374	0.116	0.4007	0.908	1.0454	0.9908	0.4783	0.348	0.3058	0.7228	0.7902	1.2152	0.4571	0.5953	0.8054	0.4783	0.9321	0.4607	0	0.4783	0.8202	0.2976
580.325	2.7233	0.0003	3.4424	4.1737	3.3553	6.7195	3.4381	4.448	8.1804	9.5734	1.231	1.9071	5.4782	4.9141	7.7679	7.5058	2.7227	3.8278	4.3027	4.2076	4.7994	6.0441	4.0826	6.1408	0.7992	0.2854	1.7262	1.655	4.9086	6.6936	4.9735	5.4865	0.986	1.4545	2.145	2.8341	0.5244	1.1135	4.2946	5.4922	2.4267	2.7378	5.79	7.6421	3.8254	1.7898	1.1567	1.5579
580.339	7.4159	0.0062	0.1038	0.1093	0.2622	0.1349	0.2396	0	3.187	1.911	5.6217	10.1785	0	0.4669	5.6676	5.8216	0.0934	0.0633	0	0	0.3731	0	5.7531	6.1596	0	0.0949	1.762	2.1328	31.0306	38.4445	7.5996	9.6501	15.2021	11.8864	12.3716	13.3399	0.0422	0	0.1259	0.1055	0.0418	0.1055	0.084	0	0.7831	0.92	5.0506	3.813
580.348	4.8635	0.0024	0	0	0	0	0	0	4.0022	0	0	2.0267	0	0	0	0	0	0	0	0	0	0	0	0	0	3.3418	0	0	14.8685	14.8419	9.071	7.4466	0	8.4464	0	0	0	0	0	0	0	0	0	0	0	3.7521	0	8.7067
580.36	4.515	0.1287	305.691	305.913	391.18	409.649	261.091	286.936	220.109	337.986	313.759	340.762	205.756	196.066	236.263	284.701	130.295	149.257	333.536	362.423	330.8	423.634	519.205	621.281	190.399	200.639	203.396	212.298	744.868	660.471	273.721	248.274	409.738	353.309	211.298	232.42	269.349	265.282	282.906	382.004	268.008	272.468	204.788	248.051	428.611	417.987	351.61	376.11
580.36	4.6242	0.0002	0	0	0	0	0	0	0.2262	0	0	0	0	0	0	0	0	0	0	0	0	0.4954	0	0	0	0	0	0	0	0	0	0.0877	0	0	0	8.8396	0	0	0	0	0	0	1.2101	0	0	0	0	3.749
580.365	4.3613	0.01	27.3629	33.3593	37.2008	45.4653	36.3495	28.7937	19.5508	23.1044	28.5369	32.3704	15.1558	15.4093	21.9631	19.5942	11.4294	14.9897	21.3066	44.9972	50.444	41.9211	54.7706	50.4217	21.5547	23.9516	19.749	13.0283	69.4785	45.7957	27.2742	20.4801	27.0034	29.6115	13.4414	14.1117	22.4722	23.6007	42.3053	33.7416	31.1977	29.0055	16.5865	18.7999	46.5498	42.3907	24.4823	25.9603
580.371	4.7136	0.0002	0	0	0	0	0	0	0	0.6353	0.5791	0	0	0	1.4015	2.0325	0	0	0	0	0	0	0	8.4548	0	0	0	1.8708	0	0.8003	0	1.259	0	0	0	0	1.5908	0	0	0	0	0	0	0	0	0	0	3.6268
580.603	0.4723	0.0001	0.2847	0.1063	0.4607	0.3691	0.2004	0	0.1687	0.2742	0.2642	0.1883	0.2406	0.3189	0	0.659	0	1.1811	0	0.1807	0.2301	1.0723	0	0.795	0.8436	0	0	0.3661	0	0.3452	0.2339	0	0.1778	0.2109	0.2551	0.3348	0	0.7511	0.6992	0.9693	0.2109	0.2847	0.4677	1.1419	0	0.4851	0.3269	0.8607
580.722	0.488	0	0.4324	0.921	0.7949	0.6643	0.3269	0.4538	0.5421	0.5442	0	0	0.5231	0.2742	0.7804	0.8647	0.4498	0.1687	0	1.0917	0.3295	0.2232	0.4039	0.3766	0.3402	0.7579	1.1171	0.696	0	0.1913	0.3189	0.9664	0.7697	0.2215	0.2976	0.3614	0.8411	1.0626	1.3013	0.2657	0.7614	0.232	1.0674	0	1.006	0.7487	0	0.8322
580.815	0.5034	0	0.5328	0.1169	0.5634	0	0.6998	0.3058	0.2126	0.2976	0.348	0.4545	0.5528	0.4358	0	0	0.7966	0	0	0.7698	0.4007	0.2764	0.6665	0.2531	0.3827	0.659	0	0.2232	0	0.3537	0	1.026	0.6327	0.4218	0.3902	0	0.4071	0	0.3402	0.1488	1.2221	0	0.287	0.2004	0	0.9579	1.1381	0.1701
580.871	5.1236	0.0001	0	0.2847	0	0.5527	0.2301	0.1169	0	0	0.1988	0.1255	0	0	0	0	0	0	0.7451	0.357	0	0	0	0	0	0	0.2197	0	0.5167	0.408	0	0.1465	0	0.3632	0	0.1488	0.1371	0	0.2906	0	0.5408	0	0	0.3424	0.5188	0.7427	0	0.166
580.891	0.5141	0.0001	0	0.3933	0.4184	0.4394	0.1913	0.1371	0.872	0.085	1.0787	0.6042	0.2764	0.1607	0.4634	0	0	0	0.4753	0.2764	0.4677	0.3827	0.2381	0.1582	0.5527	0.3138	0.4929	0	0.964	0.3811	0.2742	0	0	0.2126	1.0348	0	0.2893	0.375	0.2657	0.4783	0	0.5273	0.2339	0.4688	0.6434	0	0	1.0443
580.992	0.5256	0.0001	0.5143	2.0937	0.6836	0.5544	1.204	0.7382	1.7431	0.6059	0.9175	0.6011	0.9385	0.9786	0.7065	0.3295	0.8997	0	1.3815	0.9946	0.5357	0.3614	0.7737	1.08	0	0	1.2094	1.2153	1.0662	0.2004	0.9175	0.5893	0	0.7972	0.4996	0.6222	0.3092	0.5189	0.7327	0.7853	0.9289	0.464	0.6131	0.9232	2.419	0.5484	1.0287	1.1519
581.276	1.8403	0.0002	0.1589	0.1594	2.4501	3.2296	0.652	0.4205	0	0	0	0	0.0519	0.0418	0	0	0.3866	0.1476	0	0.0837	1.2832	1.4483	0	0	0	0.0732	0.1255	0	0	0.1468	0.1787	0.0531	0	0	0.0425	0	0	0	0	0	2.0797	3.579	0.0422	0	1.2345	0.6913	0.1155	0
581.454	4.3258	0.0052	0	0	0	0	0.489	0	2.8356	0	0	0	1.1389	0	4.6568	12.3629	7.6661	32.918	0	8.5471	0	0	0	0	2.4305	12.011	4.4757	14.4396	3.0468	0	6.6072	21.7429	5.0856	14.3493	0.6486	0	0	0	17.2355	11.3994	2.9855	8.244	0.5062	0	1.1495	4.6173	2.0072	0
582.377	5.1144	0.2216	620.734	513.48	649.691	667.961	397.523	393.409	424.876	508.997	447.704	451.519	368.631	434.213	355.321	446.771	212.323	154.251	618.388	599.614	431.806	350.16	460.284	527.84	328.114	333.892	555.577	573.135	1202.52	988.373	355.728	288.683	911.962	730.353	489.096	510.076	367.466	362.976	504.88	512.148	413.005	398.272	508.394	486.019	726.387	562.003	623.059	698.644
582.377	5.233	0.0005	0	0	0	0	0	0	0	0	0	0	1.5843	0	0	0	0.3111	0	0	0	0	0	0	0	0	4.439	0	0	0	0	0	0	7.4024	5.2505	0	0	0	0	0	0	0	3.0981	0	0	0	0	0	0
582.378	4.9418	0.0339	83.8591	0	93.2754	85.957	61.1109	0	67.6735	67.9351	63.7737	62.0854	54.6259	57.0629	56.2419	54.3555	0	0	85.9251	75.808	56.7466	0	67.3087	67.9246	54.9074	44.6296	87.3889	69.434	156.974	168.894	47.2716	0	106.942	106.603	81.717	69.1284	58.2537	59.7655	83.1077	74.2601	61.4737	0	64.4408	72.9982	95.9958	88.7261	90.2299	95.8066
582.507	8.7419	0.0003	1.3766	0.1888	0.9881	1.4859	0.9771	0.1141	4.9531	3.3434	1.5634	0.2802	0.3771	1.1343	0	0.116	0	0	0.761	0.5915	4.0573	2.4725	1.7921	2.792	2.0963	5.6219	0	0.304	0	0.8395	0	0	0.6246	0.3995	0.2635	0.2776	1.3699	0.6624	1.3505	1.3603	0	0	1.1708	1.2309	0.6693	1.4461	0.9999	0.4407
582.667	0.4804	0.0001	0.9069	1.2091	1.1117	1.0781	1.4266	1.11	0.3348	0.7382	0.0957	0.3164	1.6296	0.5378	2.2891	1.7855	0.8225	1.1412	1.0288	1.9576	1.1824	0.659	1.335	2.1481	0.1488	0.4677	1.509	1.5333	1.1917	0.7767	1.6412	0.9939	0.408	0.8799	0.8695	1.2818	0.6378	0.5077	1.0996	1.8377	1.3122	1.6396	2.1669	0	1.0912	1.4111	0	1.4893
582.906	0.5199	0.0001	0.2563	0	0.372	0	1.0982	0.4956	0.408	0.3302	0.6644	0.678	0.1169	0	0.4039	1.1	1.1362	1.4278	1.7532	1.3242	0.5723	0	0.2339	0.7949	0.5846	0.7065	0.7291	0.4324	1.3527	0.232	1.0364	0	0.5315	0.2232	0	0.9083	0.6165	0	0.9083	1.0098	0.6046	0.8688	1.8216	0.2764	1.8509	0.7396	0.464	0.2425
582.985	0.5305	0.0001	0	0.3614	0.3243	0.9351	0.4252	1.0262	0	0	0.1594	0	0	0.6386	1.0408	0	0.2824	0.1594	0	0	0.2454	0	0.4964	0.3494	0.3827	0	0.1913	0.1488	0.5102	0.823	0.2799	0.2232	0.2571	0	0.7451	0	0.1276	0.0957	0.5556	0.1807	0.7688	0	0	0.767	0	0.5082	0.3348	0.5589
583.304	1.8836	0	0	0	0.1255	0	0	0	0	0.177	0	0	0.0422	0	0	0.1164	0.2106	0	1.9567	2.0871	0.6842	0	0	0	0	0	0	0	0	0	0.168	0	0	0.3902	0	0	0	0	0.3528	0	0.8784	0.5434	0.5045	1.0929	0	0	0.4595	0
583.474	4.6489	0.001	1.9376	1.4181	0	0	0.1474	0.8936	0	1.6938	0	1.2883	1.4884	1.4387	0.4892	1.4061	0.7049	0	1.7453	0	0	0	1.0888	1.9318	0.7264	0.7105	0	2.83	0	6.4668	4.2348	3.7349	6.8168	6.1194	3.8866	3.6709	3.9273	4.5524	0	3.4378	2.9654	4.2604	0	0	0.8156	2.4722	4.1431	3.2891
583.496	7.4872	0.0008	0	0.3039	5.8008	7.5653	0	0.4695	9.5985	8.4453	0	0	0.4096	0.493	11.8132	12.3119	0	0.0837	20.98	23.8958	0	0	1.0773	0	0	1.0646	0	0.0949	1.8966	4.1097	0	0	0	2.8295	0	0.2668	0	0	9.6749	5.5278	0	0	0	0	0	0.136	0	0
584.646	0.4757	0	0.6634	0.4851	2.0058	1.0393	1.4163	0.5315	0.7315	1.8904	0.5362	0.9133	1.4991	0.5634	1.8836	1.7671	1.7664	0.8586	1.2624	0.8266	0.5963	1.5945	0.974	0.7454	0.7197	1.3156	0.8152	1.0032	0.8991	0.9213	0.3034	0.74	1.6193	1.3218	0.4324	1.638	2.0249	2.2926	1.8086	1.8871	0.5062	1.881	1.8931	1.6056	1.2298	0.7144	1.724	1.1356
584.866	0.4992	0.0002	0.3058	0.3189	0	0	1.5455	3.5678	0.6533	0	2.1943	1.9104	1.5889	2.2871	0.4669	0	0	1.7034	0.5926	0.6749	1.1957	0	0	1.0545	0	1.6781	0	0	0.5687	1.1283	0	0	0	0	1.3974	0	2.2272	0.7858	0.8373	0.3375	0	0.966	0.9248	0.5273	1.0505	0	2.0767	0
584.914	0.5175	0.0004	3.4471	3.0188	3.3649	2.8258	1.5332	2.5871	5.6596	2.3666	1.7514	4.433	3.5933	2.8158	2.2246	3.4476	4.335	1.7034	0.9174	2.7931	1.4528	1.0949	1.9939	2.9917	6.0772	3.3126	3.8067	1.5983	0.8929	2.6167	0.9491	2.2264	2.9623	2.0515	1.1785	4.9447	2.2272	4.4724	2.3598	0.946	2.2685	0.9807	2.1259	1.506	1.5359	2.6388	3.2917	2.4887
585.491	4.8936	0.0256	9.5469	0	5.3656	0	37.8241	34.1874	37.1066	38.7109	15.9055	24.0131	24.2018	27.084	48.0421	42.1149	64.2579	76.5018	44.9736	47.911	11.4836	0	20.7279	0	60.1379	76.5116	52.1197	62.5647	48.2923	58.0122	78.882	82.4591	76.9549	76.7219	25.7922	0	18.6682	0	93.2755	95.1692	52.0941	58.9031	5.6702	0	29.2331	29.2432	9.7673	0
585.774	1.888	0.0004	2.4332	0.9052	3.0385	3.0673	0.4637	0.2326	0	0	0	0	0	0	0	0	0	0	0.0422	0	0.5551	1.5101	0.3283	0	0	0.0208	0.1167	0.1141	0	0	0	0.0623	0.9322	0.9653	0	0.0209	0	0	0	0	0.5921	0.6526	0	0	0.408	0.2594	0	0
586.316	3.5527	0.0008	5.742	6.3897	2.0708	3.5763	2.1462	2.0301	0	0	1.5803	1.6396	0.8296	0.3053	1.2454	1.8932	0.9755	0	2.6324	3.1395	1.5139	2.0308	7.7047	7.9598	2.8699	1.9885	6.397	6.1768	2.9981	3.2048	2.0298	0.3217	2.0955	3.2115	1.3617	3.6028	1.2243	0	0.1877	0.5144	0.5167	1.0758	0.3039	0.9756	2.8781	3.2907	0.3528	1.3935
586.663	0.4806	0.0001	0	0	0.7905	1.3133	0.4745	0.5953	0	0.6116	0.477	0.4783	0.5335	0.6854	1.3137	1.8411	1.1176	0.593	1.0363	0.7641	0.971	0.5846	1.4552	0.4394	1.0256	0.489	0.8143	0.8876	0.3691	1.0427	0.8264	0.6749	1.0319	1.3544	0.6538	0	0.4914	0	1.1226	0.5517	0.2847	1.0268	0.5905	0.2215	0.2115	0.2092	0.1714	1.5551
586.889	0.5127	0.0002	2.9379	2.2804	1.572	2.3922	1.9484	0.7065	0.8578	3.3919	0.7334	0	3.7096	2.1201	1.2836	0	2.2693	1.2729	1.8269	1.3603	1.27	0.6803	1.6057	0.6854	1.4019	3.3595	1.7065	0.8331	1.6584	1.462	0.7016	0.5634	0.7487	0.9442	1.7464	1.9268	3.363	2.8901	2.9077	1.6011	0.6536	1.4579	2.6308	3.0259	1.5438	2.1026	2.1935	2.8455
586.966	0.5315	0.0001	0.5953	1.8389	0.5987	0	0.9754	0	0.6381	2.0261	0.5273	1.8179	0.6551	0.8478	1.1348	1.5739	0.7351	2.1499	0.7016	1.111	0.4906	0.4571	0.3691	0.4534	0.7228	0.6327	0.3508	0.7171	1.4159	0.5397	0.8451	1.5144	1.3443	0.2445	0.9579	0.6271	0	1.5127	1.0576	0.7122	0.6271	1.6289	0	0.4571	0.696	0	0.6381	1.5437
587.487	4.933	0.001	0	0.2594	0	0	0	3.8688	0	3.2504	0	1.906	0	0	0	4.7014	0	8.0086	1.5728	1.5545	0	0.4956	0	3.0436	0	0	0	5.7365	0	0	0	7.8665	1.8056	2.7583	0	3.4513	0	1.5172	0	0.9833	0.6942	1.4194	0	0.8388	0	0	0	0.6643
588.329	3.8678	0.0002	2.5737	0	3.5596	0	0	0	0	0	0	0	0	0	0	0	0	0	0	0	0	0	0	0	0	0	0	0	0	0	0	0	0	0	0	0	0	0	0	0	0	0	0	0	0	0	0	0
588.33	3.9846	0.0027	14.2516	12.9404	17.1796	16.1693	6.3541	5.4052	6.3853	8.0511	13.6531	17.1378	6.5246	4.0404	8.1813	9.0808	6.3444	6.8696	9.4928	13.5422	8.5124	9.037	15.4114	13.8894	7.3634	9.5086	10.3625	10.8218	13.3219	14.9935	7.6217	6.4093	9.4462	10.6585	6.5941	6.9854	8.3349	8.4665	9.3145	9.3446	7.5452	9.2625	7.1176	7.9984	13.2677	13.8851	14.6979	13.4314
588.698	0.4876	0.0001	0.6749	0.8716	0.7841	0	0	0.6886	0.8959	0.5918	0	0	0.7323	0.782	0.7607	1.2243	0.6749	1.2154	0.408	0.1582	0	0.8185	0.5484	1.4542	0.9002	0.4812	0.348	0.9712	1.0344	0.5963	1.562	0.8662	1.0194	0.2109	0	0	0.2742	0.6116	0.6854	0.7382	0.2339	0	0	0.9186	1.3798	0.3058	0.574	0.6378
588.804	1.8406	0.001	8.8127	12.0388	8.5628	8.1279	3.5525	3.5218	0	0.0418	0	0	1.5286	1.6455	0	0	4.4324	4.892	0.1261	0.1577	7.085	6.9347	1.2076	1.2018	0.1038	0.0418	0.7158	0.3009	0	0	0.8724	0	0.1157	0	0	0	0	0.0738	0	0	4.9241	4.8881	0	0	0.8467	0.5273	0.1046	0.5386
589.516	5.5293	0.0042	10.4682	10.769	5.0147	4.6184	7.9212	11.9081	12.7322	14.926	10.6251	6.3665	9.5697	11.1481	21.2272	23.6332	12.6931	9.5369	20.8233	16.8611	7.3857	6.3325	6.2359	7.4798	19.741	17.1695	16.6942	18.7847	16.0853	19.9794	15.1905	8.5676	13.5609	15.257	3.6407	1.8976	6.0191	3.9688	21.864	25.6868	22.9966	23.3721	3.4724	3.9843	18.9993	15.9573	9.8159	11.0538
590.348	4.2637	0.0011	2.5123	4.3985	3.9966	4.1775	3.5022	3.8395	3.8992	4.5953	5.5629	8.1315	3.1911	3.5408	2.7675	3.2434	1.189	0	4.2646	4.9539	6.3595	7.1827	6.283	0	1.3805	2.1717	1.2304	2.6263	6.5981	8.2047	3.6016	3.1594	2.4611	3.0837	0.4007	0.9519	5.6922	6.241	2.5547	3.9187	3.0555	1.4697	2.8677	3.1106	4.3295	4.6699	7.2456	6.241
590.716	0.4923	0.0001	0.2847	0.202	0	0.7745	0.287	0	0.3508	0.4358	0	0.6753	0.6904	0.3058	0.525	0.6327	0.7459	0.4218	1.2541	0.7624	0	0.1169	0	0.4917	0.4996	0.1151	0.6889	0.3269	1.2157	0.5472	0.2122	0.3401	0.5831	0.5378	0	0.1898	0.8318	0.6502	0	0.2445	0.8467	0.9416	0	0.2559	0	0.7803	1.6708	0.5126
590.848	0.5035	0	0.7836	1.6179	0	0	0.2425	0.591	0	0	0	0.9721	1.0565	0	0.7883	0.574	0	1.056	0	1.5118	1.8166	0.4571	0.7203	0.3585	0.5208	0.8311	0.4162	0.4745	0.287	1.2075	0	0.2551	0.7836	0	0.2786	0	0.1393	0.9667	0	0.5527	0.6484	0.1898	1.0736	0.8152	1.5303	0	0	0
590.916	0.5216	0.0002	0	2.3647	0	0.9567	0	1.1182	0	0	0	0	0.4429	0	1.0802	0	1.8411	0	1.3287	0.9596	0	0.7015	1.1161	1.9131	0.5634	0	1.907	0	0.9912	0.8014	0	0.8979	0.7593	1.807	0.8176	1.7788	0	0	0.7419	0.489	1.5964	0	1.295	2.0466	1.5273	1.9591	0	0
590.984	0.5248	0.0004	4.4978	5.9221	7.5334	3.106	8.2625	5.3246	6.5932	8.7359	7.4479	3.8348	6.5321	8.904	6.6979	6.0299	4.1905	5.5619	5.7797	5.0531	5.1305	5.4644	1.7126	2.1953	3.7805	4.9687	4.5754	5.9526	4.9516	6.4268	6.3174	8.298	6.6294	2.8681	5.2678	2.7534	8.9553	8.4771	8.1896	7.4274	6.4359	7.7891	6.9096	5.0778	1.9432	5.677	7.3795	8.3126
591.339	2.1671	0.0005	0	0	0	0	0	0	0	0	0	0	0	0	0	0	0.0208	0	0	0	0	0	0	0	0.0844	0	0	0	1.7265	1.131	0.289	0	2.3002	1.4942	0	0.8176	1.4843	1.3241	0	0	0	0.2483	0	0	0.0628	0.5224	3.1395	1.1452
592.75	0.4924	0.0001	0.3796	0.3827	0.7963	0.462	0	0.4023	0	0.3954	0	0	0.3269	0.2531	1.1607	0.4113	0.2531	0.3164	0.3374	0	0.2004	0.1701	0	0.659	0.1807	0	0	1.1843	0.6116	0.2929	0.4707	0.7261	1.5835	0.5502	0	0	0.7692	0.348	0.3691	0	0.1913	0.2232	0	0	0	0.3595	0.6271	0.4218
592.838	0.5117	0.0001	0.2678	0.5762	0	0.2742	0.1793	0	0.3557	0.1488	0.9926	0	0.359	0.2383	0.1371	0.8945	0.2197	0	0	0	0.4464	0	0.3887	0.464	0.6803	0.1898	0	0	1.1745	0.5378	0.5483	0.3214	0.232	0	0.3321	0	0	0.2445	0	0	0	0.772	0.804	0	0.5544	0	0.9539	0.4118
592.934	0.5117	0.0002	0.6996	0.2338	0.4836	0	1.2276	0.9109	2.1205	0.9713	0	0	1.4918	0.4821	1.8623	0	1.6919	1.1541	1.6732	1.3114	1.1844	1.2543	0	0	0.5315	0	1.6563	0	0	0	0.5952	1.1203	0.5273	1.3818	0	0	0	0.6803	1.8403	0.5527	1.5673	0.8014	1.0018	1.0458	0	2.592	2.2964	0.5634
593.475	5.1285	0.0001	0	0	2.3965	0	0	0	8.3962	0	0	0	0	0	0.4981	0	0	0	10.3888	0	0	0	0	0	0	0	0	0	0	0	0	0	0	0	0	0	0	0	0	0	0	0	0	0	0	0	0	0
593.476	5.2407	0.0004	0	0	1.1002	0	0.1935	0	0	0	0	0	0	0	2.4974	1.8067	0	0	0	0	0	0	0	0	0	0	0	0	0	5.1109	0	0	2.2235	0	0	0	0	0	0	0	0	0	0	0	0	0	0	0
593.479	5.4531	0.0008	0	0	0	0	0	0	0	0	0	0	0	0	0.8892	2.9967	0	0	0	0	0	0	0	0	0	0	0	0	0	13.5607	0	0	0	0	0	0	0	0	0	0	0	0	0	0	0	0	0	0
594.34	2.7203	0.0022	25.3279	27.0535	31.9069	43.4946	26.6783	23.0788	36.0467	55.3597	9.3756	12.9292	34.6585	35.8378	40.9144	46.8825	19.1504	21.0524	27.7358	28.3105	27.9148	37.0988	27.5413	29.0068	7.1637	7.2354	8.8707	11.6589	29.8021	40.7032	32.2346	36.2656	9.6697	7.2976	13.9194	15.5343	8.7505	7.7391	23.2002	31.4548	14.2254	16.1006	39.9349	45.1212	22.2682	21.5981	12.0935	10.1874
594.427	5.5565	0.0008	1.1837	0.1569	0.5879	1.2965	0.8875	0.2101	1.6	1.249	0	0.2636	0.8526	1.3369	0	0	0.3774	1.4395	1.7139	2.4848	0.8294	0.6468	3.248	3.0782	0.8191	0.4121	0	0.9868	5.5531	4.436	0	0	0	3.0307	2.2809	3.0165	0.2905	0.8601	3.0273	0	1.2311	0.9408	0.1465	1.0425	1.1501	1.1601	0	0
594.781	0.4954	0.0001	0.4956	0.5208	0.9035	2.0359	0.8367	1.5122	0.6513	1.1322	1.2487	1.4655	0.6222	1.2167	1.0474	0.3585	0	0.8652	1.2965	0.6327	1.1412	0.8078	1.1089	0	0.5315	1.3461	2.1669	1.8288	0.6327	0	0.489	0.6484	0.8676	0.8061	0.6432	1.6221	1.3317	1.1028	1.4174	1.8758	0.7349	1.0717	1.1953	1.0446	0	0.4323	1.0863	2.3832
595.29	3.5275	0.0013	3.8355	3.6864	2.0917	3.5477	3.5912	3.0416	4.918	4.6456	2.3681	1.7258	1.4259	0.9775	4.4309	5.0502	1.0303	1.0924	5.2591	5.0406	5.079	4.9791	3.7515	3.82	1.0171	0.7322	1.1189	2.1259	7.9806	8.811	2.6099	3.3869	1.626	4.5755	3.9199	2.7497	2.6622	2.2723	4.0511	3.7814	2.369	2.9684	3.4732	3.6748	6.4528	5.7086	3.5984	1.5461
595.322	1.6892	0.0002	4.8002	4.9863	1.5155	3.3496	0.1141	0.0523	0	0.1249	0	0	1.0605	2.126	0.0316	0	0.6586	0.1055	0.305	0.5715	1.2387	1.5144	0.4773	1.5036	0.1265	0.1155	1.8115	1.2192	0.1354	0	1.6014	2.7649	0	0	0	0	0	0	0	0	5.3092	5.1646	0	0	0.3533	0.8729	0.2104	0
595.492	5.8302	0.0017	0	0	21.4565	31.0053	0	0	11.896	28.8173	15.7065	0	0	0	0	31.6255	4.9954	2.6735	0	0	0	0	0	0	0	2.1603	0	0	0	10.1346	9.9437	25.4839	31.8031	4.8102	0	0	0	0	4.4706	0	0	0	4.4503	0	0	0	0	0
595.495	6.34	0.0006	0	0	0	0	0	0	3.7508	0	0	0	0	0	0	0	0	0	0	0	0	0	0	0	0	0	0	0	0	9.1819	0	0	0	2.396	0	0	0	0	0	0	0	0	0	0	0	0	0	0
595.498	5.7353	0.003	0	0	13.0453	0	0	0	3.941	0	0.8058	0	0	0	15.8859	28.2365	0	0.3051	0	0	0	0	0	0	0	0	0	0	0	6.4269	24.9821	0	24.2111	17.2738	0	0	0	0	10.3588	3.0758	0	0	0	0	0	0	0	0
596.332	3.9887	0.0015	0.5111	0.6955	2.1264	1.7897	1.9404	1.4085	0.166	0.41	0.8328	0.6812	0	0	4.0761	4.6726	1.1253	1.0696	0.1087	0.1645	0.9188	1.0964	0	2.3496	6.5945	7.6306	0.3209	0.249	7.9838	14.9196	2.5015	3.1273	2.7744	2.8325	1.4606	2.1037	0.4138	0.0957	0	0.5881	1.533	2.7355	0.0628	1.0207	0.2214	0.4145	7.2442	7.9762
596.337	7.0279	0.0028	0.0422	0	0.1482	0	0	0.1778	0.1476	0.2832	0.6357	2.8295	0	0	6.0172	7.952	0	0.0523	0	0	0.0523	0	4.4885	3.2959	0.166	0.2936	0.3669	0.1701	15.0913	16.8413	5.1077	3.6971	5.5781	5.5752	5.001	8.0758	0	0	0.0837	0	0.126	0.3419	0.085	0.0418	0	0	0.449	0.1046
596.429	5.5249	0.0002	0.2531	0.8619	0	0	0.7303	0	0	0.9561	0.2301	0.2197	0.1972	0.1141	0	0.8605	0	0.1988	0.6122	0.4812	0.2075	0	0.3374	0.2636	0	0	0.9927	0.3766	0	1.8559	0	0	1.3557	0	0.3889	0.4868	0	0	0	0	0.1038	0	0.4164	0.408	1.0402	1.1947	0	0
596.44	6.2652	0.0006	0.6955	0	1.3674	0	0.5188	0.5406	0.6904	1.2076	0.5878	0	0.84	2.5845	0	1.427	0	0	0	0.6433	0.7886	0	1.685	1.3224	0.1793	0.6232	0.6103	0.5914	4.188	3.2854	0.3785	0.6276	0	1.8407	2.6384	0.9929	0.4921	0.6634	2.2487	1.2277	0.3943	0.3766	0	1.7312	0.3557	0.3217	0.9218	0
596.524	8.7401	0.0002	0.9308	0.116	0.551	0.1972	0.8362	0.1458	2.746	0	0	0	0.5251	0.4746	0	0.0316	0	0	0.4254	0	2.158	0.7629	0.6171	1.4596	3.1336	3.6274	0.0527	0	0.2475	0.5145	0	0	0.5104	0	0	0.0311	0.623	0.4162	0.7374	1.0736	0	0	0.1253	0.5302	0.7516	0.3217	0.202	0
596.759	0.4915	0.0002	1.871	1.1692	0.6696	1.2804	0.3691	1.6065	2.7432	1.5236	0	2.4841	0.9248	1.0545	1.2428	0.5678	2.0165	1.6603	1.5156	0.8185	1.6134	1.148	1.7608	0	0.9596	2.6909	1.5476	1.3181	1.1283	0.7427	1.4017	1.6446	1.9107	0.9141	1.6068	1.2651	1.6131	0.9248	2.6132	2.5607	0.9069	1.4303	1.1936	0.928	1.686	1.7092	1.4095	2.7806
596.812	0.5054	0.0001	2.2139	1.2649	1.2302	1.4896	0.5208	1.0123	2.9877	0	0.2636	2.4841	0.9742	0.7382	0.5831	1.2832	1.7316	0	0.6339	0.6854	1.6134	0.7441	1.7608	0.8649	0	2.6723	1.5476	0	0.8185	0.8331	0.9566	0.5035	0.5272	1.8649	0	0.812	0	0	2.6132	2.044	0.675	0.287	0	1.031	0.8787	0.3508	0.3452	0
596.914	0.5191	0.0002	1.3595	0.6271	0.7031	0	0.7827	0.232	0	0.5047	1.0769	0	0.287	0	0.4549	0.5928	0	0	0.794	0.2214	0	0	0.4996	0.4113	0.4783	0.5182	0.4587	0	0.9599	0.8038	0	0.3	0	0.3614	1.0743	0.9091	1.2937	0	0	0.2551	0.9169	1.1037	0.1701	1.4481	0.4812	0.8664	0.8188	1.1638
597.308	3.985	0.0021	3.6311	1.4942	4.9609	4.4569	3.5991	5.5359	5.7042	6.0387	2.8216	3.8658	2.0968	1.3146	5.7625	5.9633	1.6746	3.1977	5.9855	8.1992	6.2776	7.9336	6.6086	8.9032	5.1331	2.3914	4.2913	2.3628	12.4842	16.3929	4.2279	4.3226	3.9216	5.9947	5.6754	5.7835	6.4766	6.5306	6.7569	7.2039	2.1276	3.6165	3.4989	3.9447	6.329	5.188	7.9981	8.8701
598.7	0.4869	0.0001	0.1488	0	0.3508	0	1.1648	1.2921	0.1488	0.6801	0.3933	0.4539	0.6767	0	0	0.5715	0.2531	0.464	0.3766	0.5378	0.287	0.4889	0.5451	0	0.943	0.6059	0.7171	1.5326	0.3189	0.7033	0.4812	0.8047	0	1.1427	1.2782	0.3381	0.3107	0	0.3691	0.202	1.188	0	1.142	0.3058	0	0.6643	0.2126	0.743
598.769	0.4935	0.0001	1.2865	0.5952	0	1.0937	0	0	2.1979	0	0.7276	0.8291	0	1.5627	0	0.9351	1.4827	0.7306	0.5544	0.6059	0	0.3827	0.9795	0	0	0.8578	0.7171	0.5068	0	0.5589	0	1.0607	0.5846	0.1793	0.9912	0.9929	1.6879	1.3109	0.5396	0.5378	0	0.9959	0	0.6464	0.5995	0	2.2649	0.6432
598.943	0.5339	0	0.3948	0.202	0.3058	0.232	0.4783	0.5483	0	1.5089	0.9608	0.6165	0.2847	1.4028	0.86	1.53	0.4851	0.8986	0.6576	0.9174	0.3058	0.3083	0.4393	1.82	0.4145	0.6484	0.8245	0.5102	0.4668	0.4534	0.7746	1.9015	0.7942	0.3295	0.6378	1.0138	1.6693	1.524	0.2742	0	0.4393	1.4079	0	0	1.1219	1.8705	1.9521	2.6216
599.318	4.5335	0.0102	46.2189	48.807	54.3029	59.1619	72.3502	89.3927	70.178	88.5372	27.7742	30.3838	65.3585	74.0405	57.115	59.0533	29.135	19.6039	41.5906	42.6309	50.2124	54.4561	40.9815	40.0122	39.9735	40.2452	46.9064	46.2758	84.4258	106.194	23.4599	22.3517	70.4329	84.1791	47.995	51.0671	47.4396	48.975	76.1042	80.0407	47.3536	48.2854	51.9431	61.4836	35.3472	37.1622	50.4993	47.8424
599.322	4.3834	0.0005	0	0	0	0	0	8.1015	8.8141	0	0	0	0	0	0	0	0	3.0138	0	0	0	0	0	0	0	0	0	0	0	8.4632	0	0	0	9.3809	0	0	0	4.2279	0	0	0	0	0	0	0	0	0	0
599.322	4.6055	0.0064	0	0	54.3029	0	0	0	69.9375	0	27.7742	0	65.2535	0	0	0	28.7458	0	0	0	0	0	0	0	0	0	0	0	84.4891	0	0	0	0	0	47.995	0	0	0	0	0	0	0	52.0896	0	0	0	0	0
599.365	1.8437	0.0017	0	0	0	0.1255	0	0	0	0	0	0.0314	0	0	0	0	0	0	0.0633	0	0.1265	0.0638	0.0527	0	0	0	0	0	0.2847	0	0	0.0581	15.7148	15.2142	0	0.0418	0	0	0.0422	0	0.0422	0	0	0	0	0	0	0
600.33	3.5468	0.0044	29.5633	33.8385	18.0034	16.8684	10.9747	10.5464	0.9775	0.1687	7.4202	10.2866	4.9339	0	9.0927	9.6628	5.6742	0	14.7382	15.6932	7.376	7.5919	48.3432	51.9897	11.2136	13.323	31.5239	35.1905	15.4982	17.9667	11.8874	9.2491	14.0036	16.0837	18.0259	19.3096	6.5642	7.8179	1.8885	2.9577	5.7239	7.0093	6.1092	6.9879	14.159	14.2539	6.4116	7.1491
600.66	0.4803	0.0002	0	0.4996	0.3189	0.3321	0.1913	0	0	0.4237	0	0.1255	0.1883	0.591	0.8833	0.8659	0	0	0.5614	0.2232	0.4745	0.7755	1.0235	1.0746	0.2857	0.2929	0.3919	0	0.3163	0.6695	0.517	0	0.9101	0	0	0.3691	0	0.3163	0.3374	0	0.4996	0.4113	0	0.4429	1.2107	0.833	0.4039	0
600.845	0.5069	0.0001	0	1.0412	1.059	0.8156	1.5731	1.0784	0.5421	0.6214	2.0888	1.5338	0.5385	0.3902	0.7451	1.8962	1.9092	2.3053	1.2548	0.7909	2.1043	1.1692	2.284	0.7803	0.6271	2.1351	0.5571	0.6549	1.7329	0.6538	1.2293	0.8121	0.806	0.7972	0.4323	2.4107	2.9769	0	0.5378	0.2232	0.7972	1.0417	0	2.2089	2.0253	0.9701	0.8254	1.7143
600.905	0.5198	0.0002	1.4042	1.8661	1.0292	1.8576	0.696	0.7171	0.6904	0.5421	2.2892	0.6059	2.1844	1.3233	1.1974	1.6203	0	0	0.7818	0.4252	2.6925	0	1.0117	1.5816	0.3508	2.2427	0.4178	0.3933	0.6468	0.3796	0.6766	0.1821	0.8346	0.4889	0.6	0.4113	0	1.255	0.5846	1.5306	0.5846	1.1352	0.6538	0.5952	0.3138	0.2976	0.9371	0
600.966	0.5339	0.0001	0.2551	0	0.3034	0.3557	0.2232	0.6584	0.2301	0.4113	0.3827	0	1.0788	0.5062	0	0	0.4636	0.5818	0.3933	0.116	0.2126	1.5013	0	0.2232	0	0	0.5208	1.7466	0.3933	0.4226	0.3058	1.1289	0.6308	0.3508	0.5978	0.2004	0.4805	1.4061	1.1598	0.202	0.5846	0.15	0	0	0	0	0.4017	0
602.346	3.986	0.0176	63.2272	84.6544	95.9035	92.7302	31.5134	28.1285	34.9942	48.1089	79.2879	87.9819	32.5412	34.4447	57.0356	51.7816	35.8496	43.1661	55.927	87.1668	60.6154	63.9969	89.5294	88.1869	52.4363	48.917	58.7744	61.4305	87.7907	107.041	44.596	44.7978	49.3022	63.8271	37.807	40.338	44.9612	47.7583	54.5056	54.7419	39.1142	46.7366	41.611	44.1448	91.0937	86.3131	99.1543	78.1467
602.347	3.8563	0.0038	0	15.2249	15.556	0	0	0	0	0	0	17.5188	0	0	0	0	0	0	13.9508	14.3856	14.1254	13.9744	15.7175	16.3316	10.7625	0	12.0537	0	19.2835	17.6979	8.2858	7.1906	0	10.5304	8.2661	7.1438	0	11.5698	8.1351	10.0066	0	0	0	0	17.4565	16.0962	15.4073	0
602.656	0.4836	0	0.0744	0.8716	0.1807	0	0.2764	0.1382	0.2197	0	0	0.4464	0.327	0.1371	0.1714	0	0	0.4216	0	0.9004	0	0	0.3163	0.328	0	0	0.1488	0.445	0.6553	0	0.9342	0.6887	0	0	0.4039	0.2551	0	0.1063	0.2214	0.3595	0.232	0	0.5483	0	0.5353	0.1582	0.1701	0.3034
602.739	0.4918	0.0001	0	0.372	0.7415	0.8559	0.3058	0.6229	0.798	0.2357	0.3706	0.5701	0.3592	0	0.3691	0	0.6172	1.3291	0.2824	0	0.7487	0.5527	0.6948	0.4498	0	0.2615	0.4871	0	0.2764	1.2181	0.5021	0	0.2126	0.2742	0.5378	0.7928	0.3321	0.8416	1.2068	0	0	0.4145	1.0251	0.6342	0.9488	0	0.4803	0.797
602.85	0.5081	0.0001	2.0395	0.9035	1.3651	1.4461	2.0675	1.5341	0	1.9078	2.3744	0.7381	0.833	0.58	1.0031	2.2635	1.9301	1.5876	0	0.8436	0.574	1.4137	1.9402	1.5606	1.4994	1.3808	0.7015	1.5157	1.6954	2.0001	1.1439	0.7178	0.833	1.1738	1.6177	0.9566	2.0729	0	1.0913	1.4775	0.8035	0.9354	1.9687	0.809	0.5126	1.9013	0.8754	2.7908
602.952	0.5272	0.0002	0.5102	0	0.4289	0.8368	0.7519	0.1687	0	0	1.0972	0.8049	0	0.2636	0	0.593	0	0	1.0283	0.574	0	0	0.8948	0.6378	0.5976	0.2657	0.2445	0.5905	1.0474	0.5062	0.2953	0	0.3902	0	1.5576	0.6221	0	0	0.4677	0	0.4145	0.5507	0.6327	0.375	1.1211	0.4235	0.8996	0.2425
603.289	1.8381	0.0007	1.9134	0.232	7.2717	6.9361	0.6081	2.3158	0.0211	0.0415	0	0	0.0726	0.2531	0	0	0.4057	0.6196	0	0	3.1671	3.8179	0	0	0.1245	0	0	0	0.1098	0	0	0.1807	0	0	0	0	0	0	0	0	6.5991	6.5426	0.0314	0	3.6729	3.1445	0	0
603.433	4.1023	0.0005	0	0	0	0	0	0	0	0	0	0	0	0	0	0.1151	0	0	0	0.6447	0	0	0	0	0	1.1571	0	0.7809	0	1.4364	0	2.282	2.6432	2.5335	0	0.6538	0	0	0	3.8861	0.1569	0.2214	0	0.1046	0	0	0	0
604.361	4.1341	0.0004	0	0	0	0	0	0	0	6.5269	0	6.3534	0	0	0	0	0	0	0	0	6.2438	8.0428	0	5.9255	0	0	2.2373	0	0	0	4.8333	0	0	0	0	0	0	0	0	0	2.6584	0	0	0	0	0	0	0
604.364	4.2649	0.0063	26.661	30.5431	27.1285	30.4709	19.6924	23.9174	27.5005	37.3858	41.7822	42.4246	22.0777	23.0625	15.9639	18.8612	9.1602	0	24.8617	31.3533	40.8161	46.884	38.9252	0	15.7042	15.0355	14.3283	14.6513	41.0223	41.4389	27.8364	23.4102	17.4776	23.4544	11.0576	12.4918	35.2446	34.3184	19.9588	22.3826	22.918	16.9396	19.1199	21.9568	31.9474	28.7597	36.922	33.9925
604.651	0.48	0.0001	0.5272	0.3614	0.4553	0.4235	0.1807	0.1476	0.8686	0	1.0742	1.0451	0.3465	0.6854	0.3857	0	0.5754	0	0.2764	0.4429	0.0941	0.372	0.4323	0.5753	0.2646	0.1382	0.2764	1.0458	0.372	1.3811	0.8731	0.1704	0.8831	0.3276	0.6749	0	0.5694	0.2742	0	1.0366	0.8026	1.1744	0.2531	0.1687	0.243	0.4916	0.3287	0.2929
604.723	0.4871	0.0001	0.3295	0.5208	0.372	0.1393	0.7909	0	0.714	0.7725	0.1464	0.1582	0.9048	0	0.8752	0.3058	0.7381	0.453	0.5974	0.4996	0	0.3401	0.8306	0.3508	1.1776	0.8947	0.5493	0.0957	0.2847	1.2137	0.8473	0.586	0.8831	0	0.2338	2.4294	0.7367	0.574	1.2882	0.2847	0.3082	0.2531	0.372	1.0977	0.9519	0.6327	0.3107	0
604.833	0.5012	0.0001	0.8652	0.2657	0	0.6435	0.116	0.7487	0	0	0.2445	0.2531	0.3918	0.1793	0.4319	0	0.2824	0.3374	1.6679	0.3902	0	0.574	0.5497	1.1907	0.085	0.1265	0.4996	0.5952	0.5694	0.2636	1.1504	0.6642	0.7629	0.3269	0.8362	0.3585	0.1928	0.837	0	1.0718	0.3857	0.4464	0.6669	0	0.7847	0.7573	0.8473	0.3374
604.991	0.529	0.0001	0.641	1.1217	0.8608	1.2366	0	0.8768	0.4289	1.483	0.4783	1.3866	0.4252	0.3163	0.5339	0	0.3585	0.7618	0.6237	0.232	1.246	0.6484	1.5008	0.2742	0.574	0.4429	0.3082	1.026	0.2109	0.2425	1.8699	0	0.6787	0.3189	0.225	0.7698	0.6837	0.8283	0.4238	0.3933	0.8357	0.424	0.287	1.3	0.6904	0.7503	0.3766	0.5186
605.407	6.0112	0.0007	0	0	3.5278	3.3437	0	0.9407	5.8054	5.6052	0.21	0	4.6945	5.7911	0.5002	0.1582	0	0.1087	0.1453	0.3326	0.9718	0.0732	0.3632	0	0.0422	0.3044	0	0	0.168	0.2669	0	0.0633	0.0527	0	0	0	0	0	0.2604	0	0.1083	0.3783	1.6738	0.825	12.2236	11.4458	0	0.0633
605.446	4.3345	0.0002	0	0	0	0.1265	0	0	0.0633	0	0	0.2109	0	0	0	0	0	1.8123	0	0.3452	0	0	0	1.3495	0	0.6241	0	1.3643	0.2837	0.3175	0	1.421	0	0	0	3.048	0.4441	1.4197	0	0	0	0.9228	0	0	0	0	0	0
606.377	4.702	0.0024	7.0128	5.2651	5.1573	4.851	5.2184	4.4403	7.5893	0	4.8219	4.7823	4.2577	4.372	3.823	4.6812	0	0	5.9581	5.0311	7.0835	6.8616	9.1512	6.7223	2.8026	2.0477	0	2.3618	11.3254	10.9758	3.0747	2.7538	6.906	5.766	2.5661	2.8736	6.4681	6.0448	6.4817	5.4371	0.9545	2.9297	5.6483	4.7471	9.2422	8.5452	7.4108	6.7865
606.684	0.4806	0.0001	1.398	0.946	2.1005	1.6937	0.5694	0.348	1.9363	1.4913	0.6816	0.7527	1.2299	0.8752	1.6886	1.5553	1.4012	1.0028	1.2008	0	1.1756	0.8716	0.6116	1.9355	1.5551	0.9305	1.0816	1.5125	0.2232	0.6904	0.5952	1.3874	0.9144	1.2343	1.6819	1.4685	0.8078	0.1275	1.0487	1.8199	0.5694	0	1.0678	1.0891	0.4677	1.413	1.6258	1.046
606.805	0.4949	0.0001	0.3809	0.574	0	0.4436	0	0.3691	0.2976	0.4047	0.2197	0.1382	0.6276	0.9189	0.5491	0	0.3374	0.7592	0.5589	0.6979	0.202	0	0.7823	0.232	0.3082	1.3997	0.4589	0.2109	0	0.5439	0.945	0	0.2126	0.5272	0.6442	0	0	0	0.5388	0.6328	0.1687	0.7396	0.4956	0.5812	0.4393	0.4534	1.3189	0.387
606.866	0.5048	0.0001	0.4345	0.1382	0	0	0.5285	0.2338	0	0.1913	0.2433	0.1382	0	0.471	0	0	0	0	0.2657	0.3818	0	0	0	0.3082	0.574	0	0.4783	0.2109	0.3508	0.9608	0.7065	0.8546	0.5061	0	0	0.4645	0.1393	0	0.2847	0.4252	0.8006	0.6455	0	0.1476	0.2301	0	0.2742	0.6764
606.952	0.5271	0.0002	0.6	0	0.272	0.8429	1.2989	0.8985	0	0.4007	0.486	0.8146	1.6484	0	1.3706	0	0.9406	0.2976	1.2886	1.0897	0.9898	0	0.4889	0.5272	1.9888	0.9453	0.7698	1.1648	0.6165	0	1.2261	1.4787	1.5723	1.2223	0	0.8258	2.2067	0	0.8678	0.9864	0.6642	0.6538	0.4661	0.6971	0.4112	0.8071	1.9547	0.8436
608.393	5.2507	0.0022	6.5844	6.8798	4.6506	3.923	3.3844	1.9405	6.9574	7.719	2.8968	1.5334	3.1083	2.5461	3.5062	2.5933	3.642	1.0255	4.6451	4.1872	1.588	2.2174	4.7595	5.0593	2.9515	2.416	3.4103	3.2906	7.8621	11.0413	2.003	2.207	10.4904	10.1858	6.5905	0	4.513	6.4674	6.4498	0.9824	2.6387	1.7826	5.7418	5.4452	8.4718	8.0773	3.3583	3.5856
608.672	0.4817	0.0001	1.1619	1.3466	0.7015	1.0843	0.9509	1.1863	2.1386	0.9607	1.182	0	1.5335	0.7752	2.0771	1.8618	1.1582	1.1105	0.7322	1.0377	1.3554	0.7121	0	1.64	1.8092	0.3766	0.8677	0.5167	1.1202	0.6706	1.2112	0.1265	0	0.2764	0.7493	0	0.5694	0.8455	2.6316	1.5001	0.6116	0.6643	1.2692	0.9701	1.5834	0	0.7994	0.5021
608.837	0.52	0.0001	0.3614	1.8775	0.7997	1.4596	0.752	0.5694	0	0.45	0	1.049	1.3884	0.8543	0.8475	0.6523	0	0	1.4904	0.7107	0	0.6484	0.7127	0.464	1.0984	0.9154	0	0.9596	0.3058	0.8162	1.6945	0.5315	0.7949	0.8503	0	1.523	0	0	0.4783	0	1.4655	0.5315	0	1.3666	1.7729	0.4252	0.5858	1.5672
608.943	0.5192	0.0004	3.1522	4.7685	5.4831	8.3414	7.1282	6.6602	1.6179	7.1583	3.1102	5.9398	9.0549	6.0704	6.4661	5.3397	4.3002	1.605	3.5364	6.423	7.9456	4.8751	6.4727	2.8905	5.5473	9.2613	5.8866	7.1899	3.8581	5.6667	4.5705	2.5065	5.81	4.2587	3.3482	3.67	3.5802	6.3165	1.4668	5.957	4.1915	5.9564	6.9245	4.5748	5.8211	3.8684	3.1436	5.7803
609.012	0.5232	0.0001	0.6271	5.1162	0.4358	0	0.5589	0.5272	1.3494	0	0.6116	0	0.3269	0	0	0.6165	0	1.9983	0.6643	0.5208	0	1.2755	0.6661	0.8654	0.7392	1.9384	0	0	0.6233	0	0.4996	0	0.2425	0.4677	0.6909	0.4745	2.6774	1.6937	1.0629	0.6266	0.8345	0	0	0.6749	0.797	0.659	0	0
609.364	2.1148	0.0002	0	0	1.7573	2.4999	0	0	0	0	0	0	0	0	0	0	0	0	0	0	0	0	0	0	0	0	0	0	0	0	0	0	0	0	0	0	0	0	0	0	0	0	0	0	0	0	0	0
610.334	2.7635	0.0003	2.0215	1.2408	3.3058	2.3089	0	0.199	9.5778	13.7915	0	0.0422	5.3447	6.8672	0.0732	0.6162	0	0	1.7993	1.6432	1.1715	1.1868	0.5317	0.4333	0	0.3943	0.1685	0.0941	1.9243	3.3378	0.0319	0	0	0	0.116	0.7442	0	0	5.7324	8.1067	0	0	3.4624	3.8708	1.0616	1.3669	0	0.7865
610.337	2.2792	0.0004	0	0	0	0	1.7412	0.6373	0	4.033	0	0.243	0.7564	2.0527	3.5973	5.6544	0	0.348	0	0	0.2003	0.6415	0	0	0.4051	0.083	0	1.0523	0	0	0.9513	1.6914	0	0	0	0	0.3281	0	1.2197	1.9754	0.4721	1.0003	4.1836	3.087	0.5415	0.2197	0	0
610.359	2.0816	0.0001	0.8106	0	0	0	0	0	0	0	0.4392	0.1902	0.1049	0	0	0	2.6064	2.5113	1.1899	2.1773	0	0	0.4327	0.1464	0	0	0	0	0.8922	1.2057	0	0	0.4277	0.5595	2.7783	2.4671	0.0949	0.0523	0	0	0	0	0	0	0	0	1.0345	1.2444
610.68	0.4851	0.0001	0.7803	0.2636	0.881	0.7178	0.8983	0.6679	1.9001	1.4903	1.0879	0.9521	0.2824	0.5905	0	1.2807	0.5778	0.6943	0.6484	1.2802	1.0664	0.946	0.717	0.7113	0.4332	1.4973	1.0479	0	0	1.578	0.4603	0.6998	0.2551	0.2952	1.9853	0.6643	1.0163	1.7447	0.8857	1.0686	1.5544	0.4218	0.5167	0.6238	0.5335	0.4105	0.7606	1.2082
610.777	0.4946	0.0001	0.2742	1.4998	0	1.0681	0.2531	0	0	0.9784	0	0	1.0559	1.1123	0	0.2003	0.2742	0.6137	0	0.5509	0	0	0.4996	0	0.4554	0	0	1.119	1.2585	0	0	0	0	0.3933	0.348	0.4851	0.4821	0	0	0.3508	0	0.8048	0	0.5589	0.9789	0	0	0
610.866	0.5095	0.0001	0.9321	0	0	0	0.9824	0.6228	0	0	0.3163	0.9078	0.6754	0	0	0.403	1.1297	0	0.4956	1.5857	0	0.3082	0	0	0.9035	1.0047	0	0	1.2047	0.9047	1.8343	0.8571	0.3508	0.2214	0	0	0.7015	0	0	0.4996	1.7298	0	0	0.574	0.8264	0	0.6097	0.9822
610.931	0.5165	0.0004	0.9213	0.8609	3.5259	2.7271	0.833	1.8739	4.0795	3.6636	3.4313	1.1441	1.1408	4.5795	2.7091	2.3985	2.386	0	0.7698	0.9279	1.6412	2.2959	0.4967	1.684	1.9982	1.2548	2.6923	1.0334	0.5483	1.0228	1.6404	2.5763	0.5483	0.9247	2.7084	0	1.9178	3.283	0.8785	1.8069	1.5927	1.608	3.1871	0.574	0.7972	2.3703	0.6381	1.5698
611.476	9.0572	0.0002	0.0314	0	0	0.0415	0.1046	0	0.2961	0.0527	0	0	0	0.0319	0	0	0	0.0211	0.1051	0	0	0	0.0944	0.1151	1.058	2.3544	0	0	0.0314	0	0	0	0	0	0	0	0	0	0	0.083	0	0	0	0	0	0.0527	0	0
611.543	8.0578	0.0001	0.0316	0	0	0.8939	0.2522	0.0941	0	0	0.7169	0	0	0.3238	1.8569	0	0	0	0	0	0.8011	0.116	0	0	0.1778	0.116	0	0	0	0.2425	0.8928	0.6375	1.2037	0.6938	0	0	0	0	0.7455	0	0.0837	0	0.2594	0	0	0.251	0.2905	0
612.333	3.9021	0.0023	14.4165	15.6169	12.0152	13.1428	6.5288	6.2411	0.9702	0.4005	10.1431	10.7027	3.797	3.9361	6.4956	7.3823	5.7067	6.8534	9.8285	9.7257	6.517	7.0306	5.7374	5.5448	7.3016	7.5999	8.2307	8.5541	13.4682	15.3016	4.3837	4.6176	7.2022	8.2587	4.0906	5.0464	8.5112	8.5205	3.588	4.0557	5.563	5.2682	3.3834	5.0879	11.5449	11.7024	7.9708	8.7468
[truncated: 992 more rows]

## Sheet: All Positive Mode Features
		Sample	L49_P1	L49_P2	L77_P1	L77_P2	L79_P1	L79_P2	L90_P1	L90_P2	L32_P1	L32_P2	L85_P1	L85_P2	L05_P1	L05_P2	L74_P1	L74_P2	L40_P1	L40_P2	L76_P1	L76_P2	L09_P1	L09_P2	L01_P1	L01_P2	L11_P1	L11_P2	L19_P1	L19_P2	L29_P1	L29_P2	L15_P1	L15_P2	L22_P1	L22_P2	L51_P1	L51_P2	L53_P1	L53_P2	L58_P1	L58_P2	L75_P1	L75_P2	L88_P1	L88_P2	L89_P1	L89_P2
[truncated: 1,671 more rows]
